# Supplementary material for: Pairwise maximum entropy model explains the role of white matter structure in shaping emergent co-activation states
Source: Commun Biol. 2021 Feb 16;4:210. doi: 10.1038/s42003-021-01700-6 (PMC7887247; doi:10.1038/s42003-021-01700-6)
Supplement: Supplementary file 2 — Supplementary Data 1 [file 42003_2021_1700_MOESM2_ESM.xlsx]

## Sheet: Sheet1
Patient iEEG.org ID	One-hour iEEG data segment's end time point*
HUP094_phaseII	5	6	7	8	9	10	18	19	20	21	22	23	24
HUP105_phaseII	4	5	6	7	8	9	10	11	12	13	15	16	17	18	19	20
HUP106_phaseII	5	6	7	9	10	11	12	18	19	20	21	22	23	24
HUP107_phaseII	5	6	7	8	9	10	11	12	13	14	15	16	17	18	19	20	21	22
HUP111_phaseII_D02	2	3	4	5	6	7	8	9	10	11	12	13	14	15	16	17	18	19	20
* We downloaded several one-hour long iEEG data segments for all patients. The numbers presented on the table indicate the end time point of data segments from iEEG.org portal that we used in our study.
