# Supplementary material for: Pairwise maximum entropy model explains the role of white matter structure in shaping emergent co-activation states
Source: Commun Biol. 2021 Feb 16;4:210. doi: 10.1038/s42003-021-01700-6 (PMC7887247; doi:10.1038/s42003-021-01700-6)
Supplement: Supplementary file 3 — Supplementary Data 2 [file 42003_2021_1700_MOESM3_ESM.zip]

Archive with 24 entries (23 files):
- Manu_Fig4_Panel_b_alpha_Data.csv
- Manu_Fig4_Panel_b_beta_Data.csv
- Manu_Fig4_Panel_c_alpha_Data.csv
- Manu_Fig8_Panel_a_Data.csv
- Manu_Fig4_Panel_a_SC_Data.csv
- Manu_Fig3_Panel_a_Data.csv
- Manu_Fig7_Panel_a_Data.csv
- __MACOSX/
- __MACOSX/._Manu_Fig7_Panel_a_Data.csv
- Manu_Fig4_Panel_c_gamma_Data.csv
- Manu_Fig8_Panel_d_Data.csv
- Manu_Fig4_Panel_b_theta_Data.csv
- Manu_Fig4_Panel_c_theta_Data.csv
- Manu_Fig6_Panel_b_d_f_Data.csv
- Manu_Fig6_Panel_a_c_e_Data.csv
- Manu_Fig4_Panel_c_Hgamma_Data.csv
- Manu_Fig4_Panel_b_gamma_Data.csv
- Manu_Fig4_Panel_c_beta_Data.csv
- Manu_Fig4_Panel_b_Hgamma_Data.csv
- Manu_Fig7_Panel_b_Data.csv
- Manu_Fig7_Panel_c_Data.csv
- Manu_Fig3_Panel_b_Data.csv
- Manu_Fig8_Panel_c_Data.csv
- Manu_Fig8_Panel_b_Data.csv
