# Supplementary material for: Pairwise maximum entropy model explains the role of white matter structure in shaping emergent co-activation states
Source: Commun Biol. 2021 Feb 16;4:210. doi: 10.1038/s42003-021-01700-6 (PMC7887247; doi:10.1038/s42003-021-01700-6)
Supplement: Supplementary file 3 — Supplementary Data 2 [file 42003_2021_1700_MOESM3_ESM.zip › Manu_Fig4_Panel_b_alpha_Data.csv]

-0	0.270719223304763	0.0697669481225425	0.044985031446316	0.00925397542975237	0.00687260944647572	0.00573051509565305	0.00788203803394022	0.0272065861555126	0.0116107456043182	0.0123925995398147	0.00804788380115154	0.0266975924233898	0.0100542390004937	0.0120759628076849	0.00667129882976972	0.00310059188468278	0.00932310269377342	0.00714236340438054	-0.0015447979336119	0.00601655688380195	0.0111322129706743	0.00290929737721176	0.0106831825727456	0.0057820319038066	0.0082662100291882	0.00291991895587525	0.00840401885172079	0.0034840994800166	0.187896923003046	0.0130007872781485	0.0254477930798759	0.0914324183465307	0.00596331806255174	-0.0024476715298344	0.00587780855943568	0.016066577961188	0.0271238824924942	0.000606683333402393	0.00665271357146866	0.00416340535136394	0.0066548567470369	0.00142132858786891	-0.00407986942528792	2.00446277586975e-05	0.00201908970058583	0.0170942029606948	0.00897874138039846	0.0124259312174644	0.00128425775121895
0.270719223304763	-0	0.0853189745208555	0.244997649214663	0.0213160101171318	0.00746524149531251	0.000833692352894546	0.00192369446983254	0.00278838188596104	0.0058503995205619	0.00865823325817454	0.00562629450322372	0.0127869319514994	0.00850120946282214	0.00838122864270639	0.00629279665018762	-0.00049632592428396	0.00280981392865472	0.00415818613287577	-0.000896804183293966	-8.99153527795121e-05	0.00268054455396465	-0.00345849852551759	0.00334567236178721	0.00856645660441795	0.00877566590969319	0.00481721497522035	0.00619630201818445	0.00303127769317941	0.0834281196667997	-0.000745733518120678	0.00662204618778396	0.0474972981367069	0.00746387417094162	0.00203310133020464	0.00836103619298704	0.0188982607278254	0.0118209827292639	-0.00856691247405711	-0.00499771395926828	-0.00146030307731413	0.000794291035901147	-0.0044934363661742	-0.00750209529011543	0.000596672663719103	0.0065905363473565	0.00294964013733304	0.00379845407017061	0.0109375645060744	-0.00108959890493586
0.0697669481225425	0.0853189745208555	-0	0.246906946445308	0.000466814616839711	0.000170559247335663	0.00246261149014177	0.00153465322590839	-0.0026830108811038	0.00403863007398836	-0.0014711578865224	0.00232440784105453	0.00561127872171612	0.000944630460113905	0.00253553733862245	0.000468569059055084	0.00206737679352526	0.00040583004433284	1.2405361684688e-05	-0.00151604207587579	0.000624906202053965	0.0027930680500573	-0.00176345934018317	0.000441264306454744	0.00446852838359595	-0.00196204755821564	0.000224895562948745	0.000948689706020109	0.00329612891465891	-0.000869925603323125	0.00888320978514116	0.0168048181936393	0.120645070023579	-0.00179089370494172	0.0146548471838806	0.00658650338266724	0.00810423215856769	0.00650436721394696	-0.00393583587218804	0.00122572627815984	0.0229520767528227	0.000588641311623041	0.00110769911660568	-0.00263235038538775	-0.00178201378461758	-0.00299348760308931	0.00144081511693093	-0.00090401626238847	0.00204199986364481	-0.00105667125257942
0.044985031446316	0.244997649214662	0.246906946445308	0	0.0580499902077811	0.01477444434091	-0.00102189124247735	0.0140278161346609	0.0709922688115638	0.013631636056346	0.00539907593454859	0.00449346980437398	0.00618363217560638	0.0090907182825546	0.00448879736981518	0.00433519177756235	0.00127508421864853	-0.00340112015467032	0.00400053310445838	0.00720878026987022	-0.00264148893549886	-0.000521147094310144	0.000894963306960906	0.00436535436698002	-0.00706680059342898	-0.00280841953808312	-0.00432806689618386	0.00595638477573887	0.0043311315734142	0.00229981542445522	0.0151391956063947	0.0727096489306133	0.141652350652036	0.00993611498550612	0.00510305182355342	0.00336255303086487	0.0288822912544878	0.0211370988851757	-0.00331157959059995	0.00367640616681408	0.00856210781493531	0.00783555410903654	0.00867085417100642	0.00784454362789074	0.00975465821534623	0.00852476192242935	-0.000753289252110363	0.023538885711713	0.0222216436382919	0.0112041168862668
0.00925397542975237	0.0213160101171318	0.000466814616839711	0.0580499902077811	-0	0.0157017674290884	0.00283903617718268	0.0247968795506099	0.0894578256000727	0.0213104141284503	0.00589372963995104	0.00661365107730456	0.000186687021848568	0.0129596402623908	0.007012264289403	0.0107457433043086	-6.18517605146183e-05	-0.00220787433176397	-0.00153151381865776	-0.00120092048773736	3.06551162535639e-05	0.000926975287112115	0.00136037191405974	-0.0012061285511853	0.00166947109967721	-0.00134633317631633	0.00204428658423437	0.00739830227458679	0.00522423175681935	0.0178091123592627	0.00601417127237948	0.115293516023152	-0.00742461093288067	0.00847169923875138	-0.00791877872580609	0.00594601260743155	0.0046892088822783	0.00643267215840836	0.00710934190765484	0.0052415059956138	0.00236517702298968	0.00945143979499956	0.00300909317909416	0.00685589514120125	0.00825025767057319	0.0122063593271879	-0.00364710653268802	0.00366456759169013	0.0287228783572046	0.00250262550584491
0.00687260944647572	0.00746524149531251	0.000170559247335663	0.01477444434091	0.0157017674290884	-0	0.0147358243114497	0.044359161750158	0.0532667884926568	0.0280743773033509	0.0226440797908595	0.0120568642111495	0.016444786656894	0.163410262349342	0.0370710590362988	0.0259922399100963	-0.00657545240114696	0.0142501354114398	0.0193161103163138	0.00781373291442197	0.0148638227948405	0.0143776666804954	0.00499548702161096	0.0126206342692031	0.0118846017442516	0.0291343861823116	0.00142479978012215	0.0156866590028592	0.0159091634135938	0.0210557911340163	0.0119482709998929	0.00426829625243368	0.00229573306079589	-0.00403577181572428	-0.00243864026349895	0.00142205374399833	0.00459357961766665	0.0200017602820838	0.00293684051036776	0.0092376116858946	-0.0103612269925218	0.00468323728946693	0.0113111613096218	0.0165016772281051	0.0042010126589926	0.00561616342258936	0.0220757959124489	0.0224074009854829	0.020784710556063	0.00477961522419764
0.00573051509565305	0.000833692352894546	0.00246261149014177	-0.00102189124247735	0.00283903617718268	0.0147358243114497	-0	0.0723159338934138	0.00304396998682167	0.0331577025764571	0.0311122380472434	0.131845071805468	0.0102891479144775	0.0697439613449134	0.0910612743113615	0.0762526848165891	0.0161099665786701	0.0146103625239242	0.00411388321522026	-0.00164647788524007	0.00657222725707619	0.0102170776592777	0.00705689240616358	0.0295680506016129	0.00752102732281265	0.00752097869889915	0.00151490052387058	0.0110856330352245	0.0120494535330016	0.00590988896515847	0.00926485493057178	0.00436316771906962	0.00122763488307885	0.00063061792072085	-0.00032464823423266	0.0013296568400414	-0.00333187334054504	0.00240103202997719	0.0165296360367071	0.0115854565351711	1.49712487619785e-06	0.00587685436986213	0.0082316285182027	0.0130229495822917	0.000824016760425593	-0.000170580131285555	0.0100691181769212	0.00996984203614974	0.0543486021087344	-0.00308597871412664
0.00788203803394022	0.00192369446983254	0.00153465322590839	0.0140278161346609	0.0247968795506099	0.044359161750158	0.0723159338934138	-0	0.0510686975956076	0.147986443939147	0.0260473049108615	0.0438405788046801	0.00897282340857133	0.0985661442901378	0.0208399349495447	0.0443045156108702	-0.00211304522223197	0.00861778043220682	0.0088929480189554	0.000165710291222495	0.0113797629166982	0.00950410412774847	0.00848228771843815	0.0139299915539976	0.00701729741885718	0.0182388124856805	0.00392145794853242	0.0164049059262424	0.00782681363777747	0.0169428199351577	0.0305630241025912	0.000482526117659732	-0.000154713594345493	0.00531077971003484	0.00357108727014223	-0.00186434606269146	0.00414307608705533	0.0169813701152076	0.033943241338126	0.0239145294141882	0.00457993201219313	0.0119600920711012	0.0127589589328772	0.0129141831275604	-0.00277794338714718	0.00626781721796802	0.0168736895726496	0.0232391155856624	0.0360901249038542	0.00174110206534323
0.0272065861555126	0.00278838188596104	-0.0026830108811038	0.0709922688115638	0.0894578256000727	0.0532667884926568	0.00304396998682167	0.0510686975956076	0	0.0483038539186568	0.0379529355637766	0.0223311236808349	0.20068702405689	0.0487986400973005	0.0345352901494593	0.0186416279346442	-0.0115096167762422	0.0108242355639191	0.0233876497303453	0.0169671943971034	0.00534396254169963	0.0159125908718758	0.0123210205426696	0.0196325640327289	0.00577084734877223	0.0605465909157334	0.00638712858111893	0.0275597718496343	0.0153779688539519	0.0295915151845119	0.0142376042259667	0.0997675836134493	0.0258214435386509	0.00861828266496455	-0.00588042246903769	0.130012183303297	0.00878745251703742	0.0438387230140298	0.0042410904008841	0.0187996027735861	-0.0239525246484749	0.0182817052847556	0.0235250438423293	0.0230912923406253	0.00845943909419413	0.0303747608535094	0.0686383199558526	0.156469371382098	0.0996177019095228	0.0126158308454774
0.0116107456043182	0.0058503995205619	0.00403863007398836	0.013631636056346	0.0213104141284503	0.0280743773033509	0.0331577025764571	0.147986443939147	0.0483038539186569	-0	0.0163516333195054	0.0655805700869328	0.00513858667062996	0.0379922957146269	0.0125872940534572	0.0220406503442008	-0.000656695957426105	0.00700383699081568	0.00335962362909388	0.00278835748459158	0.00944983429329119	0.00858262311809743	0.00870311007419087	0.0134154172551222	0.00561870930709655	0.0141462079986411	-1.99600250084887e-05	0.0153218612200074	0.0104588858590637	0.013389556219122	0.0187095475353884	0.00493476225564052	0.000652898715034125	0.020447149680828	0.00367949619930127	-0.00437184358654529	-0.000921995510182907	0.0121846384333955	0.0209985713393446	0.0108265803554031	0.0279108638497961	0.0294875324820343	0.0222895209290021	0.00967336623456407	0.0102775484474546	0.012204380012282	0.0115048679368427	0.0230268750692752	0.0331296255048909	0.00237288956375654
0.0123925995398147	0.00865823325817454	-0.0014711578865224	0.00539907593454859	0.00589372963995104	0.0226440797908595	0.0311122380472433	0.0260473049108615	0.0379529355637766	0.0163516333195054	0	0.174901838958034	0.0191850959502752	0.0265040716096327	0.0568752906504099	0.0197899179888766	0.00374839330366107	0.0281119249650444	0.0276721474008548	0.00789537470528142	0.0109717993236196	0.0143622064330498	0.00323400769326448	0.0287426215850439	0.016846746140719	0.0346110938970874	0.0150310890599016	0.0192797982143295	0.0169288531902016	0.0265965501103666	0.0055719111973071	0.00385245863505642	0.00659862000546722	0.000861564449221039	0.000260797006311719	0.00270564880817986	0.000166857184666384	0.0122560969484224	-0.00308568968013372	0.00933610256674362	-0.00200728270602656	-0.00124937313688774	0.00688258834997565	0.00493117947560773	0.000854710169903156	0.008160501887325	0.0284991397126894	0.0357740387783463	0.287632471245102	0.00494160569903713
0.00804788380115154	0.00562629450322372	0.00232440784105453	0.00449346980437398	0.00661365107730456	0.0120568642111495	0.131845071805468	0.0438405788046801	0.0223311236808349	0.0655805700869328	0.174901838958034	-0	0.00909083241732221	0.0182704735764212	0.0237046198042179	0.015936553560009	0.00640111152597716	0.00579098884495193	0.00392528972955549	0.00172047166053879	0.0056183347118139	0.0072265509971417	0.00544808058509778	0.0322696280618397	0.00415940772408351	0.00922042154050056	0.0027896477905796	0.0198922639876909	0.00469402942742585	0.0104100692813217	0.00317791262115723	-0.000352051151354358	0.000527481178474481	0.0134512767790503	0.00548375513519173	0.000143223202555689	-0.000731938823248377	0.00413976658289334	-0.000413383051206214	0.00535964799170298	0.00580595499483507	0.00731962246307303	0.0047611646017004	0.00287837082242002	0.00559870070878272	0.0135992505455201	0.0104405781150706	0.0197607046083611	0.134057467078475	0.00202004508505089
0.0266975924233898	0.0127869319514994	0.00561127872171612	0.00618363217560638	0.000186687021848568	0.016444786656894	0.0102891479144775	0.00897282340857133	0.20068702405689	0.00513858667062996	0.0191850959502752	0.00909083241732221	-0	0.0157267933239686	0.0206908203426865	0.0138397222790506	0.00416517850008576	0.0144160534022122	0.00761854554224656	0.00733326859558664	0.0114649128666674	0.016257062877205	0.00255832895269655	0.0132774886673615	0.0101134591692612	0.00566198391892305	0.0113022525403932	0.0114537453515161	0.021493022292786	0.0326261331951271	-0.00684228840227556	0.024320206551736	0.0158653424876321	-0.0104219402287899	-0.00503070112667281	0.0547389661760095	0.00399880463349374	-0.00253438518516023	-0.00108595999053263	-0.000828867425021225	0.00339002393711777	-0.00542539906423231	0.000638154840267221	0.00330208194279943	0.00354871687266593	0.000174986093058557	0.130151371981251	0.0222323446869141	0.0136663916377739	0.00535351002870435
0.0100542390004937	0.00850120946282214	0.000944630460113905	0.0090907182825546	0.0129596402623908	0.163410262349342	0.0697439613449134	0.0985661442901378	0.0487986400973005	0.0379922957146269	0.0265040716096327	0.0182704735764212	0.0157267933239686	0	0.0928715214501133	0.0581278977282529	-0.00192872422655007	0.0138478292567552	0.021272897362131	0.00723072903441139	0.0116476474134102	0.0134761026019478	0.00448228280483768	0.0176111116770594	0.00978245687186245	0.0309559213816199	0.000827794182024495	0.0205655231441908	0.0207937930871508	0.0201886070028128	0.0136978604339049	0.00225625656344786	0.000821933454900508	-0.00176335879369959	1.02213409975024e-05	-0.00348338466923566	-0.00315257799022116	0.0175654034103543	0.0206459598347125	0.0161070391525233	-0.00543179264513643	-9.75390610846492e-05	0.0101357518442518	0.0248072002108802	4.64692684810932e-05	0.00290862422771478	0.0234881896797897	0.0239609187275807	0.0289123945472799	0.00198298080527789
0.0120759628076849	0.00838122864270639	0.00253553733862245	0.00448879736981518	0.007012264289403	0.0370710590362988	0.0910612743113615	0.0208399349495447	0.0345352901494593	0.0125872940534572	0.0568752906504099	0.0237046198042179	0.0206908203426865	0.0928715214501133	-0	0.0820214338946805	0.0151545429083548	0.0273217926873702	0.0172957634059444	0.00520287096815932	0.011450578252643	0.017354816337504	0.00670869100210461	0.019216735934272	0.0210324209101299	0.0347155150363205	0.00855151701039765	0.0323065840782662	0.0360952736682983	0.0222683049429463	0.00857241979618565	0.00324939598700583	0.00503075623667328	-0.00384705252428286	-0.00333497961322623	0.000252115070303759	0.000482188614973313	0.0118232425317705	0.00487352843471493	0.00919562022967982	-0.00694751158367658	0.000889271511740802	0.00657175128921307	0.0143310418693348	-0.00206142256638625	0.0006796877845545	0.0248714289885351	0.0192962925554363	0.0365851174779805	0.00553186377853703
0.00667129882976972	0.00629279665018762	0.000468569059055084	0.00433519177756235	0.0107457433043086	0.0259922399100963	0.0762526848165891	0.0443045156108702	0.0186416279346442	0.0220406503442008	0.0197899179888766	0.015936553560009	0.0138397222790506	0.0581278977282529	0.0820214338946805	-0	0.00594250012377814	0.0108575280681934	0.029922154564501	0.00659215491798155	0.00820380166609348	0.0117969795302919	0.00289060900396425	0.0127847243337906	0.0107915162797335	0.0190977633424998	0.016933959828535	0.0433276694331261	0.0246346998972757	0.014336378601248	0.00831507473783407	0.0013988685086742	0.00405997207867869	-0.00193068607235905	0.00089296592906073	0.00360232479903609	0.00141655985711491	0.00849038140910371	0.00592833495540099	0.00824893246976834	-0.00260592556329672	0.00416793743816633	0.00470979843980404	0.0110130101240653	-0.00171961604334329	0.00113217806995568	0.0157202385423395	0.0127013697017422	0.0227683650510839	0.00553579286562958
0.00310059188468278	-0.00049632592428396	0.00206737679352526	0.00127508421864853	-6.18517605146183e-05	-0.00657545240114696	0.0161099665786701	-0.00211304522223197	-0.0115096167762422	-0.000656695957426105	0.00374839330366107	0.00640111152597716	0.00416517850008576	-0.00192872422655007	0.0151545429083548	0.00594250012377814	-0	0.510547757401223	-0.00137584077247056	-0.00295378262917955	0.00208790887868586	0.00453457907021774	0.00554850135531663	0.0339753543880178	0.00291401980101073	-0.00752349716340036	0.0180373063267772	0.00798356901421407	0.00686450755942373	0.00607300306714583	0.00242889408294985	0.00573758152557469	0.000242362030973849	-0.00166185738067586	-0.0043200824979843	0.000388301603405057	-0.000127246402833081	-0.0123471516916071	0.00348139692090977	0.00581819108649373	0.00321345366667086	-0.00470315327536531	-0.00355057504848487	4.31550136451199e-05	-0.00110106491929576	-0.000523745274886846	0.00523808002954855	0.00131525713500194	0.00564378681144259	-0.00130047567817007
0.00932310269377342	0.00280981392865472	0.00040583004433284	-0.00340112015467032	-0.00220787433176397	0.0142501354114398	0.0146103625239242	0.00861778043220682	0.0108242355639191	0.00700383699081568	0.0281119249650444	0.00579098884495193	0.0144160534022122	0.0138478292567552	0.0273217926873702	0.0108575280681934	0.510547757401223	-0	0.025340449307215	0.00610250387177093	0.0155541326693689	0.0174515125276147	0.00975970346392402	0.0467965764220574	0.0281757345889644	0.0327915913214714	0.0380454016301614	0.0243246502545488	0.0102106392109216	0.0182056756140751	0.00750303144542258	0.00296084345853223	0.00391824601236886	-0.00227476784296124	0.000717020205090606	-0.000601286634672118	0.00533278243301874	0.00788446768484035	-0.00108891309640973	0.00467593956553314	-0.00801485671247614	-0.000200024053837519	0.00156075057162272	0.00358575351598902	-0.0079552928747246	0.00224566599512554	0.0153407368324111	0.0127363035012181	0.00635107382739702	0.001316832029965
0.00714236340438054	0.00415818613287577	1.2405361684688e-05	0.00400053310445838	-0.00153151381865776	0.0193161103163138	0.00411388321522026	0.0088929480189554	0.0233876497303453	0.00335962362909388	0.0276721474008548	0.00392528972955549	0.00761854554224656	0.021272897362131	0.0172957634059444	0.029922154564501	-0.00137584077247056	0.025340449307215	0	0.00776186717913048	0.0096110749572365	0.0122624423732215	0.00402844874809868	0.0167241229817138	0.178195830014007	0.459266549862436	0.390977446002399	0.0460966319544766	0.0156544589813645	0.0177071351602158	0.0016698176072304	0.00322638788232851	0.00288443952593011	0.000999509626785706	-5.19042128607811e-05	-0.000976896807695331	0.00416020745197986	0.0111365718860817	-0.00363019550137991	0.00431636274050976	-0.00224176425960412	-0.00128939256110942	-0.00291961936443356	-0.00395301011855811	-0.00259636608459998	0.00608721418123966	0.00846195701395254	0.0119517623741128	0.0165952428597706	0.00555636805906849
-0.0015447979336119	-0.000896804183293966	-0.00151604207587579	0.00720878026987022	-0.00120092048773736	0.00781373291442197	-0.00164647788524007	0.000165710291222495	0.0169671943971034	0.00278835748459158	0.00789537470528142	0.00172047166053879	0.00733326859558664	0.00723072903441139	0.00520287096815932	0.00659215491798153	-0.00295378262917955	0.00610250387177093	0.00776186717913048	-0	0.150781756851213	0.0263508785005371	0.214657957814294	0.00614880296080528	-0.00267000849691077	0.0115627728275761	0.000732249097129805	0.0067981001754285	0.00567335502256174	0.00359490740733383	0.00877314875427341	-0.000153077125910636	0.000829948556716657	-0.00165346761136715	-0.00125906643201763	0.00159827537923339	0.0235673723098849	0.0237759757924109	0.00906710680321655	0.00472197796291896	-0.0053065163426054	-9.65648549314968e-05	0.00410063137499804	0.0336080366887972	0.0300961070794532	0.00494757808597427	0.00616781492817207	0.00596492983223383	0.00118054854740266	0.219672382738512
0.00601655688380195	-8.99153527795121e-05	0.000624906202053965	-0.00264148893549886	3.06551162535639e-05	0.0148638227948405	0.00657222725707619	0.0113797629166982	0.00534396254169963	0.00944983429329119	0.0109717993236196	0.0056183347118139	0.0114649128666674	0.0116476474134102	0.011450578252643	0.00820380166609348	0.00208790887868586	0.0155541326693689	0.0096110749572365	0.150781756851213	-0	0.07037704875801	0.115043800389313	0.0115119363107514	0.0116414642914844	0.016847305419866	0.00581309591788018	0.00930075663474608	0.00593811375932973	0.0118189990323604	0.0071415422863453	0.00421811791804318	0.00053065948509003	-0.00116334894566228	0.00522573530790675	0.00452269599557018	0.00410262414152446	0.031936334377801	0.0157884285778836	0.00739056911080647	0.00630668724553226	0.00225342889601372	0.00523056516401685	0.0182338828685306	-0.000945050146654059	3.21636008286647e-05	0.0116100538352482	0.00499001286092905	0.00280482695843566	0.0151109709096344
0.0111322129706743	0.00268054455396465	0.0027930680500573	-0.000521147094310144	0.000926975287112115	0.0143776666804954	0.0102170776592777	0.00950410412774847	0.0159125908718758	0.00858262311809743	0.0143622064330498	0.0072265509971417	0.016257062877205	0.0134761026019478	0.017354816337504	0.0117969795302919	0.00453457907021774	0.0174515125276147	0.0122624423732215	0.0263508785005371	0.07037704875801	-0	0.0161300943631505	0.0118409266139589	0.014640142481128	0.0173508073714575	0.00755041787049017	0.0178082862520777	0.0120591496305059	0.0195024639570043	0.00920108410017752	0.00647066696306926	0.00637204671714404	-0.00158736550297391	0.000681732762642661	0.00084721518601059	0.00614854072047373	0.0109622108229323	0.00154507276583894	0.00507839655022117	-0.00366179555529124	-5.71256507272382e-05	0.00636828962586342	0.0113079083813708	-0.00127091908593138	0.00430373664510545	0.0129720667996543	0.0120620031939007	0.00915238240147873	0.00849412813441615
0.00290929737721176	-0.00345849852551759	-0.00176345934018317	0.000894963306960906	0.00136037191405974	0.00499548702161096	0.00705689240616358	0.00848228771843815	0.0123210205426696	0.00870311007419087	0.00323400769326448	0.00544808058509778	0.00255832895269655	0.00448228280483768	0.00670869100210461	0.00289060900396425	0.00554850135531663	0.00975970346392402	0.00402844874809868	0.214657957814294	0.115043800389313	0.0161300943631505	-0	0.0191831477806668	0.00403576083321312	0.00679045470415107	0.0114392942823619	0.0132754842941722	0.00238153237856252	0.00201830279292692	0.0180701998274519	0.00116549029099198	0.00411300189028381	-3.54134361711862e-05	0.0192099618374493	0.0029590802750191	0.00443013930764136	0.0261163236213574	0.0154493644275571	0.0134309346171879	0.0401094903965456	0.000359101175409467	0.00202168039958983	0.0117818127761193	0.0177888689663503	-0.00547293807532242	0.00218720829369956	0.00251360724278281	0.00800614401340441	0.110368607223643
0.0106831825727456	0.00334567236178721	0.000441264306454744	0.00436535436698002	-0.0012061285511853	0.0126206342692031	0.0295680506016129	0.0139299915539976	0.0196325640327289	0.0134154172551222	0.0287426215850439	0.0322696280618397	0.0132774886673615	0.0176111116770594	0.019216735934272	0.0127847243337906	0.0339753543880178	0.0467965764220574	0.0167241229817138	0.00614880296080528	0.0115119363107514	0.0118409266139589	0.0191831477806668	-0	0.0137387422297688	0.0183071858715805	0.0109054165795519	0.03066168628886	0.0185137512908085	0.0115076194595645	0.00613805019973792	0.00275066290198531	0.00153473640244969	0.000746911551832602	0.00219961367947293	-0.000177564751025635	0.000584361401501605	0.00189983047800845	-0.000924263105969661	0.00188815636816654	0.00687367111452856	0.00157701018514634	-0.00125146662491238	-0.0019852799137317	0.0104531743415156	0.00330923371935052	0.0106506019298693	0.00786202797710369	0.0430674511924808	0.0121673705822307
0.0057820319038066	0.00856645660441795	0.00446852838359595	-0.00706680059342898	0.00166947109967721	0.0118846017442516	0.00752102732281265	0.00701729741885718	0.00577084734877223	0.00561870930709655	0.016846746140719	0.00415940772408351	0.0101134591692612	0.00978245687186245	0.0210324209101299	0.0107915162797335	0.00291401980101073	0.0281757345889645	0.178195830014007	-0.00267000849691077	0.0116414642914844	0.014640142481128	0.00403576083321312	0.0137387422297688	0	0.117353675741995	0.269287037604375	0.0254472493659647	0.601338533677436	0.0255490102854546	0.00275364217807841	0.00753177171486992	0.00180054522262648	-0.000143773955150878	0.000793964254555202	0.005438420446205	0.000383063053254787	0.00146305928141491	-0.00318019136020977	-0.00101865253741778	-0.00171220236852861	0.00260163512022854	0.000119424187999638	-0.00617807177237539	-0.00493843879879954	0.00526038828944047	0.00573235601685473	0.0127103950581586	0.0136508209726082	1.04115078561889e-05
0.0082662100291882	0.00877566590969319	-0.00196204755821564	-0.00280841953808312	-0.00134633317631633	0.0291343861823116	0.00752097869889915	0.0182388124856805	0.0605465909157334	0.0141462079986411	0.0346110938970874	0.00922042154050055	0.00566198391892305	0.0309559213816199	0.0347155150363205	0.0190977633424998	-0.00752349716340036	0.0327915913214714	0.459266549862436	0.0115627728275761	0.016847305419866	0.0173508073714575	0.00679045470415107	0.0183071858715805	0.117353675741995	0	0.0429637240506641	0.0226322883415624	0.00587448744185865	0.0233499876047122	0.0101828326693513	0.00534199167760215	0.00637993372924516	0.00422541867315355	0.000247205071114067	-0.00257723256019573	0.00526801689829478	0.0268823682041474	-0.00372088515012837	0.00235941500199326	-0.00813508843358919	-0.000139170850498752	0.00137795778846518	-0.000394007847000348	-0.00327616819898294	0.00716718109196066	0.00689036154233374	0.0349930542822117	0.0310217715356736	-0.00101242331024792
0.00291991895587525	0.00481721497522035	0.000224895562948745	-0.00432806689618386	0.00204428658423437	0.00142479978012215	0.00151490052387058	0.00392145794853242	0.00638712858111893	-1.99600250084887e-05	0.0150310890599016	0.0027896477905796	0.0113022525403932	0.000827794182024495	0.00855151701039765	0.016933959828535	0.0180373063267772	0.0380454016301614	0.390977446002399	0.000732249097129805	0.00581309591788018	0.00755041787049017	0.0114392942823619	0.0109054165795519	0.269287037604375	0.0429637240506641	0	0.0869061511188982	0.048145008187479	0.0109887487925682	-0.000408048279873832	0.00256452928336148	0.00112104552772793	-0.00483990728460179	0.00175502508072843	0.00205851948621174	0.00101414789527895	-0.00153758125712227	-0.00227040060520851	0.00456957245099429	-0.0017127619499105	-0.00382858860519521	-0.000434780656394131	0.00204005129111487	-0.00461869604098896	0.00275909133371425	0.00941969739374682	0.00509410870260225	0.0069215390611303	0.000914061998111371
0.00840401885172079	0.00619630201818445	0.000948689706020109	0.00595638477573887	0.00739830227458679	0.0156866590028592	0.0110856330352245	0.0164049059262424	0.0275597718496343	0.0153218612200074	0.0192797982143295	0.0198922639876909	0.0114537453515161	0.0205655231441908	0.0323065840782662	0.0433276694331261	0.00798356901421407	0.0243246502545488	0.0460966319544766	0.0067981001754285	0.00930075663474608	0.0178082862520777	0.0132754842941722	0.03066168628886	0.0254472493659647	0.0226322883415624	0.0869061511188982	-0	0.038400544096718	0.0147225561413162	0.00493582948818579	0.00591405669968659	0.00459846684926888	0.00212202745498388	0.00254598415122493	0.00261677863433994	0.000876370473983366	0.00621082013605309	0.000516478514344468	0.00224150148432738	0.000799378704331859	0.00120652800418435	-0.000649158227721422	0.00256098091238655	0.0067108179368501	0.00206440085254637	0.010230102390177	0.0135854547651732	0.0196764285013192	0.00795240048099101
0.0034840994800166	0.00303127769317941	0.00329612891465891	0.0043311315734142	0.00522423175681935	0.0159091634135938	0.0120494535330016	0.00782681363777747	0.0153779688539519	0.0104588858590637	0.0169288531902016	0.00469402942742585	0.021493022292786	0.0207937930871508	0.0360952736682983	0.0246346998972757	0.00686450755942373	0.0102106392109216	0.0156544589813645	0.00567335502256174	0.00593811375932973	0.0120591496305059	0.00238153237856252	0.0185137512908085	0.601338533677436	0.00587448744185865	0.048145008187479	0.038400544096718	-0	0.0239988165614452	0.00347010007388122	0.0076610699055602	0.000633346653947731	-0.00786057846725691	-0.0013110012801282	0.00230147135475777	-0.00231580794931074	-0.000114054934505479	0.000372948290316297	0.00321161473591844	-0.00218244179147493	-0.00404614690916774	0.00533929238510364	0.0149549911376299	0.00297642819185905	-0.00943363565657937	0.013671289796376	0.00772862160670987	0.0142122173287655	0.00710526342906593
0.187896923003046	0.0834281196667996	-0.000869925603323125	0.00229981542445522	0.0178091123592627	0.0210557911340163	0.00590988896515847	0.0169428199351577	0.0295915151845119	0.013389556219122	0.0265965501103666	0.0104100692813217	0.0326261331951271	0.0201886070028128	0.0222683049429463	0.014336378601248	0.00607300306714583	0.0182056756140751	0.0177071351602158	0.00359490740733383	0.0118189990323604	0.0195024639570043	0.00201830279292692	0.0115076194595645	0.0255490102854546	0.0233499876047122	0.0109887487925682	0.0147225561413162	0.0239988165614452	-0	0.0159583529466305	0.0232008316447497	0.00967685627591233	0.00696537831496378	0.0091098356348956	0.0102307046890856	0.0108079938467485	0.0628342614556189	-0.00123803305694548	0.00876362511122377	-0.000372755595155836	0.00905520635127238	0.00209539629540332	0.00338567577478651	0.00564046673983403	0.0122503725333776	0.0243950072042242	0.0206511393657793	0.0226904791335768	0.00290953528603098
0.0130007872781485	-0.000745733518120678	0.00888320978514116	0.0151391956063947	0.00601417127237948	0.0119482709998929	0.00926485493057178	0.0305630241025912	0.0142376042259667	0.0187095475353884	0.0055719111973071	0.00317791262115723	-0.00684228840227556	0.0136978604339049	0.00857241979618565	0.00831507473783407	0.00242889408294985	0.00750303144542258	0.0016698176072304	0.00877314875427341	0.0071415422863453	0.00920108410017752	0.0180701998274519	0.00613805019973792	0.00275364217807841	0.0101828326693513	-0.000408048279873832	0.00493582948818579	0.00347010007388122	0.0159583529466305	0	0.0193224975087833	0.0346867642853793	0.00552637890920127	0.0348170547252758	0.0202895036086026	0.203224189323006	0.0679620275374873	0.0697750118863852	0.123403798883843	0.0866092676186207	0.0516616764032806	0.010010606514657	0.0220594693188659	0.0109123256134468	0.00906018323356516	-0.000515887819263442	0.00738408417169671	0.00633895678541867	0.0119597599465168
0.0254477930798759	0.00662204618778396	0.0168048181936393	0.0727096489306133	0.115293516023152	0.00426829625243368	0.00436316771906962	0.000482526117659732	0.0997675836134493	0.00493476225564052	0.00385245863505642	-0.000352051151354358	0.024320206551736	0.00225625656344786	0.00324939598700583	0.0013988685086742	0.00573758152557469	0.00296084345853223	0.00322638788232851	-0.000153077125910636	0.00421811791804318	0.00647066696306926	0.00116549029099198	0.00275066290198531	0.00753177171486992	0.00534199167760215	0.00256452928336148	0.00591405669968659	0.0076610699055602	0.0232008316447497	0.0193224975087833	-0	0.109918812445621	-0.00679541159788722	0.0960249420773995	0.0791051813869035	0.0135516526425319	0.00601353359887741	-0.00577269154419719	0.0088420608509593	0.000358396151523631	-0.00268042292941168	-0.00238694392771198	-0.00330226881454963	-0.0036735806939846	0.0119514652805587	0.0058949545825996	0.0205051458515819	0.00188607538406059	0.00611909591376126
0.0914324183465307	0.0474972981367069	0.120645070023579	0.141652350652036	-0.00742461093288067	0.00229573306079589	0.00122763488307885	-0.000154713594345493	0.0258214435386509	0.000652898715034125	0.00659862000546722	0.000527481178474481	0.0158653424876321	0.000821933454900508	0.00503075623667328	0.00405997207867869	0.000242362030973849	0.00391824601236886	0.00288443952593011	0.000829948556716657	0.00053065948509003	0.00637204671714404	0.00411300189028381	0.00153473640244969	0.00180054522262648	0.00637993372924516	0.00112104552772793	0.00459846684926888	0.000633346653947731	0.00967685627591233	0.0346867642853793	0.109918812445621	-0	0.00121377637505487	0.0132060274254241	0.0153345802364737	0.0227839711176744	0.0100138168088812	-0.000501092955776905	0.00773739224970447	0.0402652232859985	0.00685605830302102	0.00393407038092416	0.00281368588527665	0.00521302602646598	0.00560422487133014	0.00838749091653875	0.00754809821939731	0.0029453290829719	0.00286271824084939
0.00596331806255174	0.00746387417094162	-0.00179089370494172	0.00993611498550612	0.00847169923875138	-0.00403577181572428	0.00063061792072085	0.00531077971003484	0.00861828266496455	0.020447149680828	0.000861564449221039	0.0134512767790503	-0.0104219402287899	-0.00176335879369959	-0.00384705252428286	-0.00193068607235905	-0.00166185738067586	-0.00227476784296124	0.000999509626785706	-0.00165346761136715	-0.00116334894566228	-0.00158736550297391	-3.54134361711862e-05	0.000746911551832602	-0.000143773955150878	0.00422541867315356	-0.00483990728460179	0.00212202745498388	-0.00786057846725691	0.00696537831496378	0.00552637890920127	-0.00679541159788722	0.00121377637505487	-0	0.354941492676543	0.10327189582117	0.0112910191565671	0.013184303567381	-0.00640490009924585	-0.00453279869275473	0.162692037562847	0.0720605081518958	0.00903134132011792	-0.00139653645164767	0.0328633379126502	0.212725849729652	-0.00524663009748253	0.00869936753997042	0.00797379488769134	-0.00169027245870705
-0.0024476715298344	0.00203310133020464	0.0146548471838806	0.00510305182355342	-0.00791877872580609	-0.00243864026349895	-0.00032464823423266	0.00357108727014223	-0.00588042246903769	0.00367949619930127	0.000260797006311719	0.00548375513519173	-0.00503070112667281	1.02213409975024e-05	-0.00333497961322623	0.00089296592906073	-0.0043200824979843	0.000717020205090606	-5.19042128607811e-05	-0.00125906643201763	0.00522573530790675	0.000681732762642661	0.0192099618374493	0.00219961367947293	0.000793964254555202	0.000247205071114063	0.00175502508072843	0.00254598415122493	-0.0013110012801282	0.0091098356348956	0.0348170547252758	0.0960249420773995	0.0132060274254241	0.354941492676543	-0	0.184155148594745	0.0116105331687829	0.0241037701733096	-0.000614912792476492	0.0149487610304997	0.197963848686371	0.0235923682624768	0.00517135362793531	0.00269608552419377	0.00496418973411471	0.0325279073678128	-0.000499415832463532	0.00585391126825086	0.00191758317720572	0.000658324721398963
0.00587780855943568	0.00836103619298704	0.00658650338266724	0.00336255303086487	0.00594601260743155	0.00142205374399833	0.0013296568400414	-0.00186434606269146	0.130012183303297	-0.00437184358654529	0.00270564880817986	0.000143223202555689	0.0547389661760095	-0.00348338466923566	0.000252115070303759	0.00360232479903609	0.000388301603405059	-0.000601286634672118	-0.000976896807695343	0.00159827537923339	0.00452269599557018	0.00084721518601059	0.0029590802750191	-0.000177564751025635	0.005438420446205	-0.00257723256019573	0.00205851948621174	0.00261677863433994	0.00230147135475777	0.0102307046890856	0.0202895036086026	0.0791051813869035	0.0153345802364737	0.10327189582117	0.184155148594745	-0	0.016142320922246	0.0254518105344289	-0.00660427543185045	0.00663805135853194	0.0130004593040202	0.00451659360234283	0.00137643209519839	0.00169168758402826	-0.00121480856728328	0.00992908693356805	0.00728223646513975	-0.00299202849133436	-0.00646207521834762	0.00418034981116335
0.016066577961188	0.0188982607278254	0.00810423215856769	0.0288822912544878	0.0046892088822783	0.00459357961766665	-0.00333187334054504	0.00414307608705533	0.00878745251703742	-0.000921995510182907	0.000166857184666384	-0.000731938823248377	0.00399880463349374	-0.00315257799022116	0.000482188614973313	0.00141655985711491	-0.000127246402833081	0.00533278243301874	0.00416020745197986	0.0235673723098849	0.00410262414152446	0.00614854072047373	0.00443013930764136	0.000584361401501605	0.000383063053254787	0.00526801689829478	0.00101414789527895	0.000876370473983366	-0.00231580794931074	0.0108079938467485	0.203224189323006	0.0135516526425319	0.0227839711176744	0.0112910191565671	0.0116105331687829	0.016142320922246	-0	0.175585312860835	0.189493984323388	0.0855691349648341	0.0178414902854687	0.0241187780871601	0.0138895717986905	0.00705422600201404	0.00617179338346919	0.0097624272202339	0.00402679502297668	0.00823829505711643	-7.74228199508487e-05	0.012493552249426
0.0271238824924942	0.0118209827292639	0.00650436721394696	0.0211370988851757	0.00643267215840836	0.0200017602820838	0.00240103202997719	0.0169813701152076	0.0438387230140298	0.0121846384333955	0.0122560969484224	0.00413976658289334	-0.00253438518516023	0.0175654034103543	0.0118232425317705	0.00849038140910371	-0.0123471516916071	0.00788446768484035	0.0111365718860817	0.0237759757924109	0.031936334377801	0.0109622108229323	0.0261163236213574	0.00189983047800845	0.00146305928141491	0.0268823682041474	-0.00153758125712227	0.00621082013605309	-0.000114054934505479	0.0628342614556189	0.0679620275374873	0.00601353359887741	0.0100138168088812	0.013184303567381	0.0241037701733096	0.0254518105344289	0.175585312860836	0	0.151221547498294	0.0300845568826656	0.0471943478323328	0.0351768115579626	0.0151192068348402	0.041569961537264	0.010123954621882	0.00617019741970165	0.00485756457437284	0.0245053745588896	0.0142672773048386	0.0123578153676856
0.000606683333402393	-0.00856691247405711	-0.00393583587218804	-0.00331157959059995	0.00710934190765484	0.00293684051036776	0.0165296360367071	0.033943241338126	0.0042410904008841	0.0209985713393446	-0.00308568968013372	-0.000413383051206214	-0.00108595999053263	0.0206459598347125	0.00487352843471493	0.00592833495540099	0.00348139692090977	-0.00108891309640973	-0.00363019550137991	0.00906710680321655	0.0157884285778836	0.00154507276583894	0.0154493644275571	-0.000924263105969661	-0.00318019136020977	-0.00372088515012837	-0.00227040060520851	0.000516478514344468	0.000372948290316297	-0.00123803305694548	0.0697750118863852	-0.00577269154419719	-0.000501092955776905	-0.00640490009924585	-0.000614912792476492	-0.00660427543185045	0.189493984323388	0.151221547498294	-0	0.203629559738231	0.0046671092965403	0.0383143077206263	0.0627486663948011	0.0908430883793302	-0.00312175336421489	-0.00787081076920794	5.1638219759211e-05	-0.00621319157120675	-0.00219911227894753	0.00401842615215606
0.00665271357146866	-0.00499771395926828	0.00122572627815984	0.00367640616681408	0.0052415059956138	0.0092376116858946	0.0115854565351711	0.0239145294141882	0.0187996027735861	0.0108265803554031	0.00933610256674362	0.00535964799170298	-0.000828867425021225	0.0161070391525233	0.00919562022967982	0.00824893246976834	0.00581819108649373	0.00467593956553314	0.00431636274050976	0.00472197796291896	0.00739056911080647	0.00507839655022117	0.0134309346171879	0.00188815636816654	-0.00101865253741778	0.00235941500199326	0.00456957245099429	0.00224150148432738	0.00321161473591844	0.00876362511122377	0.123403798883843	0.0088420608509593	0.00773739224970447	-0.00453279869275473	0.0149487610304997	0.00663805135853194	0.0855691349648341	0.0300845568826656	0.203629559738231	-0	0.0145770650555644	0.0339255548707519	0.0580801287400672	0.0624749966126821	0.002729422482253	0.00201569055832705	0.00449479842967071	0.000742112966047246	0.0096780370195026	0.00426212649528274
0.00416340535136394	-0.00146030307731413	0.0229520767528227	0.00856210781493531	0.00236517702298968	-0.0103612269925218	1.49712487619785e-06	0.00457993201219313	-0.0239525246484749	0.0279108638497961	-0.00200728270602656	0.00580595499483507	0.00339002393711777	-0.00543179264513643	-0.00694751158367658	-0.00260592556329672	0.00321345366667086	-0.00801485671247614	-0.00224176425960412	-0.0053065163426054	0.00630668724553226	-0.00366179555529124	0.0401094903965456	0.00687367111452856	-0.00171220236852861	-0.00813508843358919	-0.0017127619499105	0.000799378704331859	-0.00218244179147493	-0.000372755595155836	0.0866092676186207	0.000358396151523631	0.0402652232859985	0.162692037562847	0.197963848686371	0.0130004593040202	0.0178414902854687	0.0471943478323328	0.0046671092965403	0.0145770650555644	-0	0.305392455581533	0.0281806779110666	-0.00578572785886315	0.025798896275974	0.00611996389564946	-0.00968652206953776	-0.00961688382694322	0.00115702274617622	0.00157661716860364
0.0066548567470369	0.000794291035901147	0.000588641311623041	0.00783555410903654	0.00945143979499956	0.00468323728946693	0.00587685436986213	0.0119600920711012	0.0182817052847556	0.0294875324820343	-0.00124937313688774	0.00731962246307303	-0.00542539906423231	-9.75390610846492e-05	0.000889271511740802	0.00416793743816633	-0.00470315327536531	-0.000200024053837519	-0.00128939256110942	-9.65648549314968e-05	0.00225342889601372	-5.71256507272382e-05	0.000359101175409467	0.00157701018514634	0.00260163512022854	-0.000139170850498752	-0.00382858860519521	0.00120652800418435	-0.00404614690916774	0.00905520635127238	0.0516616764032806	-0.00268042292941168	0.00685605830302102	0.0720605081518958	0.0235923682624768	0.00451659360234283	0.0241187780871601	0.0351768115579626	0.0383143077206263	0.0339255548707519	0.305392455581533	-0	0.146822630753696	0.0122136264652759	0.0751549386978596	0.132474547836197	-0.00309743261099426	0.000299975512132027	0.0121134314009403	0.00541349525366705
0.00142132858786891	-0.0044934363661742	0.00110769911660568	0.00867085417100642	0.00300909317909416	0.0113111613096218	0.0082316285182027	0.0127589589328772	0.0235250438423293	0.0222895209290021	0.00688258834997565	0.0047611646017004	0.000638154840267221	0.0101357518442518	0.00657175128921307	0.00470979843980404	-0.00355057504848487	0.00156075057162272	-0.00291961936443356	0.00410063137499804	0.00523056516401685	0.00636828962586342	0.00202168039958983	-0.00125146662491238	0.000119424187999638	0.00137795778846518	-0.000434780656394131	-0.000649158227721422	0.00533929238510364	0.00209539629540332	0.010010606514657	-0.00238694392771198	0.00393407038092416	0.00903134132011792	0.00517135362793531	0.00137643209519839	0.0138895717986905	0.0151192068348402	0.0627486663948011	0.0580801287400672	0.0281806779110666	0.146822630753696	-0	0.0848930928541919	0.0785835095972786	0.0552138502847607	0.00373627344174074	-0.000443899604543564	0.00498328207361219	0.010651710941175
-0.00407986942528792	-0.00750209529011543	-0.00263235038538775	0.00784454362789074	0.00685589514120125	0.0165016772281051	0.0130229495822917	0.0129141831275604	0.0230912923406253	0.00967336623456407	0.00493117947560773	0.00287837082242002	0.00330208194279943	0.0248072002108802	0.0143310418693348	0.0110130101240653	4.31550136451199e-05	0.00358575351598902	-0.00395301011855811	0.0336080366887972	0.0182338828685306	0.0113079083813708	0.0117818127761193	-0.0019852799137317	-0.00617807177237539	-0.000394007847000348	0.00204005129111487	0.00256098091238655	0.0149549911376299	0.00338567577478651	0.0220594693188659	-0.00330226881454963	0.00281368588527665	-0.00139653645164767	0.00269608552419377	0.00169168758402826	0.00705422600201404	0.041569961537264	0.0908430883793302	0.0624749966126821	-0.00578572785886315	0.012213626465276	0.0848930928541919	-0	0.0198928888072005	0.00300238303474902	0.00506359804362122	0.00259653792609841	0.00400703781848904	0.0297759750329686
2.00446277586975e-05	0.000596672663719103	-0.00178201378461758	0.00975465821534623	0.00825025767057319	0.0042010126589926	0.000824016760425593	-0.00277794338714718	0.00845943909419413	0.0102775484474546	0.000854710169903156	0.00559870070878272	0.00354871687266593	4.64692684810932e-05	-0.00206142256638625	-0.00171961604334329	-0.00110106491929576	-0.0079552928747246	-0.00259636608459997	0.0300961070794532	-0.000945050146654059	-0.00127091908593138	0.0177888689663503	0.0104531743415156	-0.00493843879879954	-0.00327616819898294	-0.00461869604098896	0.0067108179368501	0.00297642819185905	0.00564046673983403	0.0109123256134468	-0.0036735806939846	0.00521302602646598	0.0328633379126502	0.00496418973411471	-0.00121480856728328	0.00617179338346919	0.010123954621882	-0.00312175336421489	0.002729422482253	0.025798896275974	0.0751549386978596	0.0785835095972786	0.0198928888072005	-0	0.131490644486402	-0.00155101235408429	-0.00128120807851849	0.00689475310173067	0.040149820039798
0.00201908970058583	0.0065905363473565	-0.00299348760308931	0.00852476192242935	0.0122063593271879	0.00561616342258936	-0.000170580131285555	0.00626781721796802	0.0303747608535094	0.012204380012282	0.008160501887325	0.0135992505455201	0.000174986093058557	0.00290862422771478	0.0006796877845545	0.00113217806995568	-0.000523745274886846	0.00224566599512554	0.00608721418123966	0.00494757808597427	3.21636008286647e-05	0.00430373664510545	-0.00547293807532242	0.00330923371935052	0.00526038828944047	0.00716718109196066	0.00275909133371425	0.00206440085254637	-0.00943363565657937	0.0122503725333776	0.00906018323356516	0.0119514652805587	0.00560422487133014	0.212725849729652	0.0325279073678128	0.00992908693356805	0.0097624272202339	0.00617019741970165	-0.00787081076920794	0.00201569055832705	0.00611996389564946	0.132474547836197	0.0552138502847607	0.00300238303474902	0.131490644486402	0	0.0204437470850501	0.0224325430638834	0.0204761591615037	0.0134310268052139
0.0170942029606948	0.00294964013733304	0.00144081511693093	-0.000753289252110363	-0.00364710653268802	0.0220757959124489	0.0100691181769212	0.0168736895726496	0.0686383199558526	0.0115048679368427	0.0284991397126894	0.0104405781150706	0.130151371981251	0.0234881896797897	0.0248714289885351	0.0157202385423395	0.00523808002954855	0.0153407368324111	0.00846195701395254	0.00616781492817207	0.0116100538352482	0.0129720667996543	0.00218720829369956	0.0106506019298693	0.00573235601685473	0.00689036154233374	0.00941969739374682	0.010230102390177	0.013671289796376	0.0243950072042242	-0.000515887819263442	0.0058949545825996	0.00838749091653875	-0.00524663009748253	-0.000499415832463532	0.00728223646513975	0.00402679502297668	0.00485756457437284	5.1638219759211e-05	0.00449479842967071	-0.00968652206953776	-0.00309743261099426	0.00373627344174074	0.00506359804362122	-0.00155101235408429	0.0204437470850501	-0	0.240997797779695	0.0269981179071872	0.00437072353591517
0.00897874138039846	0.00379845407017061	-0.00090401626238847	0.023538885711713	0.00366456759169013	0.0224074009854829	0.00996984203614974	0.0232391155856624	0.156469371382098	0.0230268750692752	0.0357740387783463	0.0197607046083611	0.0222323446869141	0.0239609187275807	0.0192962925554363	0.0127013697017422	0.00131525713500194	0.0127363035012181	0.0119517623741128	0.00596492983223383	0.00499001286092905	0.0120620031939007	0.00251360724278281	0.00786202797710369	0.0127103950581586	0.0349930542822117	0.00509410870260225	0.0135854547651732	0.00772862160670987	0.0206511393657793	0.00738408417169671	0.0205051458515819	0.00754809821939731	0.00869936753997042	0.00585391126825086	-0.00299202849133436	0.00823829505711643	0.0245053745588896	-0.00621319157120675	0.000742112966047246	-0.00961688382694322	0.000299975512132027	-0.000443899604543564	0.00259653792609841	-0.00128120807851849	0.0224325430638834	0.240997797779695	0	0.0743271791959217	0.00337183742220391
0.0124259312174644	0.0109375645060744	0.00204199986364481	0.0222216436382919	0.0287228783572046	0.020784710556063	0.0543486021087344	0.0360901249038542	0.0996177019095228	0.0331296255048909	0.287632471245102	0.134057467078475	0.0136663916377739	0.0289123945472799	0.0365851174779805	0.0227683650510839	0.00564378681144259	0.00635107382739702	0.0165952428597706	0.00118054854740266	0.00280482695843566	0.00915238240147873	0.00800614401340441	0.0430674511924808	0.0136508209726082	0.0310217715356736	0.0069215390611303	0.0196764285013192	0.0142122173287655	0.0226904791335768	0.00633895678541867	0.00188607538406059	0.0029453290829719	0.00797379488769134	0.00191758317720572	-0.00646207521834762	-7.74228199508487e-05	0.0142672773048386	-0.00219911227894753	0.0096780370195026	0.00115702274617622	0.0121134314009403	0.00498328207361219	0.00400703781848904	0.00689475310173067	0.0204761591615037	0.0269981179071872	0.0743271791959217	0	0.0040590717375088
0.00128425775121895	-0.00108959890493586	-0.00105667125257942	0.0112041168862668	0.00250262550584491	0.00477961522419764	-0.00308597871412664	0.00174110206534323	0.0126158308454774	0.00237288956375654	0.00494160569903713	0.00202004508505089	0.00535351002870435	0.00198298080527789	0.00553186377853703	0.00553579286562959	-0.00130047567817007	0.001316832029965	0.00555636805906849	0.219672382738512	0.0151109709096344	0.00849412813441615	0.110368607223643	0.0121673705822307	1.04115078561889e-05	-0.00101242331024792	0.000914061998111371	0.00795240048099102	0.00710526342906593	0.00290953528603098	0.0119597599465168	0.00611909591376126	0.00286271824084939	-0.00169027245870705	0.000658324721398963	0.00418034981116335	0.012493552249426	0.0123578153676856	0.00401842615215606	0.00426212649528274	0.00157661716860364	0.00541349525366705	0.010651710941175	0.0297759750329686	0.040149820039798	0.0134310268052139	0.00437072353591517	0.00337183742220391	0.0040590717375088	-0
-0.00345600645010099	-0.00710200212453245	-0.00285394928846988	0.0163012171874436	0.0173699276006721	0.0141606691404623	-0.000870228249182494	0.00473213096795883	0.0620413141535516	0.007349122668732	-0.00611748604971554	-0.00149479938989321	6.41609876416492e-06	0.00920222671813409	0.000483199593234173	0.00460660208651307	-0.00930963010883014	-0.0050103169529723	0.00399417858063141	0.0839096288086066	-0.00278284021116229	0.0045029142420822	0.0321474138359149	0.00601502514908469	-0.0097469953680833	-0.00378894362795255	-0.00510313183834975	0.00632660332336575	0.00689245256959551	-0.000780505896226035	0.00616771125692344	-0.00172844669899347	0.00267060726635038	-0.0040270411026389	-0.00206568574766631	-0.00226730689784104	-0.00473237970347055	0.00686529040786042	0.00380140277595189	0.000186251029922223	-0.00634963628390161	0.0106318679766996	0.0336412954837924	0.0662859153167811	0.0900440223700633	0.037766059669772	0.00362971733129188	0.0181277688291369	0.00960639367477734	0.169051979642464
-0.00595055186043776	-0.00385318179953025	-0.00102293074698324	0.00331279995435746	0.0116234690789215	0.0119233891135255	0.011925928244284	0.0227350344854287	0.0346582035211628	0.0167734952893138	0.000448001956814126	0.00356589434190555	0.00325578485566896	0.0169313203113303	0.00496586096403392	0.0113699103062608	-0.00141908295562455	-0.00321706047937809	-0.00289293991218876	0.0103195609312873	0.00525455108172861	0.000321274459281011	0.0134238213305912	0.00120969980774598	-0.00283651620684161	-0.000822165525329051	-0.00358988542518918	-0.00135868422311158	0.007739679673946	-0.00175959648408415	0.00767001171838086	0.000686393781896403	-0.000837410128613841	-0.00130497780278438	0.0012893000371001	-0.00266563259923856	0.00184779784704979	-0.00348537828951751	0.0557862595521742	0.0297065300851099	-0.00071686106433339	0.0249609011790343	0.0674740708579728	0.0683323341815992	0.00561579021550187	0.00564290174668651	0.0159735633558141	0.0145588085115507	0.000236273518627541	0.0154648710503879
0.00301325607026328	0.0031085695537544	-0.00414878597521512	0.00228425200362734	0.0169583775976686	0.00548537836273022	-0.000591263324474661	0.00494090171679443	0.0472118766164937	0.00309612848467241	0.00359522076425421	0.00581992242162654	0.00206796229536024	0.000253397519244923	0.00144483832458151	0.00119889554973695	-0.00209013442665247	0.00183261099284979	0.00169344627996414	0.0118719262347473	-0.00383574610674058	0.00297870405728791	-0.00046081848887622	0.00035068951608024	-0.000786006746592178	0.0108844523259457	0.00312101062908825	0.00404684826663803	-0.00698561494610768	0.006360939755664	0.00882679883628494	0.0146320736549799	0.00719646802621206	0.0298337584101901	0.0051705337727759	0.00252266951810309	0.0143189560472277	-0.00194374129257384	0.000252706486640263	0.00670023158412747	-0.0112814315740894	0.0156290539003298	0.0221227279498204	0.0079054947052199	0.15000477784011	0.1903583414722	0.0246132775505078	0.0241650013497176	0.00929080280228004	0.0186238831302999
-0.00332152137829628	-0.00572779468382512	0.00157131677341953	0.00375122433811564	0.0174330638135751	0.014381457427479	0.00247616305050816	0.00640013706970268	0.0755110188232099	0.00856451899851908	0.0104297834547929	0.00819140288390046	-0.00245260613569767	0.0119036657925385	0.00711621677986133	0.00120132784554252	-0.0018332187654118	0.00140321827866619	0.00570164141110053	0.00617681901652861	0.00229335015856787	-0.000632072920897602	0.00530802433597478	0.00602010810832056	0.00297403442512165	0.0181993452212685	0.0028182971212716	0.00697664610948752	-0.0037016872297909	-0.00172808544354323	0.00319000922242213	0.00540593063281548	-0.00121850513209012	-0.0056869443158336	0.00597292290447222	-0.00515321598745184	0.00140675899910656	0.00891429701231728	0.00301031023552007	0.00416218383077867	-0.000222340001968758	0.0034986613604031	0.00377921246597804	0.0167922634624431	0.00801346742070359	0.00641963800642894	-0.0291281051811558	0.26246594971252	0.0426093147241703	0.00598581809095425
-0.00482772735698732	0.00179124519385381	-0.00263159604747678	-0.00685888251405519	0.0184749380415652	0.000699363271704271	-0.00394365587880451	-0.00352485668703783	0.0240891385276054	0.00043037268263	-0.00325894947744467	0.00286555088785158	-0.000149722521312363	-0.0020691810070618	-0.00151777472587428	-0.00394051162573422	0.00170414137749742	0.00305545021982474	-0.00591455763276617	-0.0011803180565079	0.00252726126759662	0.00323700491147164	-0.00236956465174797	-0.00406527926294854	0.000407607169912731	0.0125494248285974	0.00311921976627272	-0.00143203327898343	-0.0043380242673402	-0.00106136208621632	0.00316145990533243	0.0151613648487142	0.000492885869300569	0.0163530403173273	0.00274288875378267	0.00328307788818154	-0.00204380129594446	-0.00347805418053445	-0.00372871631309229	0.00182666075470947	-0.00374629480924363	0.00361107403991731	0.00844965277442011	-4.9566449452547e-05	0.00721911144485524	0.0500136587225704	0.0864805431947557	0.206210516584818	0.00229261684818791	0.00429699553803968
0.000168161121762965	-0.00331462331592666	0.00268867360050934	-0.00130794019971279	0.00780110916813488	0.000928047949355367	-0.0011741112585137	0.00159007768271603	0.00331537599164051	-0.0015574427715033	-0.00506293424637948	0.000232182148996363	-0.00221420174274906	0.00152460867055162	-0.00509026925379145	-0.000890994453510536	0.00591915946682705	-0.00183430558409403	-0.00389970672662878	-0.000664853245454386	0.00163816714990933	-0.0026604215689243	0.00502925393533388	-0.00312764891842515	-0.00382217300507299	-0.0104557217677252	-0.00376836544429218	0.000404315026487271	-0.00424412528797436	-0.00287743668810814	0.0027061387312546	0.00357154866513634	-0.00220147285400827	-5.72172760047842e-05	0.00061647676018196	0.000678440335459049	0.00181302750708137	-0.0055407385008385	0.00656861902286385	0.0121708950183097	-0.00143628577133869	-0.000233280714287296	-0.000230424242141052	0.0014437517985112	-0.00480114377847468	-7.81611685007199e-05	0.0967806058348915	0.19185838824317	-0.00461250918967217	-0.00138100194396221
0.00105255768690948	-0.00360305551889531	-0.00258510047692588	0.00697972775527668	0.00623284713060366	-0.00330760484033556	0.00266730984827349	0.00298126337608669	0.00782629929762297	0.0182398369963766	-0.00837813853235775	0.00175082091170813	-0.00448098535496652	-0.00384996199632281	-0.00260513867842	-0.00131588063719989	0.0019496710952553	-0.00351118032135158	-0.00280048515466943	0.0392965854126616	0.0214883553556295	0.0026974970157659	0.274901719886333	0.0176352568489742	-0.00908742165395133	-0.00896474749932332	-0.00236020100574892	0.0102430924019222	0.00746595359923561	0.00124141697066353	0.0157780240180911	-0.00183143016014201	0.000189820016244277	0.0273016956863955	0.026277979156309	0.00182743797184714	0.00803289288540188	0.0208878070602187	0.00445302236416661	-0.00328129540532997	0.0879066318128068	0.0219475801198833	0.0117864048078692	0.00565816951797583	0.0718436067861115	0.0206970707120044	-0.00777762228891991	0.00118621701326488	-0.00119724733506855	0.136226114346374
0.0122024371936271	0.0115091717867687	0.00139635970244888	-0.00401259655273871	-0.0096375451072209	0.0159683935186454	0.042219222436917	0.0170074480909626	0.025369147633276	0.00993646454744348	0.0429710836271593	0.00820526572752034	0.0294096308212479	0.0289006520493756	0.0320533366381945	0.0200073883399279	0.0587107426823822	0.183373565189356	0.0462917954928892	0.0123904888662011	0.0227741984589768	0.0156752976084349	0.0260654650902463	0.0707531973176649	0.0489868066221056	0.0577089331782787	0.0246034006408752	0.0166947376197097	0.0232273590901561	0.0289012895611267	0.0150668690081069	0.0111026147296943	0.00565675787939991	-0.0019169305470016	0.00635796985833511	0.00425396491767012	0.00249615599488709	0.0180075651062927	-0.000148916933936688	0.0212366973780314	0.00653406107197819	-0.00373965839784904	0.00576315316574115	0.00545840999035705	0.000288312519281468	0.0137169978624978	0.0325632992921113	0.0466602129626051	0.0476760436846706	0.00904309956287424
0.00985008741579217	0.00503437446958073	0.000673390927112843	0.00810656935559271	0.00914579301621182	0.0203625823563034	0.0164777609137629	0.0170548305529855	0.105770656800934	0.0179467827093264	0.0504803560592308	0.0153013461540668	0.00652096339316512	0.0258945636567732	0.0312894569689241	0.0231219758086572	-0.00223311623869896	0.0450312715481889	0.0196442587217339	0.0211495074023509	0.0125782274481336	0.0117150083514877	0.0208855665008707	0.073188848114549	0.0165970819009478	0.0559065469285035	0.0138384096698796	0.0203828702961438	0.00967770812414725	0.0175322964813266	0.0177383650502232	0.00972415722695668	0.00816099896945433	0.00325278175713836	0.00744176233159988	-0.00582909138294763	0.00373735686379174	0.0240924759555654	0.00100151453122736	0.0196130396476708	-0.00475340835832987	0.00439290531410335	0.00439647081050385	0.00874171620701686	-0.000889565856646839	0.00993162520386066	0.00739806272284402	0.0650606588149964	0.0716025580049086	0.0144544116441174
0.00206690962068445	0.0010004580973415	-0.00354753103580536	0.000682337372336788	0.00418809622008782	0.00692179898308186	0.00663449448875295	0.00114916485132699	0.0151347467050085	0.00302521274373458	0.0359165667653072	0.00980062306790602	0.00597243977163791	0.00460422530786807	0.0155786613515331	0.00592852030989184	0.0197157040110261	0.00661691264902919	-0.00230196808375285	0.00516968573986411	0.00417979784165102	0.0031330227938723	0.00552737415506918	0.0542942933217868	0.000697595859226743	-0.00421887886405285	0.00423148618380385	0.00920921598295611	-0.00102538982622203	0.00386494844567108	0.000477742086708556	0.0031120558216847	0.00232647498100371	-0.000195768952857819	0.00136163431222863	0.00156893198793255	0.00243136384222294	-0.00261817817559598	-0.00192099628883745	0.00486758318032627	-0.00254188477829781	0.00459953327474102	0.00514299021604944	0.00283821112667572	0.00399206283076243	0.0136912753683087	0.00880411943058516	0.0133193112673826	0.0349951712401778	0.00491625603220878
0.00516102146161873	0.000416633897446511	-0.000879041568922221	0.00452269751263396	0.00228049369615524	0.0102821163467701	0.0561373615474615	0.00804067653967459	0.0227877195866476	0.00299092235796205	0.0511808256793551	0.0425915008500134	0.00907404062659905	0.0123512697756387	0.0237761226249378	0.0114296053763953	0.0512037191052293	0.022854888137783	0.0128398611573593	0.00307415149822108	-0.000436892096061847	0.00824768375768538	0.00242107579019091	0.19651310349966	0.00324446658642778	0.00360282226114018	0.0152362303559469	0.0188815262365272	0.00557494938280563	0.00884798286882226	0.0027409586524549	0.000401108244968459	-0.00222590914920015	-0.00141984569258995	-0.00290964308049899	0.00112356205169237	0.00168196432541253	-0.000144838148306426	-0.00941590181559677	-0.00235349394672721	-0.00703471797900167	0.000234899840203991	-0.00262756809922531	-0.00333892940587112	-0.000453705130975785	0.00464363800484219	0.0133733059719253	0.0192052461591263	0.0673679304984361	0.00196269463824589
0.0036540739450527	0.000669575613439559	-0.000583050237737029	0.00402160361860259	0.00986728639252027	0.00318938168215258	0.0222060079722577	0.002491384861518	0.00844445240398781	0.00324223256821482	0.00301841640748787	0.01225418108657	0.00212845982274316	0.00315375210020224	0.00114145777553241	0.00828100971898988	0.0178981694523078	0.0105114943707391	0.00140932485912959	0.00602571154526651	0.00176974354523701	0.00156106674598367	0.00488032377993799	0.123036730101204	-0.00275610072028093	0.00356541223823516	0.00252483437169562	0.00821202511129963	-0.00671064574008956	-0.000262310384390978	-0.0056060961069652	0.00177141571185461	-0.000991201897596177	0.000828752314446979	-0.00256238486271799	-0.00118834484927216	0.000702907061473299	-0.000493364401234438	-0.00746568213033809	-0.00568415507874599	-0.00318205562551093	0.00440244244746941	-0.00130031081186113	0.00274485994958025	0.0109147466344746	0.0138707509935043	0.00513133458537309	0.0111114926827752	0.0258543990663689	0.00963759386384726
-0.0039163125816162	-0.000603929947092322	-0.000707455336317417	0.000550341093603996	0.00581643156156476	0.0116105832308085	0.00379947839868555	0.0060187477763361	-0.0143036294748581	0.00298480523971599	0.00955889406156049	-0.00283633397176886	0.0118884265151185	0.00755731386523813	0.0098616377439627	0.00894158967707484	-0.00349912015437912	-0.00386100505562515	0.164017107227582	0.00546918113530944	0.00821694139828272	0.00413610819143125	0.00248938822661792	0.000503722009895558	0.0933934069341261	0.533842805089558	0.0317576264744004	0.00907352724773262	0.106603789031234	0.00174212287020963	0.00674122817332613	0.00929228383379928	0.00178908721153784	-0.00536221842970908	0.0015091531352803	0.00426654939243125	-0.00018411595628443	-0.00365734588230705	0.00302218332929938	0.0118903347521954	0.00565647235762979	-0.00245167809506836	0.00889802591651252	0.00909460952973673	-0.00386329408401104	-0.00831294407993471	0.00561939227208793	-0.00864277162021351	0.00692081434696401	0.000359842464464887
0.00693883720131045	0.00185447677084462	-0.0013556404056448	0.0109485832166932	0.0143277535710745	0.0311223221777903	0.00947664113521087	0.0230706435880564	0.0613374872695484	0.0154471447563658	0.0268064795810993	0.0146448475130231	0.0070275954005429	0.0369980642188453	0.0438474587351327	0.0380281995003915	0.00341981603450803	0.0253188137270676	0.165743534641681	0.0154875506964507	0.0102722063348996	0.0179375331780139	0.00965153652471538	0.0202570397418987	0.0438843189248699	0.240668963159403	0.0552112339197422	0.0715893858551078	0.0520341253086928	0.0236242417662615	0.00634727458050301	0.00712000293478915	0.00321073418738777	0.00500762898476016	5.00042530897707e-05	0.00220452647566128	0.00153965730550738	0.0244091181338867	0.0007860095926171	0.00953834882343291	-0.00965242394445649	0.00370510816375666	0.00879083087757009	0.00865474022765909	0.00534174446797037	0.00942797018264224	0.00715924133748193	0.0316137014534519	0.0203458077368397	0.00816602824561707
[truncated: 14 more columns]
