# Supplementary material for: Pairwise maximum entropy model explains the role of white matter structure in shaping emergent co-activation states
Source: Commun Biol. 2021 Feb 16;4:210. doi: 10.1038/s42003-021-01700-6 (PMC7887247; doi:10.1038/s42003-021-01700-6)
Supplement: Supplementary file 3 — Supplementary Data 2 [file 42003_2021_1700_MOESM3_ESM.zip › Manu_Fig4_Panel_b_beta_Data.csv]

-0	0.216769755046162	0.049770784708658	0.0430927850579437	0.00588549381258372	0.00134862565250664	0.0019339989613729	0.00307011727410953	0.0187573841011651	0.00258169987056246	0.0013689408659036	0.000765940263525599	0.0114502205743441	0.0034304510229256	0.00355601891210779	0.00310663793407458	0.000831053053814015	0.00530619252491597	0.000813152942559151	0.00132163162836522	0.000122249826869804	-0.00155860089969309	-0.000303202125747011	0.00284651436910104	0.00325752869903943	0.00227733533333815	0.00195403408667332	0.00288726638287393	0.00295398286061736	0.139025832586729	0.0119812801051665	0.0298277319173695	0.0885128770961161	-0.000182260987635797	0.00488930404254312	0.00486820594667388	0.0174217422530355	0.0266593907464852	-0.00201414562790975	-0.000709087775890124	0.0100686310480903	7.31872965669723e-05	-0.00139745874583195	-0.00130324572103067	0.00241415258134494	0.00102323657988673	0.0108189209641925	0.0104567596318423	0.00465045068581722	0.00115964474078462
0.216769755046162	-0	0.0730530390597098	0.13763799568007	0.0195805686926348	0.00843245729668897	0.00672135756270789	0.00920630122630596	0.0184621436232079	0.00777002060554964	0.00750524686773291	0.00371833606333223	0.00826202412891465	0.0125274747712113	0.00944250111653367	0.00659227757272402	-0.00220179335837806	0.00300420116459361	0.00206603921242056	0.00170083754817731	0.00252145432140812	-0.00027304736298241	0.00326147699680888	0.00297100488402115	0.00065844615859435	0.00871649172045347	0.000226061052899063	0.00479854183497101	0.00170389139511812	0.0593207086770998	0.00385735314357239	0.0128286833420242	0.0283652926262091	0.00698582653301452	0.010909593355013	0.00747196601589727	0.0172687453046645	0.013703983499015	-0.00161764307123953	-0.00414315293040265	0.00594793071558106	0.00269790198321071	0.000457508066374537	-0.00330600662960136	0.00435441992291354	0.00381721635102167	0.00433313859733673	0.0139907565754061	0.0104609411014937	0.00228366938833965
0.049770784708658	0.0730530390597098	-0	0.191576924410496	0.00516304511972416	0.00153629877885064	0.00190946613980165	0.00246072412898043	0.00554036241432747	0.00328385648621056	0.000976061683880303	0.00235933694130166	0.0022373023661669	0.000829273029322806	0.000811681484172716	0.000731665805771782	0.00101520524818283	0.000494996257624183	-0.00409928268176612	0.00229238149356909	0.00196117000242261	-0.000937897488664521	0.000428243448314318	-0.000525126271746338	0.00053408219248652	-0.00129467921254457	0.00169697945305818	0.00239090748849166	-0.00257345086925086	0.002648227616431	0.00516676443700375	0.0225289637740007	0.0799325599208346	0.00285125049759073	0.0107240197379581	0.00296541314365843	0.0120064093733166	0.00714646671995328	-0.000311088712981529	0.00114311229311603	0.0199094769429352	0.00379103874899514	-0.000483608824168511	0.00289992754159244	0.000901488549845768	0.000466938722557325	0.00253957923720304	0.0031894772398875	0.00278200856042515	0.000558796909584616
0.0430927850579437	0.13763799568007	0.191576924410496	-0	0.0353854563389017	0.0147736637192325	0.00635687067346299	0.015815168386701	0.0476588065182468	0.0153693306081678	0.0114599453119924	0.0112643470936494	0.00185335868577587	0.0171292546097148	0.0121615558388975	0.0101329909983755	-0.00381419965596736	0.00288363457558581	0.00460459686246513	0.00645627385981144	0.00306907105039411	0.000779143092604922	0.00724935778564423	0.00433327933534712	-0.00320956433769889	0.0114162613842468	-0.00190342732713676	0.00392823119265773	0.00136565317573912	0.00172702315611734	0.0038582725584429	0.0741614193523006	0.107789732821213	0.0030255857839389	0.000231304827829481	0.00696613498996136	0.0170764101489175	0.0149909287118782	0.000724626927503113	-0.000984775304454432	0.00695506255242561	0.000697054740605999	-0.000323119876167172	0.00199347437426516	0.00307435778520932	-0.00169567251738178	0.00446341658836463	0.0188000339133661	0.0218120805997032	0.00591109287701901
0.00588549381258373	0.0195805686926348	0.00516304511972416	0.0353854563389017	-0	0.0107686038360589	0.00815432534805603	0.0123211402820219	0.0517003171214414	0.0165270032282936	0.00862013573119775	0.00921590059632785	0.00147426070627445	0.0127793893836847	0.0078958500038531	0.00995697696249569	-0.00159606084001445	0.00238582522428317	0.00168623263103667	0.00926751422173318	0.0053078624137728	0.00483500147071984	0.00585319857846555	0.00211705462439093	0.00160806151216248	0.006551298796836	0.000447698930885074	0.0057912572522008	0.00147900809882437	0.00983676970183607	0.00155444095075613	0.0825530031150705	0.00188552886815466	0.000982008927640509	-0.00304507795448547	0.00211135545135415	0.00372115357443769	0.00860381900955643	0.003524960470611	0.00262024995698385	-0.000561644326587799	0.00197785965490755	0.00404555362828269	0.00285153063314743	0.00458121767241508	0.00424257427770445	0.00391944290830825	0.00622901986693146	0.0239494969679797	0.00563295519575933
0.00134862565250664	0.00843245729668897	0.00153629877885064	0.0147736637192325	0.0107686038360589	-0	0.0296142923764865	0.0427386698875898	0.0237983128687234	0.0318030658113712	0.0373519591615625	0.0258767655773074	0.00253328172011962	0.126002324539219	0.0423900522354858	0.0276936786842962	-0.00495707660837978	0.00593492099956105	0.0150541689225743	0.010177534661742	0.0112410907572116	0.0124104352708559	0.0097834572844814	0.00960538386232334	0.00780678376939532	0.0282874479881589	0.000558161174743816	0.0123990518062752	0.0099355793537037	0.00813024133477696	0.00938021260576251	0.00274123666485862	-0.000325989759994459	0.00258006358358686	-0.00135153586710965	-0.00111961034320214	0.00670922522858374	0.0199284662093413	0.0100918602126791	0.0124092550775103	-0.00481177385495385	0.0118464667916311	0.014170671031301	0.0151582569460277	0.00677217845821977	0.00866776800896867	0.00411472755385864	0.014032385637469	0.0251835070162855	0.00985715942119258
0.0019339989613729	0.00672135756270789	0.00190946613980165	0.00635687067346299	0.00815432534805603	0.0296142923764865	-0	0.0466868405742376	0.0187909854408876	0.0291980945784494	0.0414937823816604	0.077279765197607	0.00354038407180264	0.06017630772159	0.0646256013170269	0.035745125220022	0.011546363074811	0.0132585176440168	0.0171235438411907	0.00975339533382136	0.00745282738711668	0.0108123384757794	0.0081632152817157	0.0322149310968996	0.0119299008281589	0.023483252459399	0.00364389567475823	0.0175612485084142	0.015527103292212	0.00839694477269481	0.0065516106658719	-0.00105078203558994	0.000255454805112766	0.000644749037919897	0.00187086341214472	0.000368167114421232	0.00532397271554332	0.0144155377240346	0.0133261548171736	0.0141304180057001	-0.00206677397360027	0.00769168083869816	0.0107722947829208	0.0130808503559578	0.00931437049646881	0.0061660066997017	0.00908380461318076	0.0169676123221048	0.0397274844749338	0.00631383120222325
0.00307011727410953	0.00920630122630596	0.00246072412898043	0.015815168386701	0.0123211402820219	0.0427386698875898	0.0466868405742376	-0	0.0296878181400546	0.108620323150368	0.0314374277200545	0.0327461623425079	0.00146622785942395	0.0696804686362891	0.0386111064137504	0.0387456393863664	-0.00201862178266403	0.00514820992630463	0.0156199774811581	0.0114431129286174	0.00926689107011008	0.0124023409238646	0.0138600760321613	0.0108867636363844	0.00821947258531283	0.0191489975774374	0.000556977094964372	0.0101851526639649	0.0114524134356842	0.00886950223002358	0.0172884247513459	0.00307289413707206	-0.000291629765934737	0.00484637139121547	-0.000432999680938644	9.1488321222214e-05	0.00562608752683938	0.0159231045860843	0.0243790766517358	0.0221463685217488	0.0040101959553333	0.0124513247192915	0.0175170293572878	0.0167891356337435	0.00861695281357152	0.00708989681727402	0.007205082132197	0.0175984688401109	0.0341591757869074	0.00948193924815152
0.0187573841011651	0.0184621436232079	0.00554036241432747	0.0476588065182468	0.0517003171214414	0.0237983128687234	0.0187909854408876	0.0296878181400546	0	0.0300377208508982	0.0340629453079437	0.0208267911789785	0.193398600272973	0.0387670696058638	0.036142711085981	0.0165874535013421	-0.00879898280548087	0.0122036833340507	0.0359917121038043	0.0232253836607182	0.00847338166421059	0.00917938698841928	0.0161920598231998	0.0141322827774744	0.0235686505939148	0.0521535739838237	-0.00427161957450698	0.0139310312229366	0.0161949425030641	0.019302288448081	0.0101303918277923	0.0747932654649494	0.020314659256919	0.00945561020380829	0.0131122508540446	0.101723569264793	0.0114008926793822	0.0609512194942449	0.0054312109467299	0.00456349692524558	0.00227791994426844	0.0130333677459522	0.0138883876090865	0.0133404114573868	0.014359521668947	0.0172694336049612	0.0423924665497718	0.0822454947927435	0.0624639291596371	0.0126369522741774
0.00258169987056246	0.00777002060554964	0.00328385648621056	0.0153693306081678	0.0165270032282936	0.0318030658113712	0.0291980945784494	0.108620323150368	0.0300377208508982	-0	0.0261812584818464	0.0365036291541238	0.00374079633189057	0.0406729577819619	0.0277064900468394	0.0251764724367359	-0.00211095185020899	0.00460362654918392	0.0123682113871324	0.00937408530219616	0.0097679665749865	0.00769219450176332	0.0104011158643119	0.0106803705346973	0.00495072705984735	0.0180819150738924	-0.000323742980889341	0.00982239582174004	0.00878894516473417	0.00677939937835504	0.0115617614562652	0.00424655519851551	0.000745407651853714	0.00767537358669922	-1.38959369126725e-05	-0.00273694552905726	0.00595416452324836	0.0183559474740209	0.01552588421911	0.0121077999718914	0.00752230321487641	0.0159984767306143	0.020923396529588	0.013931516255029	0.0105020158230746	0.00937708536395889	0.00526611935487606	0.0160041786291649	0.0294338758891224	0.00889076600642776
0.0013689408659036	0.00750524686773291	0.000976061683880303	0.0114599453119924	0.00862013573119775	0.0373519591615625	0.0414937823816604	0.0314374277200545	0.0340629453079437	0.0261812584818464	0	0.125535141925712	0.000878439347937813	0.0433268051843866	0.0466822100958254	0.022423047428559	0.00606676530192472	0.0102086431757969	0.0181441381065085	0.0114548641346706	0.00839362457571047	0.0106451884448717	0.00930229529294066	0.0142689688651238	0.0102747801498969	0.0325134842405552	0.00315925851866656	0.01412013590307	0.012799546497349	0.011195147037259	0.00626544061996321	0.00334444488705308	0.00137915715314202	0.00600555082760025	0.00197364281933967	-0.00144372406929505	0.00613617575279556	0.0219955426172635	0.0109320772737225	0.00818830130171591	-0.00338317263046504	0.00891110796231896	0.011211453903621	0.015632953357122	0.00974624209689056	0.00786560690510485	0.0100213947754262	0.0263167432448702	0.19593335151742	0.00876373980133152
0.000765940263525599	0.00371833606333223	0.00235933694130166	0.0112643470936494	0.00921590059632785	0.0258767655773074	0.077279765197607	0.0327461623425079	0.0208267911789785	0.0365036291541238	0.125535141925712	-0	0.00417485114843926	0.0340612397970973	0.031984755114459	0.0193162579604051	0.00256501775767446	0.0107403980011634	0.0122208068712298	0.010129912523449	0.0084692249516644	0.00938573975838583	0.00877013545149564	0.013583883290283	0.00855159944979821	0.0158408486901225	0.00332413151481481	0.0113566618864866	0.0115504710294397	0.00995169367146492	0.00645918731326642	0.00269758087498373	-0.000254791057357714	0.00744214391377681	0.00061522732749898	0.000993867478795804	0.0042735330039073	0.015408000149815	0.00466313520148569	0.00786369201786452	0.000886572595334529	0.00896285047019453	0.0091794949216374	0.0113580083296471	0.00991949382571457	0.00938060823165456	0.00962706568382908	0.016530661617387	0.0660713400533829	0.00835600530303164
0.0114502205743441	0.00826202412891465	0.0022373023661669	0.00185335868577587	0.00147426070627445	0.00253328172011962	0.00354038407180264	0.00146622785942395	0.193398600272973	0.00374079633189057	0.000878439347937813	0.00417485114843926	-0	0.00137221658007197	0.00474121343596362	0.00326093203214758	0.00374104824132974	0.00565613736964251	-0.00071055244071324	0.00186432265667981	0.00312508466703321	0.00397919084509072	0.00556914236984043	0.00587714389058157	0.000604898056822551	-0.00189794099538845	0.00443900436207646	0.00809421353955002	0.00686492254074753	0.0148683358413246	0.00118698281681188	0.0245288685962013	0.0013154497319961	0.00424814715091811	0.0130291609896631	0.0633347003708583	0.000808374219702499	0.00164579113879778	0.000689890595592697	0.000593403100596717	-0.000604649876920521	0.00171158072227951	0.000637503832936397	0.00192179295264363	0.00522645685926026	0.0066334875568083	0.0535626282999744	0.0172484242281684	0.00189713702754159	0.00200782490558288
0.0034304510229256	0.0125274747712113	0.000829273029322806	0.0171292546097148	0.0127793893836847	0.126002324539219	0.06017630772159	0.0696804686362891	0.0387670696058638	0.0406729577819619	0.0433268051843866	0.0340612397970973	0.00137221658007197	0	0.0761339575080609	0.0507297936821148	-0.00430046643926978	0.0128864977043034	0.0317791378192165	0.0155643935364741	0.0102911926936127	0.0170323866843804	0.0125739371674357	0.0111662985033987	0.0193473417084247	0.0499620764160848	-0.0021636661549582	0.018396573031708	0.0170453542159494	0.0128680139082612	0.0110155650173586	0.00281015130884447	-0.00118073003099023	0.00571001039291076	0.00109964317442419	-0.00381524255556198	0.00728179308368559	0.0282974230567228	0.0185715785420196	0.0166268835837488	-0.00274278015335882	0.00982613079302901	0.0153586824112336	0.0233499630890138	0.00911935904462683	0.00852863879770963	0.0117863739455763	0.0271869235712807	0.035074344298437	0.00944962793117473
0.00355601891210779	0.00944250111653364	0.000811681484172716	0.0121615558388975	0.0078958500038531	0.0423900522354858	0.0646256013170269	0.0386111064137504	0.036142711085981	0.0277064900468394	0.0466822100958254	0.031984755114459	0.00474121343596362	0.0761339575080609	0	0.0628854583077291	0.00045280544243258	0.0201684215041233	0.039156387120507	0.0153704839401147	0.0107300078452719	0.0134066672130102	0.011480625637232	0.0199664106506494	0.0241727132617727	0.0502186791630137	-0.00179014368195102	0.0210305057506597	0.0250595808839606	0.0128541004365286	0.0103792545784514	0.00476096894939291	1.28397040954842e-05	0.00787231727368782	0.000738806509123813	0.00242519162476642	0.0061076838634438	0.0276246372016313	0.0115081165691335	0.00924705237339366	-0.00507055985547517	0.0093500633883815	0.0115829412565329	0.0171348929697871	0.00679648138185258	0.00776861590482086	0.0115994522226885	0.0254159134491681	0.0381093376388366	0.00835660141995636
0.00310663793407458	0.00659227757272402	0.000731665805771782	0.0101329909983755	0.00995697696249569	0.0276936786842962	0.035745125220022	0.0387456393863664	0.0165874535013421	0.0251764724367359	0.022423047428559	0.0193162579604051	0.00326093203214758	0.0507297936821148	0.0628854583077291	-0	0.00294619210303687	0.0124515642621286	0.0266547177412393	0.00928996563692062	0.00769958265949573	0.010483499853454	0.00878280383162689	0.0163136815035675	0.015358577738009	0.0268327711886097	0.0124360939536853	0.0256704297714447	0.0190764496415324	0.0100617990185163	0.00699634581331563	0.00342186758082184	-0.000762361294982855	0.00491017209472492	0.000227949069379248	-0.000473761388332263	0.00499090262688305	0.0150005900787972	0.00883686865629386	0.0103821335200027	-0.00225451368858859	0.00552584261231019	0.0116186902479053	0.015154246246607	0.00529737182161961	0.00731482141784896	0.0100111076476816	0.0129330129766023	0.0218918369556975	0.00717856439167011
0.000831053053814015	-0.00220179335837806	0.00101520524818283	-0.00381419965596736	-0.00159606084001445	-0.00495707660837978	0.011546363074811	-0.00201862178266403	-0.00879898280548087	-0.00211095185020899	0.00606676530192472	0.00256501775767446	0.00374104824132974	-0.00430046643926978	0.00045280544243258	0.00294619210303687	-0	0.478845142411685	0.00251792648050588	-0.00224403874165723	-0.00354259412188346	-0.000756095307695742	-0.00159711118821238	0.040792453965399	-0.00375217675309417	-0.0151279808486816	0.0181716871397765	0.0071871441495628	0.00454666058769918	0.00461489119696083	-0.00138810865593207	8.92274947175537e-05	-0.000893711270628119	-0.00412953721161224	-0.000912365671049147	-0.00227969767880136	-0.00127145315188066	-0.0124314068650943	-0.00300514851360471	-0.000478621338893456	-0.00259355040209232	-0.00453791234830376	-0.00298298236979717	-0.00166995172343871	-4.04618434821925e-05	0.00263076834223004	0.00274059663825715	-0.00426152670780198	6.23580787429656e-05	-0.00269208721588205
0.00530619252491597	0.00300420116459361	0.000494996257624183	0.00288363457558581	0.00238582522428317	0.00593492099956105	0.0132585176440168	0.00514820992630463	0.0122036833340507	0.00460362654918392	0.0102086431757969	0.0107403980011634	0.00565613736964251	0.0128864977043034	0.0201684215041233	0.0124515642621286	0.478845142411685	-0	0.0235788377636689	0.0155479550202911	0.00805198487696447	0.00839144579188939	0.0139698049855736	0.033338148053297	0.0329426846468971	0.0242123485811457	0.0219331142013227	0.0203843115763074	0.0291930427720169	0.00584355287328822	0.00377397196638261	0.00340959841683824	0.00154041438751232	0.00239687385869421	-0.000239733981587525	0.00189183485290447	0.00413916318821523	0.016639131328682	0.00379736481050143	0.00140086567492008	-0.00491357036132232	0.00283711936293216	0.00126575641542324	0.00585839183733871	0.00236120385809119	0.00389810230044401	0.00819315702746018	0.0123940829976351	0.00850313328499462	0.00621605973802342
0.000813152942559151	0.00206603921242056	-0.00409928268176612	0.00460459686246513	0.00168623263103667	0.0150541689225743	0.0171235438411907	0.0156199774811581	0.0359917121038043	0.0123682113871324	0.0181441381065085	0.0122208068712298	-0.00071055244071324	0.0317791378192165	0.039156387120507	0.0266547177412393	0.00251792648050588	0.0235788377636689	0	0.00602900660434496	0.00150722481825867	0.00624997846645492	0.00824052474372988	0.0103001727333949	0.219688747921213	0.455231608224712	0.380758300536807	0.0525800366599306	0.0192474250122709	0.00434574287854403	0.00273680941535403	-0.000861311235646494	-0.00170544394162992	-0.00136248469120343	4.37006100725246e-05	-0.00212780627795011	-0.00075949915488607	0.0302619285216436	0.00438776981618866	0.00356641921184109	-0.0027801096185724	0.00197722018075108	0.00468701418939053	0.00619691579147867	-0.000785839237531988	0.00399327389918137	0.000824299067063163	0.0218552621986514	0.0269490721966414	0.00132576444755542
0.00132163162836522	0.00170083754817731	0.00229238149356909	0.00645627385981144	0.00926751422173318	0.010177534661742	0.00975339533382136	0.0114431129286174	0.0232253836607182	0.00937408530219616	0.0114548641346706	0.010129912523449	0.00186432265667981	0.0155643935364741	0.0153704839401147	0.00928996563692062	-0.00224403874165723	0.0155479550202911	0.00602900660434496	0	0.0748465324547361	0.0218772579505982	0.10285459055059	0.0113694417983007	0.0115267956056197	0.0155647746118678	0.0027103479766888	0.0116684868971998	0.0133512305919279	0.00988506752821682	0.0157840489788487	0.00419861665771347	0.00379565018149553	0.0093205740392541	0.00927144265446134	0.00509862123171531	0.0168404507309941	0.0403601391410687	0.0149985412740291	0.00975976084902514	0.0153318822598928	0.0127692509080297	0.0150340657473483	0.0319894824408403	0.0210398730215862	0.0144467779152945	0.0104647932292782	0.0148009543671676	0.0139153703689597	0.089408061390723
0.000122249826869804	0.00252145432140812	0.00196117000242261	0.00306907105039411	0.0053078624137728	0.0112410907572116	0.00745282738711668	0.00926689107011008	0.00847338166421059	0.0097679665749865	0.00839362457571047	0.0084692249516644	0.00312508466703321	0.0102911926936127	0.0107300078452719	0.00769958265949573	-0.00354259412188346	0.00805198487696447	0.00150722481825867	0.0748465324547361	-0	0.047041943693931	0.0508532644533406	0.00776321600160654	0.00594029692893442	0.012890486827036	-0.00239069559862928	0.00620777127528999	0.00813843201910195	0.00589841422817411	0.0113941711137539	0.00303749464435442	0.00552949627197343	0.00730823730492701	0.00597785067717493	0.00537716296676789	0.0110382341892323	0.0252550784752367	0.0124884847035998	0.0070366164786307	0.00915801419289975	0.0102318004720474	0.011074535952149	0.0177549540286696	0.00953390540197237	0.00826139848420164	0.00563559336919997	0.00722213407087909	0.00997119047337246	0.0289491027582802
-0.00155860089969309	-0.00027304736298241	-0.000937897488664521	0.000779143092604922	0.00483500147071984	0.0124104352708559	0.0108123384757794	0.0124023409238646	0.00917938698841928	0.00769219450176332	0.0106451884448717	0.00938573975838583	0.00397919084509072	0.0170323866843804	0.0134066672130102	0.010483499853454	-0.000756095307695742	0.00839144579188941	0.00624997846645492	0.0218772579505982	0.047041943693931	-0	0.0171324479553033	0.00551381365049989	0.00796989451723892	0.0169864148163448	-7.33206734992708e-05	0.00858056544665945	0.0100535092829908	0.00748094864629702	0.0092010503706108	0.00249270393108996	0.000963394398238801	0.00580239554279005	0.00592732030249803	0.00212525641953166	0.00967215235967832	0.0253313158696997	0.00926292709116596	0.00958115424745699	0.00279097063830455	0.00942226341145751	0.0114706441963571	0.0151777968296133	0.00582335572812367	0.00739181811204201	0.00271741283752635	0.00703682589285633	0.00803609314572962	0.0137726261177147
-0.000303202125747011	0.00326147699680888	0.000428243448314318	0.00724935778564423	0.00585319857846555	0.0097834572844814	0.0081632152817157	0.0138600760321613	0.0161920598231998	0.0104011158643119	0.00930229529294066	0.00877013545149564	0.00556914236984043	0.0125739371674357	0.011480625637232	0.00878280383162689	-0.00159711118821238	0.0139698049855736	0.00824052474372988	0.10285459055059	0.0508532644533406	0.0171324479553033	-0	0.0148948321842113	0.0117840043447782	0.0140767020196873	0.00259810896215973	0.00972310179220151	0.0108983462433926	0.00599449565878856	0.0110542467398005	0.00388309150503162	0.00317263978923554	0.0105253237888044	0.00942630823736741	0.00250750404363708	0.0124735482635474	0.0233959524497885	0.0106535147532292	0.00846309044394367	0.0221751373489486	0.0104278778880865	0.0117769818083452	0.0158930800418643	0.018476551412575	0.012132290838695	0.00458189930926685	0.010548318513655	0.0140664579588844	0.059886842079048
0.00284651436910104	0.00297100488402115	-0.000525126271746338	0.00433327933534712	0.00211705462439093	0.00960538386232334	0.0322149310968996	0.0108867636363844	0.0141322827774744	0.0106803705346973	0.0142689688651238	0.013583883290283	0.00587714389058157	0.0111662985033987	0.0199664106506494	0.0163136815035675	0.040792453965399	0.033338148053297	0.0103001727333949	0.0113694417983007	0.00776321600160654	0.00551381365049989	0.0148948321842113	-0	0.00855271394981058	0.00855047035273298	0.00988019917297291	0.0174931870429078	0.0125154636637243	0.00588462491763248	0.00262030056787485	0.00210769446941828	0.00357787997025435	0.00323083317622271	0.00421988673380236	0.000886193917750192	0.00267070472456673	0.00828828946461679	0.000682898302584421	0.00197776610860409	0.00476739205008391	0.00284163777567829	0.00425559088632082	0.00745469470596243	0.0120967041987093	0.00887000489286688	0.00853282177602719	0.00996245445688787	0.0275427220649054	0.00908410507333388
0.00325752869903943	0.00065844615859435	0.00053408219248652	-0.00320956433769889	0.00160806151216248	0.00780678376939532	0.0119299008281589	0.00821947258531283	0.0235686505939148	0.00495072705984735	0.0102747801498969	0.00855159944979821	0.000604898056822551	0.0193473417084247	0.0241727132617727	0.015358577738009	-0.00375217675309417	0.0329426846468971	0.219688747921213	0.0115267956056197	0.00594029692893442	0.00796989451723892	0.0117840043447782	0.00855271394981058	0	0.115323928536635	0.295611029119177	0.0343776682355649	0.651381991478502	0.0113503436207102	0.0016504343564857	-0.000854443071206531	-0.00388643665597049	0.0045550624401081	0.00539874492311899	0.00180892048931376	0.00153704757110207	0.0364326245940453	-0.000338602113502441	-0.00177978041932695	0.00186389114665026	0.00394503321365324	0.00287381390563718	0.0047259864989523	0.00328127694742736	0.00596911959490503	0.00425003963442122	0.0212785688939634	0.0163548778591505	0.00405759406496979
0.00227733533333815	0.00871649172045347	-0.00129467921254457	0.0114162613842468	0.006551298796836	0.0282874479881589	0.023483252459399	0.0191489975774374	0.0521535739838237	0.0180819150738924	0.0325134842405552	0.0158408486901225	-0.00189794099538845	0.0499620764160848	0.0502186791630137	0.0268327711886097	-0.0151279808486816	0.0242123485811457	0.455231608224712	0.0155647746118678	0.012890486827036	0.0169864148163448	0.0140767020196873	0.00855047035273298	0.115323928536635	0	-0.0110964540149082	0.0361520535668977	0.0380344569529981	0.0131888878356644	0.00574663438309962	0.00116004653757496	-0.00246831224971986	0.00741672808596392	0.00270537140256844	0.000347039244264375	0.00409961574794686	0.0582714556017729	0.0104234093615543	0.005540131541832	-0.00305729951084278	0.00950872463531444	0.00724595681735826	0.014043167002088	0.00406776642487924	0.00968810097963699	0.00333183483836118	0.0321162008692259	0.0360586411396133	0.00581208622343954
0.00195403408667332	0.000226061052899063	0.00169697945305818	-0.00190342732713676	0.000447698930885074	0.000558161174743816	0.00364389567475823	0.000556977094964372	-0.00427161957450698	-0.000323742980889341	0.00315925851866656	0.00332413151481481	0.00443900436207646	-0.0021636661549582	-0.00179014368195102	0.0124360939536853	0.0181716871397765	0.0219331142013227	0.380758300536807	0.0027103479766888	-0.00239069559862928	-7.33206734992708e-05	0.00259810896215973	0.00988019917297291	0.295611029119177	-0.0110964540149082	0	0.0692184592273883	0.0547803325559511	0.00247459121478023	-0.0010513833920491	0.000436185519311362	0.00199974041147358	0.000268314142488467	0.00268772455550893	0.00105186117237966	0.00130373220504125	-0.0122896447359202	0.000245386873138948	0.000100255995764124	-0.00427050167820766	-0.00321428778555239	0.000326809858693908	0.000732307049525943	0.00181433696197619	0.000210272486371052	0.00506935182769956	0.0013684444816046	1.52943360042062e-05	-0.00212411843812687
0.00288726638287393	0.00479854183497101	0.00239090748849166	0.00392823119265773	0.0057912572522008	0.0123990518062752	0.0175612485084142	0.0101851526639649	0.0139310312229366	0.00982239582174004	0.01412013590307	0.0113566618864866	0.00809421353955002	0.018396573031708	0.0210305057506597	0.0256704297714447	0.0071871441495628	0.0203843115763074	0.0525800366599306	0.0116684868971998	0.00620777127528999	0.00858056544665945	0.00972310179220151	0.0174931870429078	0.0343776682355649	0.0361520535668977	0.0692184592273883	-0	0.0270821456468637	0.00765111817615117	0.0052066436685195	0.00709255647267884	0.000786402591367231	0.00492585590876341	0.00345217547630017	0.00328532528641257	0.00456377646257186	0.00803626840186543	0.00336571087087456	0.00358839433290917	0.00107292790556166	0.00217682125115015	0.00542028711382221	0.00766597309207074	0.00533671308765316	0.0059802577296672	0.00998713402953877	0.0101768787275208	0.0146083317886376	0.00539412773051549
0.00295398286061736	0.00170389139511812	-0.00257345086925086	0.00136565317573912	0.00147900809882437	0.0099355793537037	0.015527103292212	0.0114524134356842	0.0161949425030641	0.00878894516473417	0.012799546497349	0.0115504710294397	0.00686492254074753	0.0170453542159494	0.0250595808839606	0.0190764496415324	0.00454666058769918	0.0291930427720169	0.0192474250122709	0.0133512305919279	0.00813843201910195	0.0100535092829908	0.0108983462433926	0.0125154636637243	0.651381991478502	0.0380344569529981	0.0547803325559511	0.0270821456468637	-0	0.0158586879948918	0.00142310473169507	0.00249939211489603	-0.00231641414949784	0.00375221505062828	0.00460242907705622	0.000625115729065434	0.00623344295101967	0.0194105269023093	0.00209521883934624	0.00219295867941949	-0.0015738901066419	0.00278606904193944	0.00460209414038448	0.00775562398606534	0.00682121691091341	0.00763472284720415	0.0101808790650718	0.0147314646469411	0.0177455348614326	0.00310198141696911
0.139025832586729	0.0593207086770998	0.002648227616431	0.00172702315611734	0.00983676970183607	0.00813024133477696	0.00839694477269481	0.00886950223002358	0.019302288448081	0.00677939937835504	0.011195147037259	0.00995169367146492	0.0148683358413246	0.0128680139082612	0.0128541004365286	0.0100617990185163	0.00461489119696083	0.00584355287328822	0.00434574287854403	0.00988506752821682	0.00589841422817411	0.00748094864629702	0.00599449565878856	0.00588462491763248	0.0113503436207102	0.0131888878356644	0.00247459121478023	0.00765111817615117	0.0158586879948918	-0	0.00166753220251156	0.012218283917763	0.00712897097039357	0.0068960428416013	0.00980604538884208	0.00791436108685915	0.0107397271166445	0.0525176173760261	0.00165798748231615	0.000212002593474967	0.000785125730798233	0.00152268394702891	0.00597324348884003	0.00562402358898647	0.00714387665614345	0.00752311918153649	0.0143343658899042	0.0175154012920003	0.0118169334653159	0.00506760582657777
0.0119812801051665	0.00385735314357239	0.00516676443700375	0.0038582725584429	0.00155444095075613	0.00938021260576251	0.0065516106658719	0.0172884247513459	0.0101303918277923	0.0115617614562652	0.00626544061996321	0.00645918731326642	0.00118698281681188	0.0110155650173586	0.0103792545784514	0.00699634581331563	-0.00138810865593207	0.00377397196638261	0.00273680941535403	0.0157840489788487	0.0113941711137539	0.0092010503706108	0.0110542467398005	0.00262030056787485	0.0016504343564857	0.00574663438309962	-0.0010513833920491	0.0052066436685195	0.00142310473169507	0.00166753220251156	-0	0.00418517021246011	0.0189998178556861	0.014373985451508	0.0222948092172603	0.0034171121829389	0.13376496999303	0.0636564807288679	0.0818550020147858	0.0942977158439163	0.0796402350148224	0.0541602343905448	0.034192379416402	0.0333535056544752	0.0158974393917585	0.0168977175090483	0.00501804648884995	0.00579393731207895	0.00721820259020462	0.00901716266207856
0.0298277319173695	0.0128286833420242	0.0225289637740007	0.0741614193523006	0.0825530031150705	0.00274123666485862	-0.00105078203558994	0.00307289413707206	0.0747932654649494	0.00424655519851551	0.00334444488705308	0.00269758087498373	0.0245288685962013	0.00281015130884447	0.00476096894939291	0.00342186758082184	8.92274947175537e-05	0.00340959841683824	-0.000861311235646494	0.00419861665771347	0.00303749464435442	0.00249270393108996	0.00388309150503162	0.00210769446941828	-0.000854443071206531	0.00116004653757496	0.000436185519311362	0.00709255647267884	0.00249939211489603	0.012218283917763	0.00418517021246011	-0	0.100774662204011	0.00720448942645691	0.0569542267082411	0.0584852989395501	0.0091971646019848	0.00827860097662436	-0.000741561908761061	-0.000562625817581573	0.00952488003549603	0.000140201865185915	0.000477777000132969	0.00103071036510512	0.00459715995840737	0.00234562872143422	0.00767928111725132	0.0109619303328892	0.00558387123417776	0.00330711939084223
0.0885128770961161	0.0283652926262091	0.0799325599208346	0.107789732821213	0.00188552886815466	-0.000325989759994459	0.000255454805112766	-0.000291629765934737	0.020314659256919	0.000745407651853714	0.00137915715314202	-0.000254791057357714	0.0013154497319961	-0.00118073003099023	1.28397040954842e-05	-0.000762361294982855	-0.000893711270628119	0.00154041438751232	-0.00170544394162992	0.00379565018149553	0.00552949627197343	0.000963394398238801	0.00317263978923554	0.00357787997025435	-0.00388643665597049	-0.00246831224971986	0.00199974041147358	0.000786402591367231	-0.00231641414949784	0.00712897097039357	0.0189998178556861	0.100774662204011	-0	0.0110072279153988	0.0177188533805437	0.0125983162959955	0.0157965282070753	0.0184293071049067	0.00351327290817521	0.00567962785700579	0.0432860548181544	0.0089536751135602	0.00396509864833338	0.00249093630026764	0.00692491784176251	0.00720059883905275	0.00379440489781354	0.00756255180015833	-0.000104744914622865	0.00244832695348267
-0.000182260987635797	0.00698582653301452	0.00285125049759073	0.0030255857839389	0.000982008927640509	0.00258006358358686	0.000644749037919897	0.00484637139121547	0.00945561020380829	0.00767537358669922	0.00600555082760025	0.00744214391377681	0.00424814715091811	0.00571001039291076	0.00787231727368782	0.00491017209472492	-0.00412953721161224	0.00239687385869421	-0.00136248469120343	0.0093205740392541	0.00730823730492701	0.00580239554279005	0.0105253237888044	0.00323083317622271	0.0045550624401081	0.00741672808596392	0.000268314142488467	0.00492585590876341	0.00375221505062828	0.0068960428416013	0.014373985451508	0.00720448942645691	0.0110072279153988	-0	0.248056146563329	0.0863618453154195	0.0121418544781343	0.0235741400124814	0.00540010934638631	0.0071749549821826	0.0832944198722309	0.0453111336620009	0.0147902621591341	0.00849964411012082	0.0237214462669104	0.144348636490752	0.0168082111334175	0.0121232138369907	0.00647728866530402	0.00722799545030512
0.00488930404254312	0.010909593355013	0.0107240197379581	0.000231304827829481	-0.00304507795448547	-0.00135153586710965	0.00187086341214472	-0.000432999680938644	0.0131122508540446	-1.3895936912676e-05	0.00197364281933967	0.00061522732749898	0.0130291609896631	0.00109964317442419	0.000738806509123813	0.000227949069379248	-0.000912365671049147	-0.000239733981587525	4.37006100725246e-05	0.00927144265446134	0.00597785067717493	0.00592732030249803	0.00942630823736741	0.00421988673380236	0.00539874492311899	0.00270537140256844	0.00268772455550893	0.00345217547630017	0.00460242907705622	0.00980604538884208	0.0222948092172603	0.0569542267082411	0.0177188533805437	0.248056146563329	-0	0.149653060347167	0.0100776460748933	0.0204591407392323	0.00272334493236892	0.0109502548389055	0.113049663859369	0.038942498806352	0.0169635236042694	0.00894758400532671	0.016122855555024	0.0500199531875781	0.0189173597964303	0.00533401358601565	0.00084900672091454	0.0072832350282866
0.00486820594667388	0.00747196601589727	0.00296541314365843	0.00696613498996136	0.00211135545135415	-0.00111961034320214	0.000368167114421232	9.1488321222214e-05	0.101723569264793	-0.00273694552905726	-0.00144372406929505	0.000993867478795804	0.0633347003708582	-0.00381524255556198	0.00242519162476642	-0.000473761388332263	-0.00227969767880136	0.00189183485290447	-0.00212780627795011	0.00509862123171531	0.00537716296676789	0.00212525641953166	0.00250750404363708	0.000886193917750192	0.00180892048931376	0.000347039244264375	0.00105186117237966	0.00328532528641257	0.000625115729065434	0.00791436108685915	0.0034171121829389	0.0584852989395501	0.0125983162959955	0.0863618453154195	0.149653060347167	-0	0.00649307445033292	0.00696140705060857	0.00280953692190826	0.00281180365215903	0.00734264531439766	0.00734686462902071	0.00408219792718449	0.00119386939609	0.00676021510706261	0.0165395429778776	0.0213039693978304	0.00113955635461477	-0.00415995043482138	0.00567110752273835
0.0174217422530355	0.0172687453046645	0.0120064093733166	0.0170764101489175	0.00372115357443769	0.00670922522858374	0.00532397271554332	0.00562608752683938	0.0114008926793822	0.00595416452324836	0.00613617575279556	0.0042735330039073	0.000808374219702499	0.00728179308368559	0.0061076838634438	0.00499090262688305	-0.00127145315188066	0.00413916318821523	-0.00075949915488607	0.0168404507309941	0.0110382341892323	0.00967215235967832	0.0124735482635474	0.00267070472456673	0.00153704757110207	0.00409961574794684	0.00130373220504125	0.00456377646257186	0.00623344295101967	0.0107397271166445	0.13376496999303	0.0091971646019848	0.0157965282070753	0.0121418544781343	0.0100776460748933	0.00649307445033292	-0	0.143931268237217	0.15151538103458	0.053012960389566	0.0270351432804141	0.0206794644991244	0.0166294185772203	0.0200297209934541	0.0113001534283283	0.0106655139576211	0.00509655017925029	0.00951819483734992	0.00543037186082774	0.0105641393325094
0.0266593907464852	0.013703983499015	0.00714646671995328	0.0149909287118782	0.00860381900955643	0.0199284662093413	0.0144155377240346	0.0159231045860843	0.0609512194942449	0.0183559474740209	0.0219955426172635	0.015408000149815	0.00164579113879778	0.0282974230567228	0.0276246372016313	0.0150005900787972	-0.0124314068650943	0.016639131328682	0.0302619285216436	0.0403601391410687	0.0252550784752367	0.0253313158696997	0.0233959524497885	0.00828828946461679	0.0364326245940453	0.0582714556017729	-0.0122896447359202	0.00803626840186543	0.0194105269023093	0.0525176173760261	0.0636564807288679	0.00827860097662436	0.0184293071049067	0.0235741400124814	0.0204591407392323	0.00696140705060857	0.143931268237217	0	0.137945670989998	0.0327351308792934	0.0424617262953704	0.0343098327223734	0.0318358279517187	0.0555973070743733	0.0205433211536433	0.021127838235543	0.00925933913185025	0.0406543562863969	0.0302468781759769	0.0208408027356472
-0.00201414562790975	-0.00161764307123953	-0.000311088712981529	0.000724626927503113	0.003524960470611	0.0100918602126791	0.0133261548171736	0.0243790766517358	0.0054312109467299	0.01552588421911	0.0109320772737225	0.00466313520148569	0.000689890595592697	0.0185715785420196	0.0115081165691335	0.00883686865629386	-0.00300514851360471	0.00379736481050143	0.00438776981618865	0.0149985412740291	0.0124884847035998	0.00926292709116596	0.0106535147532292	0.000682898302584421	-0.000338602113502441	0.0104234093615543	0.000245386873138948	0.00336571087087456	0.00209521883934624	0.00165798748231615	0.0818550020147858	-0.000741561908761061	0.00351327290817521	0.00540010934638631	0.00272334493236892	0.00280953692190826	0.15151538103458	0.137945670989998	-0	0.136708098171551	0.0162564304365421	0.0309005313461771	0.0428375351972934	0.0595456323321162	0.00802309601845865	0.00871431444862968	0.000657104807554639	0.00397432212076492	0.00577373734890446	0.00945723836481029
-0.000709087775890124	-0.00414315293040265	0.00114311229311603	-0.000984775304454432	0.00262024995698385	0.0124092550775103	0.0141304180057001	0.0221463685217488	0.00456349692524558	0.0121077999718914	0.00818830130171591	0.00786369201786452	0.000593403100596717	0.0166268835837488	0.00924705237339366	0.0103821335200027	-0.000478621338893456	0.00140086567492008	0.00356641921184109	0.00975976084902514	0.0070366164786307	0.00958115424745699	0.00846309044394367	0.00197776610860409	-0.00177978041932695	0.005540131541832	0.000100255995764124	0.00358839433290917	0.00219295867941949	0.000212002593474967	0.0942977158439163	-0.000562625817581573	0.00567962785700579	0.0071749549821826	0.0109502548389055	0.00281180365215903	0.053012960389566	0.0327351308792934	0.136708098171551	-0	0.0289216864813159	0.040813868692279	0.0496955214287932	0.0506370658001666	0.0110006919245568	0.0121138886766408	0.0026826683895104	0.00303645790126451	0.00835767123325729	0.0107689548586877
0.0100686310480903	0.00594793071558106	0.0199094769429352	0.00695506255242561	-0.000561644326587799	-0.00481177385495385	-0.00206677397360027	0.0040101959553333	0.00227791994426844	0.00752230321487641	-0.00338317263046504	0.000886572595334529	-0.000604649876920521	-0.00274278015335882	-0.00507055985547517	-0.00225451368858859	-0.00259355040209232	-0.00491357036132232	-0.0027801096185724	0.0153318822598928	0.00915801419289975	0.00279097063830455	0.0221751373489486	0.00476739205008391	0.00186389114665026	-0.00305729951084278	-0.00427050167820766	0.00107292790556166	-0.0015738901066419	0.000785125730798233	0.0796402350148224	0.00952488003549603	0.0432860548181544	0.0832944198722309	0.113049663859369	0.00734264531439766	0.0270351432804141	0.0424617262953704	0.0162564304365421	0.0289216864813159	-0	0.22079231076882	0.0444846739268073	0.0119758473654518	0.0298475295550784	0.035284464771981	0.00420862629614285	0.0052779684872845	0.00131101048724861	0.0139733483869374
7.31872965669723e-05	0.00269790198321071	0.00379103874899514	0.000697054740605999	0.00197785965490755	0.0118464667916311	0.00769168083869816	0.0124513247192915	0.0130333677459522	0.0159984767306143	0.00891110796231896	0.00896285047019453	0.00171158072227951	0.00982613079302901	0.0093500633883815	0.00552584261231019	-0.00453791234830376	0.00283711936293216	0.00197722018075108	0.0127692509080297	0.0102318004720474	0.00942226341145751	0.0104278778880865	0.00284163777567829	0.00394503321365324	0.00950872463531444	-0.00321428778555239	0.00217682125115015	0.00278606904193944	0.00152268394702891	0.0541602343905448	0.000140201865185915	0.0089536751135602	0.0453111336620009	0.038942498806352	0.00734686462902071	0.0206794644991244	0.0343098327223734	0.0309005313461771	0.040813868692279	0.22079231076882	-0	0.0882809596670712	0.0221402175470802	0.0433486686783136	0.0702678932421186	0.004710345046438	0.00395990051542134	0.00999922636185544	0.0122392027542145
-0.00139745874583195	0.000457508066374537	-0.000483608824168511	-0.000323119876167172	0.00404555362828269	0.014170671031301	0.0107722947829208	0.0175170293572878	0.0138883876090865	0.020923396529588	0.011211453903621	0.0091794949216374	0.000637503832936397	0.0153586824112336	0.0115829412565329	0.0116186902479053	-0.00298298236979717	0.00126575641542324	0.00468701418939053	0.0150340657473483	0.0110745359521489	0.0114706441963571	0.0117769818083452	0.00425559088632082	0.00287381390563718	0.0072459568173583	0.000326809858693908	0.00542028711382221	0.00460209414038448	0.00597324348884003	0.034192379416402	0.000477777000132969	0.00396509864833338	0.0147902621591341	0.0169635236042694	0.00408219792718449	0.0166294185772203	0.0318358279517187	0.0428375351972934	0.0496955214287932	0.0444846739268073	0.0882809596670712	-0	0.0477572099508236	0.0471635114589313	0.0391432108063787	0.00277979228025957	0.00737109891057785	0.0131796160174741	0.0148201889933842
-0.00130324572103067	-0.00330600662960136	0.00289992754159244	0.00199347437426516	0.00285153063314743	0.0151582569460277	0.0130808503559578	0.0167891356337435	0.0133404114573868	0.013931516255029	0.015632953357122	0.0113580083296471	0.00192179295264363	0.0233499630890138	0.0171348929697871	0.015154246246607	-0.00166995172343871	0.00585839183733871	0.00619691579147865	0.0319894824408403	0.0177549540286696	0.0151777968296133	0.0158930800418643	0.00745469470596243	0.0047259864989523	0.014043167002088	0.000732307049525943	0.00766597309207074	0.00775562398606534	0.00562402358898647	0.0333535056544752	0.00103071036510512	0.00249093630026764	0.00849964411012082	0.00894758400532671	0.00119386939609	0.0200297209934541	0.0555973070743733	0.0595456323321162	0.0506370658001666	0.0119758473654518	0.0221402175470802	0.0477572099508236	-0	0.017977093359963	0.0142759942341648	0.00643771628102434	0.0081524083089539	0.0108766661066964	0.0230984668520818
0.00241415258134494	0.00435441992291354	0.000901488549845768	0.00307435778520932	0.00458121767241508	0.00677217845821977	0.00931437049646881	0.00861695281357152	0.014359521668947	0.0105020158230746	0.00974624209689056	0.00991949382571457	0.00522645685926026	0.00911935904462683	0.00679648138185258	0.00529737182161961	-4.04618434821925e-05	0.00236120385809119	-0.000785839237531988	0.0210398730215862	0.00953390540197237	0.00582335572812367	0.018476551412575	0.0120967041987093	0.00328127694742736	0.00406776642487924	0.00181433696197619	0.00533671308765316	0.00682121691091341	0.00714387665614345	0.0158974393917585	0.00459715995840737	0.00692491784176251	0.0237214462669104	0.016122855555024	0.00676021510706261	0.0113001534283283	0.0205433211536433	0.00802309601845865	0.0110006919245568	0.0298475295550784	0.0433486686783136	0.0471635114589313	0.017977093359963	-0	0.0690816888593265	0.00804892849591624	0.0114080489883117	0.0120002707899314	0.0203043483886715
0.00102323657988673	0.00381721635102167	0.000466938722557323	-0.00169567251738178	0.00424257427770445	0.00866776800896867	0.0061660066997017	0.00708989681727402	0.0172694336049612	0.00937708536395889	0.00786560690510485	0.00938060823165456	0.0066334875568083	0.00852863879770963	0.00776861590482086	0.00731482141784896	0.00263076834223004	0.00389810230044401	0.00399327389918137	0.0144467779152945	0.00826139848420164	0.00739181811204201	0.012132290838695	0.00887000489286688	0.00596911959490503	0.00968810097963699	0.000210272486371052	0.0059802577296672	0.00763472284720415	0.00752311918153649	0.0168977175090483	0.00234562872143422	0.00720059883905275	0.144348636490752	0.0500199531875781	0.0165395429778776	0.0106655139576211	0.0211278382355431	0.00871431444862968	0.0121138886766408	0.035284464771981	0.0702678932421186	0.0391432108063787	0.0142759942341648	0.0690816888593265	0	0.02105708815519	0.0181149964916763	0.0146434660440069	0.0157050543574298
0.0108189209641925	0.00433313859733673	0.00253957923720305	0.00446341658836463	0.00391944290830825	0.00411472755385864	0.00908380461318076	0.007205082132197	0.0423924665497718	0.00526611935487606	0.0100213947754262	0.00962706568382908	0.0535626282999744	0.0117863739455763	0.0115994522226885	0.0100111076476816	0.00274059663825715	0.00819315702746018	0.000824299067063163	0.0104647932292782	0.00563559336919997	0.00271741283752635	0.00458189930926685	0.00853282177602719	0.00425003963442122	0.00333183483836118	0.00506935182769956	0.00998713402953877	0.0101808790650718	0.0143343658899042	0.00501804648884995	0.00767928111725132	0.00379440489781354	0.0168082111334175	0.0189173597964303	0.0213039693978304	0.00509655017925029	0.00925933913185025	0.000657104807554639	0.0026826683895104	0.00420862629614285	0.004710345046438	0.00277979228025957	0.00643771628102434	0.00804892849591624	0.02105708815519	-0	0.134044616323719	0.0132627783740395	0.00429021711464335
0.0104567596318423	0.0139907565754061	0.0031894772398875	0.0188000339133661	0.00622901986693146	0.014032385637469	0.0169676123221048	0.0175984688401109	0.0822454947927435	0.0160041786291649	0.0263167432448702	0.016530661617387	0.0172484242281684	0.0271869235712807	0.0254159134491681	0.0129330129766023	-0.00426152670780198	0.0123940829976351	0.0218552621986514	0.0148009543671676	0.00722213407087909	0.00703682589285633	0.010548318513655	0.00996245445688787	0.0212785688939634	0.0321162008692259	0.0013684444816046	0.0101768787275208	0.0147314646469411	0.0175154012920003	0.00579393731207895	0.0109619303328892	0.00756255180015833	0.0121232138369907	0.00533401358601565	0.00113955635461477	0.00951819483734992	0.0406543562863969	0.00397432212076492	0.00303645790126451	0.0052779684872845	0.00395990051542134	0.00737109891057785	0.0081524083089539	0.0114080489883117	0.0181149964916763	0.134044616323719	0	0.0496005249433413	0.0114529886552705
0.00465045068581722	0.0104609411014937	0.00278200856042515	0.0218120805997032	0.0239494969679797	0.0251835070162855	0.0397274844749338	0.0341591757869074	0.0624639291596371	0.0294338758891224	0.19593335151742	0.0660713400533829	0.00189713702754159	0.035074344298437	0.0381093376388366	0.0218918369556975	6.23580787429656e-05	0.00850313328499462	0.0269490721966414	0.0139153703689597	0.00997119047337246	0.00803609314572962	0.0140664579588844	0.0275427220649054	0.0163548778591505	0.0360586411396133	1.52943360042062e-05	0.0146083317886376	0.0177455348614326	0.0118169334653159	0.00721820259020462	0.00558387123417776	-0.000104744914622865	0.00647728866530402	0.00084900672091454	-0.00415995043482138	0.00543037186082774	0.0302468781759769	0.00577373734890446	0.00835767123325729	0.00131101048724861	0.00999922636185544	0.0131796160174741	0.0108766661066964	0.0120002707899314	0.0146434660440069	0.0132627783740395	0.0496005249433413	0	0.00902547473550302
0.00115964474078462	0.00228366938833965	0.000558796909584616	0.00591109287701901	0.00563295519575933	0.00985715942119258	0.00631383120222325	0.00948193924815152	0.0126369522741774	0.00889076600642776	0.00876373980133152	0.00835600530303164	0.00200782490558288	0.00944962793117473	0.00835660141995636	0.00717856439167011	-0.00269208721588205	0.00621605973802342	0.00132576444755542	0.089408061390723	0.0289491027582802	0.0137726261177147	0.059886842079048	0.00908410507333388	0.00405759406496979	0.00581208622343954	-0.00212411843812687	0.00539412773051549	0.00310198141696911	0.00506760582657777	0.00901716266207856	0.00330711939084223	0.00244832695348267	0.00722799545030512	0.0072832350282866	0.00567110752273835	0.0105641393325094	0.0208408027356472	0.00945723836481029	0.0107689548586877	0.0139733483869374	0.0122392027542145	0.0148201889933842	0.0230984668520818	0.0203043483886715	0.0157050543574298	0.00429021711464335	0.0114529886552705	0.00902547473550302	-0
0.00234038329791537	0.000873595510145436	0.00106064303919622	0.00622780639351879	0.00706873328932869	0.0125257709289274	0.0111983422498008	0.0123984349563376	0.0337469276463069	0.0129669296158025	0.0146629399874957	0.0115277809896875	0.00421818256406869	0.0166788210875049	0.0115943850053557	0.00970079568945684	-0.00137789882340842	0.0102531224437792	0.00713515733275214	0.0432294317275869	0.0166408870285331	0.0096441382005589	0.0450332203585881	0.0172716017316467	0.0104946941055243	0.017278900402404	0.00195905193768383	0.0111022238836764	0.00922309878552026	0.00810328478534309	0.0161531579474615	0.00412037460787731	0.0045377992279357	0.0186803161218186	0.012002225008823	0.0044199483185645	0.0129081421795739	0.0356807387879624	0.0143861483465551	0.0116837524255497	0.0190213675125804	0.018855060526821	0.0236962309888511	0.0294518557015435	0.0335841730964856	0.028304666748954	0.00833933536358771	0.0208702220919632	0.0209024212518766	0.0713575038286706
0.00185699117434966	0.00139020129683492	-0.0014596069359107	0.00622836232986155	0.00277113066128727	0.0145147428268069	0.0127794525285863	0.0240976180711582	0.0246280467123396	0.0170292025247756	0.0124133262661013	0.0121533479888745	0.00260836781213932	0.0186037186305081	0.0110540933530874	0.0117116373773162	-0.00278882927363151	0.00151998267508521	0.00267950333115647	0.0203112120790545	0.0127125771305999	0.0103133343253381	0.0262906504464326	0.0102081189427411	0.00227237702136707	0.00934925592090384	-0.000247677864743886	0.00416576686899874	0.00657610276979237	0.00390811604710692	0.0190570642639738	0.00547825570611457	0.00392306797672386	0.0123674355876581	0.00585368392451701	0.000771174693835818	0.00750422398559477	0.0178308988779295	0.0361310095444745	0.0327621332492655	0.0102083819753904	0.0224883729931773	0.0478225078775557	0.0423879766303882	0.0124173716960996	0.0187159124232455	0.00738937564458525	0.0170425026766926	0.0187708315008466	0.0241699128215858
0.00220704837555155	-9.79173598110446e-05	0.000979694981487924	0.00254014938870969	0.00705085445767302	0.0085119123179866	0.0102587685256659	0.00879578755297579	0.0287999575947958	0.00880509208370932	0.0131898043914039	0.00873491330150527	0.00982512879395521	0.0117668146659761	0.0113647812630815	0.00937741167700995	0.00313237343194721	0.00980388169719163	0.00577229638830302	0.0147880222242907	0.00568538702537616	0.0056874487821132	0.0111139791034374	0.00953788100939219	0.00352000061910722	0.00757777657578062	0.0036276869582762	0.0111263934865578	0.00943295419376922	0.0106498931275081	0.0123469995965928	0.00950083479679772	0.00710869612752161	0.0363244363548982	0.0153873544677855	0.0106917294493484	0.00973842423657402	0.0226195675272073	0.0078499899497708	0.0108568180667256	0.0138536633922944	0.0166968957660291	0.0174792481941764	0.0119125337397796	0.0669404717426689	0.094075027653775	0.0201760573483821	0.022877018567661	0.0168962313904774	0.0134713406489511
0.00389663050007887	0.000157514737348978	-0.00111618443516507	0.00655898856527761	0.0130953307817097	0.00875571849436618	0.0158358596375644	0.0129599811594468	0.0453597283245809	0.0113882407250588	0.0161064222002127	0.00846741095639064	0.00465925977744314	0.0142503181558732	0.0126316489178297	0.00721659951736258	0.00108276812210547	0.00340499935865148	0.00723421208617365	0.0125521677989574	0.00728148757811981	0.00320797275921433	0.01669758939456	0.028525377905843	0.00706660782151622	0.0178641240836365	0.00341960412299698	0.0105200589086044	0.00926381841434985	0.00769694532542348	0.00778696810142075	0.00539509458956199	0.00499608866654922	0.00563023103349896	0.00568119238197178	0.00112776656395074	0.0035983997955334	0.0171186750861334	0.00892180234907681	0.00975144122032006	0.00477234870508561	0.009445970239674	0.012352391976899	0.011834694968268	0.0130853323445752	0.0138760425100827	0.00640234363062186	0.218777819735848	0.035368656867651	0.00946752303720269
0.00112287873104165	0.001187672681663	0.00110931603351039	0.00395550333050789	0.0100844174300117	0.00616733344911808	0.00613650328940378	0.00923043360167521	0.0361036236919528	0.00860990195778323	0.00807237940630293	0.00786364472016281	0.0123954379535008	0.0102064478053218	0.00807965068979342	0.00452342204871835	-0.00197222806014342	0.00771829765919334	0.000401426417176284	0.0138504019623959	0.00837116061850749	0.00469560652918575	0.013301659909536	0.00615081158230141	0.00526878649838529	0.00845327760605815	0.00198690790464244	0.00590751906423926	0.00762828701537622	0.00795997712097932	0.00978512544757908	0.00774402741014717	0.00405125679776103	0.0274049086265166	0.0142176054806562	0.00766611251552251	0.00628204190896854	0.0215988313004831	0.00365996799936497	0.00814910055774342	0.0106723183216085	0.00769109070968098	0.00997594574151489	0.00902499625557626	0.0138989915722863	0.0404646773568651	0.0520252583200196	0.120968875861389	0.0144363822225227	0.0131812356795832
0.00103867360170462	0.00221216716152741	0.00189615823761813	0.00668646138686192	0.00787406846631462	0.00688283924327868	0.00462552848897562	0.00760235561713042	0.0212761945805478	0.00579290087587811	0.00574497296414204	0.00646453513959361	0.0104868761293528	0.00674693386805339	0.00716315332350677	0.00412127252028169	0.00355478933204636	0.0036144532747344	-0.000595917930718724	0.011853121649026	0.00441738291472176	0.00334024326361432	0.0112448440161143	0.00539393519997261	0.000708228095528232	0.00232441335898898	0.00344906848268775	0.00449252690319314	0.00448478657484998	0.00792857527676079	0.00505869431528147	0.00610260053423967	0.00535241190899378	0.00676900030297361	0.00533196057230972	0.00312557857444623	0.00486874610501514	0.00894114230431785	0.0037693523774631	0.00799854119120456	0.00367760770952288	0.0063851648258297	0.00692612733384845	0.00616217023027064	0.00878798850572794	0.0112462422592836	0.0591356484354222	0.133545869133329	0.0147126391141896	0.00663680370804128
0.00170709256518013	0.0033911532700186	0.000359980601802027	0.00789924830665141	0.00694097213528508	0.00421565727156383	0.0101276015621234	0.0146569594911313	0.019210587967947	0.0129001137955324	0.00564460690514325	0.00694731880039471	0.00479774058401815	0.0120412521975211	0.00935063087583162	0.00727141143993975	0.00127606648099223	0.014662119920887	0.00595311554948073	0.0470748189464119	0.0279223168325598	0.00568888029082546	0.142834285893369	0.0174653048737209	0.00941528385424378	0.00924236560957508	0.00334006709852092	0.0102156957199921	0.00963935561410253	0.00666747981607514	0.0104630606336004	0.00177814757411621	0.00414610700869517	0.0144208555571297	0.0171977947903443	0.000488874734225483	0.0101844878227535	0.019342500611015	0.01059293471158	0.00898804903875513	0.0405146727862193	0.0130609951767712	0.014537497224554	0.0157173036248917	0.0262184977216096	0.0142976166811165	0.00627598239218891	0.0133215338220456	0.0164051818383933	0.0657970829008372
0.00105318598138986	0.000713228876165294	-0.00348313553981288	0.00563778152374811	0.00155357993860387	0.0110630076179366	0.035981350942452	0.0206850234586601	0.0821220794123728	0.015535282528344	0.0530200027906226	0.0328709013019761	-0.00080258949477547	0.0353116143263214	0.0385819181779755	0.0132890851083312	0.0796041359312807	0.217047311614703	0.0753866892517491	0.0273493209350529	0.00559623053946124	0.00437077412553226	0.0275842128156695	0.109971867117818	0.0683394786724425	0.0993104272177561	-0.0094583525576564	0.00887578276208787	0.0280884509935193	0.00392624008425516	0.0089469912820998	-0.00196406483514544	0.000342297654768795	0.0108180767980044	0.00904786433956676	-0.00471332947044886	0.00463331575913838	0.065264941534714	0.00565639448351236	0.0088899086824899	0.00459583822279549	0.0141420160609103	0.0129840948533376	0.0127829449408015	0.0123633103639276	0.020243876643042	0.0144720372700784	0.0945236710246426	0.0871750991901332	0.0119922181138557
0.00410542658392035	0.00255140042295255	0.00238371446890907	0.0105800173211416	0.00734589724108639	0.0193982580758076	0.0219854745055676	0.0206102539762815	0.0788015002464522	0.0168995992531984	0.0399100627939068	0.0209234219642349	-0.000516502745916213	0.0304985657060862	0.0270796382576341	0.0137313332791704	0.00598689750092955	0.0352703052444671	0.0407986844679389	0.0238241610938676	0.0117704727411069	0.00922779848105668	0.0265038485452001	0.0676669543299714	0.0257190567569601	0.050473305040227	-0.00292496834327625	0.0135809440777031	0.0192519543917176	0.0083137069531857	0.0100209467451313	0.0040980470799408	0.00386027815086926	0.00835596234733663	0.00655289109309163	-0.00144209431361936	0.00419812657662105	0.044195963412419	0.00915938415779274	0.0111676690943773	0.00263539827491723	0.0135999340602859	0.0147622097698378	0.0130925089288185	0.0148292897302698	0.0120447291159337	0.00598052759935078	0.045618674880371	0.0605592548846245	0.0119078550912824
0.00142494472876859	0.000613005954037639	0.00202784506584283	0.00487607681940058	0.0050640128789606	0.0112913867936397	0.0182799681719802	0.0106518796254361	0.0122490521409781	0.0123666902472412	0.0213423845060213	0.0121920219570779	0.00659106882101697	0.00832231033269776	0.0122806349428839	0.00959328029125104	0.0195724759011547	0.00851865972474619	-0.00153757814079311	0.00770458032959029	0.00747982380923441	0.00673180970111079	0.00790121997819913	0.0463913125048067	0.000903192544613816	-0.00184685752721935	0.0036664315916061	0.0100797064573821	0.00681454840896909	0.00529128555862749	0.00483980330863831	0.00517154589955006	0.00218630680101302	0.00493832518754139	0.00176489227670302	0.0013528302009922	0.0026570756040672	0.00339162518511745	0.00433623756281862	0.00605691781699276	0.000374583984011333	0.00693484214708219	0.00908258304738232	0.0079900435206532	0.00912918220516152	0.00812990167855863	0.00822431355082966	0.010561100850422	0.0273961882160361	0.00823923715803559
0.00048480474185637	0.00190175481478737	-0.00124985349680008	0.00190252340985177	0.00265042754147679	0.00884467383367059	0.0476222667387123	0.0107005698899463	0.0198735721160537	0.00970673726942506	0.0323748478403514	0.0251020645626341	0.00452552025248354	0.0143289759434968	0.0227810290374854	0.0177321754401594	0.0627416959093835	0.0312420792287333	0.016967732072898	0.00635144024957068	0.0034772869493658	0.00132467550652386	0.00746509204689077	0.112724489949554	0.0084760802017977	0.0124258505023136	0.0120270947975029	0.0192789518325118	0.01183397567207	0.00650652355584717	0.00260005516324342	0.00204805928502303	0.00026997706176439	0.00409866731790651	0.000209416925134043	0.000659311151511536	0.00358299713419972	0.00627617463743592	-0.000440147877493483	0.00199152019948576	-0.00226231845963087	0.00224175295531872	-5.00996435896647e-05	0.00671258712459174	0.00728481266125432	0.00888026071373054	0.00918122375301968	0.0216926861994639	0.0452078250546381	0.00482811558773703
0.00158275553497439	0.00370716372042368	0.000915385895008382	0.00692468147846842	0.00684877372825469	0.00368927609277162	0.019505294964237	0.00543568626820256	0.00842263783979202	0.00681473081425245	0.00892954334561485	0.0108524930024452	0.00654195581167805	0.00356313173192426	0.00626584276865721	0.00916548157707068	0.024304659434865	0.0174856133874514	-0.00183609153357456	0.0091934127747723	0.00549852204626904	0.00154605901392739	0.0137447383791886	0.0986583672010216	0.000300280287982151	-0.00275614484307244	0.00598841052033889	0.0102267461492342	0.00502336030446131	0.00686266460510533	0.00133897353710374	0.00183118072077803	0.0008889491853517	0.00559966681444558	0.0031754909616122	0.00114877801887193	0.00129010812285612	0.00418580122890911	0.00203360034693094	0.000233531313390906	0.00449132748759639	0.00307949196852789	0.00343147679419345	0.00404084703362435	0.0101241514696861	0.00935244914782805	0.00873726904836097	0.00813837638260476	0.0238144503376404	0.0106899580707686
0.00298198315456349	0.00383843706026078	0.00211184828863666	0.00426626421794166	0.00498398366250332	0.00950651453951697	0.0103861243512079	0.0103036290523657	0.0135274601302995	0.007960946795243	0.0101091565491233	0.00815200447170154	0.000306401420548562	0.0190223002397374	0.0191924959122139	0.0201561111738714	0.000868224462937943	0.0119678953066572	0.173496434666283	0.0115544013016208	0.00503861066412086	0.0125792556451117	0.00932980204002922	0.00709444729112166	0.107965835163577	0.551595181591732	0.0762768375119282	0.0552066007811813	0.0814673539437849	0.00813559742220803	0.0042084670660328	0.00486587273922899	0.00120179305899059	0.00503961189624351	0.00589118762498103	0.000442685763206892	0.00592494371310271	0.0247313268519136	0.00346327548314215	0.00250825754648153	0.00358552272844165	0.00558632723563317	0.00647026389998063	0.00665758868978153	0.00486745620927494	0.00410413747744437	0.00407744991398175	0.0145083573667501	0.0141175378067872	0.00795411126627419
0.00136456046090323	0.0056434417775145	0.000710531181603229	0.00755717841920352	0.00911710165796667	0.0204370658469493	0.0163069916446772	0.0169810804961103	0.0186057137753671	0.0151393237511378	0.019476533257008	0.0130925205572223	0.00103070038901853	0.0246895821704316	0.0322005658912177	0.0211671427804331	0.000966451404820069	0.0180444654390106	0.19799226067332	0.0146407843366485	0.0115919045985624	0.01330064437367	0.011992087400947	0.0129203744855958	0.0552852357363518	0.282086283415773	0.0506423848086584	0.0388482215854328	0.0376864658936783	0.0102101800669086	0.00629156121177016	0.00165486225294567	0.00152425089888644	0.00602915629484932	0.0012265619199752	0.00362381939381515	0.00735131585287819	0.0235310895370166	0.00816203161183344	0.00668679401162821	0.000263938117812914	0.008501044449383	0.00890656147020612	0.0134348884821212	0.00726077953708352	0.00743544461710128	0.00749416408256111	0.0152332982954591	0.0195893742600947	0.00590689593459362
[truncated: 14 more columns]
