# Supplementary material for: Pairwise maximum entropy model explains the role of white matter structure in shaping emergent co-activation states
Source: Commun Biol. 2021 Feb 16;4:210. doi: 10.1038/s42003-021-01700-6 (PMC7887247; doi:10.1038/s42003-021-01700-6)
Supplement: Supplementary file 3 — Supplementary Data 2 [file 42003_2021_1700_MOESM3_ESM.zip › Manu_Fig4_Panel_c_alpha_Data.csv]

1	0.352929319819734	0.179418334047629	0.229728357933876	0.113110229252388	0.135984272815169	0.129847277216499	0.142707527312673	0.219964982440025	0.13312435914501	0.174111579344613	0.140055320138608	0.152905038637796	0.154844607749208	0.150743720900978	0.12498518994174	0.0968418373541118	0.137454600772025	0.183804159103176	0.104363152867593	0.0989516672834477	0.0964041909905113	0.111206350552982	0.147006759237454	0.167100461196185	0.189187560428695	0.149756676227992	0.130358059670273	0.150390912401979	0.291320062545984	0.134451925453846	0.148563095236354	0.203161234361676	0.0996391465310821	0.0987170467061699	0.100951500533162	0.12933883511761	0.160333910133298	0.0988744355722241	0.111834735839756	0.0965808877843714	0.110142074168772	0.0952006634906101	0.0874733967471993	0.0893790307127697	0.118779738962667	0.152937218517473	0.180690316927933	0.187188312267701	0.10072331593182
0.352929319819734	1	0.210965147727589	0.336099827837644	0.113442559646138	0.117302389941155	0.107251150796379	0.119233767810466	0.183188645768273	0.112461365860366	0.146112743671168	0.118245552960037	0.125223321051346	0.131258511212494	0.126427433639969	0.106450749425516	0.07872046947519	0.11170601632105	0.154509937000572	0.0871451619744989	0.0797408642052959	0.0780511279779188	0.0897312541230471	0.120731594937227	0.141855053045606	0.159246230200232	0.126433869615904	0.110583231064701	0.12749639073395	0.214353981601885	0.11012042588608	0.132083486309655	0.186738964129673	0.0905737818818501	0.0899418860627478	0.0909394623327195	0.114901185828566	0.131687966333995	0.0770424350222407	0.0880485389603266	0.0834772407800988	0.0927438759494893	0.0781640501011472	0.0709423000130182	0.0778153372231982	0.105390568662356	0.122648345588504	0.150553567066526	0.15914032914166	0.0842717912637478
0.179418334047629	0.210965147727589	1	0.315635179629551	0.0745300640525878	0.0741210870363355	0.0707656032191581	0.0795501252821225	0.121015362967102	0.0769622778674101	0.0888518657747964	0.0759255006531053	0.0815095874100609	0.0822590860621628	0.0791399780884274	0.0671076285330217	0.0521697283871883	0.0704835904554477	0.093502150932412	0.060332301139314	0.055010919218263	0.0535575588343277	0.0641178251667137	0.0764936218015759	0.0871966497819813	0.0952732144920625	0.075634711558574	0.0700079133249568	0.0802943581357318	0.100874268821938	0.0890870714407956	0.112922415772822	0.210574893550421	0.0699347772347829	0.0821701525765113	0.0712050048489228	0.0848001263791638	0.0913396630181509	0.0583213512038932	0.0674645326530702	0.0857233963815188	0.0743317189760362	0.0609700478456302	0.0530520421790459	0.0556749949170417	0.070954001787446	0.07885503988111	0.0976469194347458	0.0995742016830077	0.0600976805620362
0.229728357933876	0.336099827837644	0.315635179629551	1	0.151866506157327	0.135224827654804	0.118787930204766	0.142616253472136	0.239857998967318	0.133586579234909	0.161113248310191	0.132018541461581	0.13670393194248	0.147532168909263	0.1366196791666	0.116081309779612	0.082826622121912	0.11655172111161	0.163709872055724	0.112191639959804	0.0900571485408619	0.0826826902964498	0.114255832968872	0.134549050181597	0.143815100262266	0.168963383685094	0.129637815454241	0.120498144537392	0.133464295692138	0.160701345850331	0.141254166928738	0.192110078592042	0.258288293691135	0.112282913800341	0.115263355747107	0.108139900564172	0.140054149961165	0.154809502425924	0.0997099422663704	0.112224404928202	0.11216882149967	0.120472400633651	0.105748642959847	0.0979499953924263	0.103490200495278	0.129891743959325	0.138467974437474	0.1858753731769	0.18458817798984	0.113382295507835
0.113110229252388	0.113442559646138	0.0745300640525878	0.151866506157327	1	0.122134637691123	0.108709776978807	0.135868425248334	0.22566667202998	0.124597861208179	0.143160971071751	0.119108558824089	0.113593512536257	0.134248899667523	0.121639652632826	0.107324286886553	0.0717198829237469	0.101294362523897	0.144250406270981	0.0939234148118135	0.0795518805482866	0.072100190592651	0.0995929245220922	0.11577764873321	0.13034811316201	0.15070686031153	0.117683867787502	0.107612735626199	0.120143580772229	0.124095269996504	0.10616230068587	0.190534434665337	0.0897447111636391	0.0904526685165222	0.0845140179944036	0.0908862192590729	0.0953937427686691	0.116126361611159	0.0891485057565417	0.0963328101665016	0.0796150701301969	0.100264021285528	0.0906340460201534	0.0891836110798251	0.0925718598654003	0.118189384442783	0.121509177847956	0.165009354105933	0.168387656383245	0.0958735155202097
0.135984272815169	0.117302389941155	0.0741210870363355	0.135224827654804	0.122134637691123	1	0.178145180989882	0.20910222523868	0.274913004620738	0.175902535920791	0.22308818603481	0.178550647473806	0.166053152384895	0.300431064115485	0.210580744437635	0.174681455759248	0.112054144110278	0.170007767052776	0.247585850799451	0.138183621318878	0.127530910968512	0.115834987427906	0.139523474490863	0.184974336545958	0.219385159517126	0.259024920391366	0.195460296610727	0.167128545454811	0.19973495480921	0.168615255895866	0.141914147006467	0.123614912156242	0.101503239197434	0.0921804355107898	0.0910652564078185	0.09586941989916	0.121987780422054	0.164732607140715	0.118857555762612	0.133103881039761	0.0813732617379768	0.115513188631141	0.12229729235567	0.128628537409841	0.107258171861036	0.136344102378824	0.189811850094419	0.235499087992956	0.238069967834748	0.128566518005374
0.129847277216499	0.107251150796379	0.0707656032191581	0.118787930204766	0.108709776978807	0.178145180989882	1	0.229254436069549	0.244814285526221	0.185589849880861	0.250931973197086	0.272977531130377	0.156044039628059	0.241290881246005	0.249267395784728	0.21303109600282	0.138518292067513	0.185399696046409	0.230190578023775	0.126196908683741	0.119534503413261	0.112201001379347	0.137373273439751	0.212375796634862	0.210031346128249	0.238509954553234	0.188156634101604	0.165472159284553	0.192314274555808	0.155848034906393	0.137648265138805	0.116267953081735	0.0956646388466731	0.0952375240800577	0.0928199374832701	0.0909739825672815	0.112676093421116	0.148865586105313	0.122688131621559	0.133444987764332	0.0888231964274483	0.116373854140307	0.117660464238646	0.122166232482078	0.100754910722775	0.130200085715498	0.177688226698476	0.221954869181476	0.272856417765049	0.117718388022064
0.142707527312673	0.119233767810466	0.0795501252821225	0.142616253472136	0.135868425248334	0.20910222523868	0.229254436069549	1	0.286770997737169	0.272653391978726	0.241467578039865	0.218941077177591	0.166297134381715	0.268900047831003	0.208857658153138	0.195084084562873	0.118769207365682	0.173938978171803	0.243283693431063	0.140320950418119	0.130940222948057	0.116408959463591	0.151517208190657	0.195607153879796	0.216460300998893	0.254897119461952	0.19588214557885	0.173156714551303	0.196318621765008	0.173122194316741	0.171393842233752	0.128909379996109	0.106606968114127	0.115170326640406	0.111275976110828	0.102626609542505	0.139811338141787	0.179422429668679	0.155137152109903	0.16017067038003	0.110924337789272	0.141265868703165	0.137994637661868	0.136978338552812	0.113647925787347	0.150968394969992	0.19347626075649	0.245357247859672	0.263593293127987	0.13359535556573
0.219964982440025	0.183188645768273	0.121015362967102	0.239857998967318	0.22566667202998	0.274913004620738	0.244814285526221	0.286770997737169	1	0.258596050358586	0.347016413201357	0.272109259467833	0.350000950769172	0.309092132458236	0.287433903258505	0.235143939139071	0.164984195290913	0.248836185397063	0.360730892830762	0.216714814592698	0.178801650535283	0.163500410293466	0.221017557049807	0.283081428260078	0.313130999901998	0.382272104286214	0.287550335914062	0.246437906728081	0.281991993060848	0.255970757265705	0.217496493124476	0.257544645926247	0.181055997378803	0.174366092938418	0.17013122077299	0.229820216863135	0.191850299199745	0.259263636589693	0.175722913683324	0.201671013388293	0.140189305455806	0.193668754945828	0.191644933058537	0.189175273565545	0.181093443056972	0.243257949527321	0.333348740669663	0.446422986965686	0.400639794516841	0.209089353286809
0.13312435914501	0.112461365860366	0.0769622778674101	0.133586579234909	0.124597861208179	0.175902535920791	0.185589849880861	0.272653391978726	0.258596050358586	1	0.21266073484218	0.211512205682089	0.146847030016514	0.208526497936831	0.177654291552635	0.1605199683467	0.105305730797754	0.152980515082856	0.209649868281902	0.131741794496363	0.119034252556472	0.104532243508075	0.144235779052946	0.175075805557465	0.188737042113223	0.220695758253042	0.168650361219149	0.154056493241494	0.17289459480412	0.155084494124978	0.153040194132438	0.121479338323165	0.100452419853816	0.127014277627524	0.1151510187126	0.096674501979794	0.124414728438384	0.161549724496348	0.134818776082158	0.138480846389344	0.129107139983939	0.152885145621269	0.138212875754947	0.123459863645073	0.120235439701488	0.152077138097028	0.171213049818842	0.22170854682977	0.236326403445002	0.127176347203349
0.174111579344613	0.146112743671168	0.0888518657747964	0.161113248310191	0.143160971071751	0.22308818603481	0.250931973197086	0.241467578039865	0.347016413201357	0.21266073484218	1	0.350583699135678	0.210711219222505	0.261160494224443	0.273343796669968	0.212010701272714	0.165039193630724	0.237446848346466	0.322395879805224	0.166559839217619	0.151710872557437	0.142027654218417	0.170791200850719	0.267316797750919	0.285911502405446	0.334271425583297	0.262012383402788	0.216164246105869	0.255693425211766	0.21499114321948	0.166654623590485	0.15336491837281	0.127693565633059	0.122600953402071	0.118472567383937	0.119899598775409	0.141399268931643	0.194054328413225	0.131455101022881	0.157942652528973	0.106786590351594	0.140148349245309	0.14135187674521	0.140770883644869	0.128855551833741	0.175244896197947	0.245731704641363	0.314050174283303	0.471560738791528	0.15487503236272
0.140055320138608	0.118245552960037	0.0759255006531053	0.132018541461581	0.119108558824089	0.178550647473806	0.272977531130377	0.218941077177591	0.272109259467833	0.211512205682089	0.350583699135678	1	0.165024566412689	0.214043884579548	0.214005853812658	0.176071626561273	0.131233352397474	0.180884566383435	0.237929546541614	0.134288100611857	0.122503828674321	0.113516865913755	0.14323644751681	0.221549402697552	0.213058010084004	0.247297402059805	0.194290119167945	0.175627544221737	0.192349964967813	0.167384229226059	0.139008596416039	0.122826212559807	0.102337575714137	0.116075458892398	0.107872515018496	0.0995098419236547	0.116786341688888	0.156107229209969	0.112767952350375	0.130982349335997	0.101784666872423	0.127997811768182	0.121218388753425	0.117348026861423	0.11410370990131	0.153235613765382	0.191135320782205	0.246611092989613	0.344524520336953	0.127495805645229
0.152905038637796	0.125223321051346	0.0815095874100609	0.13670393194248	0.113593512536257	0.166053152384895	0.156044039628059	0.166297134381715	0.350000950769172	0.146847030016514	0.210711219222505	0.165024566412689	1	0.186516630415545	0.182797221413662	0.150602714519123	0.115025224637501	0.165644175368642	0.222538202636702	0.128909965084831	0.117295368876498	0.111891489445731	0.128948580940442	0.176498741327888	0.204369442571348	0.229727187756433	0.185319538891579	0.154370100796159	0.189040703159625	0.175016126507883	0.119253660826994	0.148815853563995	0.117122767703688	0.0910816388920175	0.0956862871293646	0.146322790522148	0.110639399581954	0.141388737334658	0.098386471578584	0.113196822383154	0.0823772739838837	0.102214121993924	0.104827713312377	0.10716748310922	0.100385719739577	0.130689804975302	0.265157235280265	0.248869535454182	0.226615100847355	0.12092642948145
0.154844607749208	0.131258511212494	0.0822590860621628	0.147532168909263	0.134248899667523	0.300431064115485	0.241290881246005	0.268900047831003	0.309092132458236	0.208526497936831	0.261160494224443	0.214043884579548	0.186516630415545	1	0.273078166390456	0.22121648721508	0.133999066783489	0.197764961084286	0.283471097348524	0.153782671719883	0.1411792755724	0.129623773324928	0.156977256138678	0.216657475898001	0.251101063837568	0.295994921429898	0.224408731278989	0.194035020485419	0.230130898974193	0.190133063802462	0.162543790233992	0.13681743915443	0.112576043249758	0.105454343332987	0.104459692506622	0.104523467177254	0.135207860081883	0.185441822434349	0.145881048537498	0.157072040511543	0.0954194866724103	0.12887602993899	0.137215299484976	0.149804653503146	0.116143914272801	0.150956693195564	0.214918592218027	0.267335520590003	0.279873971889412	0.14179361872986
0.150743720900978	0.126427433639969	0.0791399780884274	0.1366196791666	0.121639652632826	0.210580744437635	0.249267395784728	0.208857658153138	0.287433903258505	0.177654291552635	0.273343796669968	0.214005853812658	0.182797221413662	0.273078166390456	1	0.231325065054552	0.150111825081876	0.209824224720876	0.283607423020608	0.144922673211859	0.13525291191343	0.128626197054956	0.149912309827882	0.216848799909896	0.260295733094227	0.295692430560939	0.230978692531489	0.199050986093904	0.240312027815118	0.185356984569748	0.147017290834439	0.13045342913186	0.109749479636718	0.0952884267988187	0.0946342976083036	0.100086739402946	0.124283668564792	0.168899609014462	0.122804564277116	0.140047713985229	0.0852453788961424	0.116789852221216	0.122822702027479	0.131749400649741	0.10543035469541	0.139051892981422	0.206530175219445	0.252100395373703	0.279390103516822	0.134829307679143
0.12498518994174	0.106450749425516	0.0671076285330217	0.116081309779612	0.107324286886553	0.174681455759248	0.21303109600282	0.195084084562873	0.235143939139071	0.1605199683467	0.212010701272714	0.176071626561273	0.150602714519123	0.22121648721508	0.231325065054552	1	0.118380708454678	0.166579732234147	0.245304589874747	0.125063006741685	0.114782412818124	0.107974320456018	0.127342512400224	0.178542456231707	0.217412825437317	0.247411494360476	0.201321130332901	0.180834248753395	0.200277332053939	0.153396513163765	0.127743883263098	0.109971228262126	0.0933219436062236	0.085086234763924	0.0855940917740914	0.0880930057031523	0.108035169683043	0.143390325850536	0.108461114272215	0.12142258471719	0.0784636155264994	0.104626442792219	0.106409208126297	0.1133676682898	0.0913817894060911	0.119563172760609	0.169320287805142	0.20696138560711	0.225775498532159	0.116669909033331
0.0968418373541118	0.07872046947519	0.0521697283871883	0.082826622121912	0.0717198829237469	0.112054144110278	0.138518292067513	0.118769207365682	0.164984195290913	0.105305730797754	0.165039193630724	0.131233352397474	0.115025224637501	0.133999066783489	0.150111825081876	0.118380708454678	1	0.511652773247403	0.183024820926283	0.092098523089795	0.0914051929549467	0.0870474521580266	0.103081808567747	0.186597372659097	0.170812264044689	0.182187558965973	0.166885733635434	0.130108811874961	0.151480347601209	0.119370678571272	0.0930732808996324	0.086398588766004	0.0699880203084295	0.0599397066072607	0.0599174732358478	0.063048282984011	0.078554304278315	0.0944552604595579	0.0743954936466679	0.0900951793077523	0.0563572083661836	0.0690793775241093	0.0707041689034121	0.0761683124724825	0.0641500050463902	0.0880953460580379	0.130832566623321	0.158432371788777	0.171086670655021	0.0844917846229908
0.137454600772025	0.11170601632105	0.0704835904554477	0.11655172111161	0.101294362523897	0.170007767052776	0.185399696046409	0.173938978171803	0.248836185397063	0.152980515082856	0.237446848346466	0.180884566383435	0.165644175368642	0.197764961084286	0.209824224720876	0.166579732234147	0.511652773247403	1	0.275543145173676	0.136253413627009	0.132591343319823	0.123699164932122	0.146086414678706	0.244130901899637	0.252398790621613	0.278274924413851	0.241988307001903	0.1854295355712	0.21941207359831	0.171452351105891	0.134233687360767	0.120317937211204	0.0994466523417445	0.0872498928556279	0.0884809195254345	0.0906697364321582	0.115120594099088	0.148251242947852	0.105369505468385	0.126103294488318	0.0777147019631189	0.102172580694705	0.104815426449228	0.110448075570059	0.0913852999384194	0.128063341704978	0.187383146811925	0.2306890736144	0.242380316445235	0.122993547934125
0.183804159103176	0.154509937000572	0.093502150932412	0.163709872055724	0.144250406270981	0.247585850799451	0.230190578023775	0.243283693431063	0.360730892830762	0.209649868281902	0.322395879805224	0.237929546541614	0.222538202636702	0.283471097348524	0.283607423020608	0.245304589874747	0.183024820926283	0.275543145173676	1	0.185344697706598	0.174192321588165	0.16351913313255	0.189188730606137	0.271800917711659	0.526421582752755	0.673425124002241	0.566132139362283	0.290412004850385	0.417456414547061	0.237604822301242	0.177389831450567	0.166539946201092	0.134668993369482	0.120218472128567	0.12084217670557	0.125996223252303	0.153350291154775	0.210910734476499	0.138176600254221	0.166510691765023	0.104833564199591	0.138538185084041	0.142160469358172	0.146006257523875	0.126153612118358	0.174181204902458	0.245646281688039	0.313206476347057	0.333421291671116	0.166875202038449
0.104363152867593	0.0871451619744989	0.060332301139314	0.112191639959804	0.0939234148118135	0.138183621318878	0.126196908683741	0.140320950418119	0.216714814592698	0.131741794496363	0.166559839217619	0.134288100611857	0.128909965084831	0.153782671719883	0.144922673211859	0.125063006741685	0.092098523089795	0.136253413627009	0.185344697706598	1	0.251873380949804	0.121722735231264	0.34696726574876	0.155611659062951	0.159938390157638	0.192911650140348	0.148412727434956	0.133638652131113	0.148224328866669	0.128167487497385	0.143316604671641	0.103345683581094	0.0884645370412356	0.10450064871712	0.103556315520795	0.0907504786757102	0.138760518798169	0.168950511733223	0.128817521066851	0.127901857217874	0.109407787823426	0.126239620160402	0.125747560545712	0.150636649664964	0.15726863032193	0.145128039353067	0.146852880903728	0.189045968958118	0.1793217944086	0.338422044972845
0.0989516672834477	0.0797408642052959	0.055010919218263	0.0900571485408619	0.0795518805482866	0.127530910968512	0.119534503413261	0.130940222948057	0.178801650535283	0.119034252556472	0.151710872557437	0.122503828674321	0.117295368876498	0.1411792755724	0.13525291191343	0.114782412818124	0.0914051929549467	0.132591343319823	0.174192321588165	0.251873380949804	1	0.143300222187442	0.234518479295904	0.138948917366457	0.15680172952226	0.181044295604375	0.141946911974865	0.121653109673418	0.140858646953077	0.121212537866211	0.118381878632121	0.0915965169668416	0.0764064435820887	0.0836264384040535	0.0881480040429631	0.0793898109724613	0.108176176064898	0.148297464956842	0.11181542791195	0.110109894289095	0.0911653065791764	0.100522045411661	0.0991371404081286	0.113938129793157	0.095785752212001	0.106900097563544	0.131132132048674	0.159449255986555	0.158222910026519	0.158498486814294
0.0964041909905113	0.0780511279779188	0.0535575588343277	0.0826826902964498	0.072100190592651	0.115834987427906	0.112201001379347	0.116408959463591	0.163500410293466	0.104532243508075	0.142027654218417	0.113516865913755	0.111891489445731	0.129623773324928	0.128626197054956	0.107974320456018	0.0870474521580266	0.123699164932122	0.16351913313255	0.121722735231264	0.143300222187442	1	0.117020962266166	0.125326881755032	0.150309585069706	0.168243724557783	0.134300972563727	0.117089417646568	0.135633804671056	0.116672249388217	0.0969652910743253	0.0843613098381206	0.0730995221287868	0.0646917972023983	0.0660878188916372	0.0656776716979421	0.0860972680744876	0.109758841056261	0.0801328736486279	0.0885797995193496	0.0609267512802473	0.0766153202556253	0.0810614094494754	0.0875623302328507	0.0714811667254193	0.0906896294486855	0.121124774558002	0.145603716483558	0.14758131636186	0.100108972774359
0.111206350552982	0.0897312541230471	0.0641178251667137	0.114255832968872	0.0995929245220922	0.139523474490863	0.137373273439751	0.151517208190657	0.221017557049807	0.144235779052946	0.170791200850719	0.14323644751681	0.128948580940442	0.156977256138678	0.149912309827882	0.127342512400224	0.103081808567747	0.146086414678706	0.189188730606137	0.34696726574876	0.234518479295904	0.117020962266166	1	0.170277492953338	0.166754673761843	0.195523486192638	0.156977256138678	0.142536681406027	0.152532922210992	0.132748732185877	0.158979429743278	0.110302388478433	0.0958846322059161	0.12722315430106	0.134347194572717	0.101482176003464	0.138030328073873	0.17878351278492	0.137535343015577	0.138837165420671	0.157243471506911	0.146868678299206	0.131906204427074	0.140504083187914	0.160924264653181	0.150758933207734	0.147652112097148	0.193380306206182	0.188951184585253	0.290159246522745
0.147006759237454	0.120731594937227	0.0764936218015759	0.134549050181597	0.11577764873321	0.184974336545958	0.212375796634862	0.195607153879796	0.283081428260078	0.175075805557465	0.267316797750919	0.221549402697552	0.176498741327888	0.216657475898001	0.216848799909896	0.178542456231707	0.186597372659097	0.244130901899637	0.271800917711659	0.155611659062951	0.138948917366457	0.125326881755032	0.170277492953338	1	0.244974014747161	0.278059611764379	0.225644438658567	0.197423854359715	0.220762458367281	0.1764279455926	0.145085912965127	0.130107641697518	0.106869087861311	0.106843343957569	0.105167649859506	0.101682276346179	0.122349950340595	0.161090429850056	0.112383549060421	0.132178855771242	0.100359975835836	0.123898095097395	0.118576713176344	0.118958776111413	0.122389151284928	0.151225834007404	0.198977264915009	0.253606998831285	0.292300086154314	0.15042484754782
0.167100461196185	0.141855053045606	0.0871966497819813	0.143815100262266	0.13034811316201	0.219385159517126	0.210031346128249	0.216460300998893	0.313130999901998	0.188737042113223	0.285911502405446	0.213058010084004	0.204369442571348	0.251101063837568	0.260295733094227	0.217412825437317	0.170812264044689	0.252398790621613	0.526421582752755	0.159938390157638	0.15680172952226	0.150309585069706	0.166754673761843	0.244974014747161	1	0.499260009039621	0.498531573581489	0.259598307338329	0.636156142627078	0.221171435383533	0.157012946550683	0.151882888641526	0.120443731286303	0.104051885667813	0.107220726182867	0.115299046159112	0.133241376889288	0.181310510972608	0.121575877962194	0.145910302973567	0.0929463166470906	0.12266765351631	0.127160549807872	0.130383803574014	0.109566931955644	0.150861323733978	0.220670599438022	0.276108925967261	0.295998431962227	0.145740042155642
0.189187560428695	0.159246230200232	0.0952732144920625	0.168963383685094	0.15070686031153	0.259024920391366	0.238509954553234	0.254897119461952	0.382272104286214	0.220695758253042	0.334271425583297	0.247297402059805	0.229727187756433	0.295994921429898	0.295692430560939	0.247411494360476	0.182187558965973	0.278274924413851	0.673425124002241	0.192911650140348	0.181044295604375	0.168243724557783	0.195523486192638	0.278059611764379	0.499260009039621	1	0.465902345766956	0.281137763527617	0.408203236418262	0.244562112287302	0.187467984676526	0.173927861486096	0.140101542147597	0.126465464406859	0.126185791998034	0.131083569684798	0.160802566199132	0.223342114539894	0.145639406895563	0.173878714033499	0.108977747613204	0.145534090925713	0.150576970615382	0.153986282594927	0.132046040631486	0.181758688933193	0.255222428791046	0.3317742669204	0.348786306583565	0.171201933133135
0.149756676227992	0.126433869615904	0.075634711558574	0.129637815454241	0.117683867787502	0.195460296610727	0.188156634101604	0.19588214557885	0.287550335914062	0.168650361219149	0.262012383402788	0.194290119167945	0.185319538891579	0.224408731278989	0.230978692531489	0.201321130332901	0.166885733635434	0.241988307001903	0.566132139362283	0.148412727434956	0.141946911974865	0.134300972563727	0.156977256138678	0.225644438658567	0.498531573581489	0.465902345766956	1	0.268048743741379	0.386410436812612	0.195216314613907	0.1417263335269	0.135547796629011	0.108398509779027	0.0939234148118135	0.0972151239583592	0.103079468212861	0.122059746334785	0.165293707224529	0.110039683642528	0.134661972304825	0.0832250675411793	0.1093715123227	0.113942810502928	0.118805482866408	0.0997087720889276	0.139514698160042	0.20256151842225	0.252621709424463	0.269533113827548	0.134276398837429
0.130358059670273	0.110583231064701	0.0700079133249568	0.120498144537392	0.107612735626199	0.167128545454811	0.165472159284553	0.173156714551303	0.246437906728081	0.154056493241494	0.216164246105869	0.175627544221737	0.154370100796159	0.194035020485419	0.199050986093904	0.180834248753395	0.130108811874961	0.1854295355712	0.290412004850385	0.133638652131113	0.121653109673418	0.117089417646568	0.142536681406027	0.197423854359715	0.259598307338329	0.281137763527617	0.268048743741379	1	0.234078492577418	0.15996881477115	0.126443231035446	0.118103376400739	0.0976404834588105	0.0920318229755565	0.09177672429303	0.0922488908911925	0.108108305773217	0.144433539040776	0.101029902421828	0.116218220540417	0.0834526670538004	0.104999144307745	0.102998725969309	0.106712284083978	0.101371009146399	0.126185791998034	0.170632641807222	0.21476822441663	0.228370367011528	0.125973404792169
0.150390912401979	0.12749639073395	0.0802943581357318	0.133464295692138	0.120143580772229	0.19973495480921	0.192314274555808	0.196318621765008	0.281991993060848	0.17289459480412	0.255693425211766	0.192349964967813	0.189040703159625	0.230130898974193	0.240312027815118	0.200277332053939	0.151480347601209	0.21941207359831	0.417456414547061	0.148224328866669	0.140858646953077	0.135633804671056	0.152532922210992	0.220762458367281	0.636156142627078	0.408203236418262	0.386410436812612	0.234078492577418	1	0.199788197882856	0.142467055848181	0.137924427015302	0.108989449387632	0.0903239489978162	0.0951216765132223	0.103683279773337	0.11995459711522	0.16253910952422	0.112910128909673	0.133896676257246	0.0839341950715052	0.109644163666868	0.118428100641111	0.126969810884698	0.102449327659923	0.130876448277426	0.200949013906096	0.245808936352586	0.265144948417116	0.136870682228076
0.291320062545984	0.214353981601885	0.100874268821938	0.160701345850331	0.124095269996504	0.168615255895866	0.155848034906393	0.173122194316741	0.255970757265705	0.155084494124978	0.21499114321948	0.167384229226059	0.175016126507883	0.190133063802462	0.185356984569748	0.153396513163765	0.119370678571272	0.171452351105891	0.237604822301242	0.128167487497385	0.121212537866211	0.116672249388217	0.132748732185877	0.1764279455926	0.221171435383533	0.244562112287302	0.195216314613907	0.15996881477115	0.199788197882856	1	0.149846194802364	0.146834158064644	0.132999150158632	0.111244381319872	0.112072866949362	0.111441556218981	0.137104717716633	0.196962219358538	0.115244632908023	0.130173171634314	0.100494546241756	0.124258509749772	0.111579052068508	0.109736607684848	0.106582394387829	0.142166320245386	0.183665493076206	0.220227687275929	0.227432469791138	0.120399264543477
0.134451925453846	0.11012042588608	0.0890870714407956	0.141254166928738	0.10616230068587	0.141914147006467	0.137648265138805	0.171393842233752	0.217496493124476	0.153040194132438	0.166654623590485	0.139008596416039	0.119253660826994	0.162543790233992	0.147017290834439	0.127743883263098	0.0930732808996324	0.134233687360767	0.177389831450567	0.143316604671641	0.118381878632121	0.0969652910743253	0.158979429743278	0.145085912965127	0.157012946550683	0.187467984676526	0.1417263335269	0.126443231035446	0.142467055848181	0.149846194802364	1	0.135405034980992	0.135701089874016	0.150341179860661	0.165957197834587	0.127105551468061	0.315739325421959	0.245161828226728	0.233484042436485	0.254877811534147	0.206121783291914	0.203650368532758	0.151042116148888	0.146888571315733	0.131205268138847	0.158588590477389	0.139794370568867	0.185563520888399	0.182835837269274	0.140143668535538
0.148563095236354	0.132083486309655	0.112922415772822	0.192110078592042	0.190534434665337	0.123614912156242	0.116267953081735	0.128909379996109	0.257544645926247	0.121479338323165	0.15336491837281	0.122826212559807	0.148815853563995	0.13681743915443	0.13045342913186	0.109971228262126	0.086398588766004	0.120317937211204	0.166539946201092	0.103345683581094	0.0915965169668416	0.0843613098381206	0.110302388478433	0.130107641697518	0.151882888641526	0.173927861486096	0.135547796629011	0.118103376400739	0.137924427015302	0.146834158064644	0.135405034980992	1	0.195357906084484	0.124509512811249	0.178818618108203	0.172984698467214	0.118923670788129	0.135423757820076	0.0903362358609654	0.110266112977707	0.108534835451111	0.110355631552079	0.0939468183606692	0.0873522833818713	0.0921084695980587	0.133979758855683	0.144312425675448	0.189601803243439	0.169429114307321	0.104572614629851
0.203161234361676	0.186738964129673	0.210574893550421	0.258288293691135	0.0897447111636391	0.101503239197434	0.0956646388466731	0.106606968114127	0.181055997378803	0.100452419853816	0.127693565633059	0.102337575714137	0.117122767703688	0.112576043249758	0.109749479636718	0.0933219436062236	0.0699880203084295	0.0994466523417445	0.134668993369482	0.0884645370412356	0.0764064435820887	0.0730995221287868	0.0958846322059161	0.106869087861311	0.120443731286303	0.140101542147597	0.108398509779027	0.0976404834588105	0.108989449387632	0.132999150158632	0.135701089874016	0.195357906084484	1	0.098569019259658	0.111948828140427	0.102967131178354	0.120733935292113	0.125868088822319	0.086554222365894	0.0995250542304109	0.120222567749617	0.107919322116207	0.0871855330962749	0.0785490384798225	0.0842717912637478	0.107694062958472	0.115775308378324	0.143329476623512	0.138497813962265	0.0883492745631216
0.0996391465310821	0.0905737818818501	0.0699347772347829	0.112282913800341	0.0904526685165222	0.0921804355107898	0.0952375240800577	0.115170326640406	0.174366092938418	0.127014277627524	0.122600953402071	0.116075458892398	0.0910816388920175	0.105454343332987	0.0952884267988187	0.085086234763924	0.0599397066072607	0.0872498928556279	0.120218472128567	0.10450064871712	0.0836264384040535	0.0646917972023983	0.12722315430106	0.106843343957569	0.104051885667813	0.126465464406859	0.0939234148118135	0.0920318229755565	0.0903239489978162	0.111244381319872	0.150341179860661	0.124509512811249	0.098569019259658	1	0.433237427540419	0.225593535939806	0.127667236640596	0.148934626574437	0.0995045761251622	0.109609643432306	0.313133340256883	0.251074149756384	0.139133220313695	0.0908124980801776	0.167547468979327	0.313947198668338	0.108342341261773	0.150655957592769	0.141432618988762	0.111028483581679
0.0987170467061699	0.0899418860627478	0.0821701525765113	0.115263355747107	0.0845140179944036	0.0910652564078185	0.0928199374832701	0.111275976110828	0.17013122077299	0.1151510187126	0.118472567383937	0.107872515018496	0.0956862871293646	0.104459692506622	0.0946342976083036	0.0855940917740914	0.0599174732358478	0.0884809195254345	0.12084217670557	0.103556315520795	0.0881480040429631	0.0660878188916372	0.134347194572717	0.105167649859506	0.107220726182867	0.126185791998034	0.0972151239583592	0.09177672429303	0.0951216765132223	0.112072866949362	0.165957197834587	0.178818618108203	0.111948828140427	0.433237427540419	1	0.272806685223731	0.132649852191962	0.155688890774175	0.104677930599701	0.120285172242806	0.322101580178364	0.216399451771868	0.124620679668313	0.0904532536052436	0.132397678953042	0.213383319413098	0.105281157071455	0.142902361856896	0.133721149640829	0.107702839289293
0.100951500533162	0.0909394623327195	0.0712050048489228	0.108139900564172	0.0908862192590729	0.09586941989916	0.0909739825672815	0.102626609542505	0.229820216863135	0.096674501979794	0.119899598775409	0.0995098419236547	0.146322790522148	0.104523467177254	0.100086739402946	0.0880930057031523	0.063048282984011	0.0906697364321582	0.125996223252303	0.0907504786757102	0.0793898109724613	0.0656776716979421	0.101482176003464	0.101682276346179	0.115299046159112	0.131083569684798	0.103079468212861	0.0922488908911925	0.103683279773337	0.111441556218981	0.127105551468061	0.172984698467214	0.102967131178354	0.225593535939806	0.272806685223731	1	0.111493629115185	0.134164061802922	0.0823620616771276	0.0979084540932076	0.14644565915364	0.126925929230594	0.0917439593246321	0.0790165243682139	0.0914362026571804	0.14146128833611	0.117692644118322	0.142575297261639	0.129997059929175	0.0913806192286483
0.12933883511761	0.114901185828566	0.0848001263791638	0.140054149961165	0.0953937427686691	0.121987780422054	0.112676093421116	0.139811338141787	0.191850299199745	0.124414728438384	0.141399268931643	0.116786341688888	0.110639399581954	0.135207860081883	0.124283668564792	0.108035169683043	0.078554304278315	0.115120594099088	0.153350291154775	0.138760518798169	0.108176176064898	0.0860972680744876	0.138030328073873	0.122349950340595	0.133241376889288	0.160802566199132	0.122059746334785	0.108108305773217	0.11995459711522	0.137104717716633	0.315739325421959	0.118923670788129	0.120733935292113	0.127667236640596	0.132649852191962	0.111493629115185	1	0.303812876925125	0.304693435450818	0.236724263775548	0.150900524678311	0.167622360335665	0.141779576600547	0.135534924677141	0.114323703260553	0.138862324235691	0.125848780894513	0.163567110407704	0.155185129385057	0.127981429283983
0.160333910133298	0.131687966333995	0.0913396630181509	0.154809502425924	0.116126361611159	0.164732607140715	0.148865586105313	0.179422429668679	0.259263636589693	0.161549724496348	0.194054328413225	0.156107229209969	0.141388737334658	0.185441822434349	0.168899609014462	0.143390325850536	0.0944552604595579	0.148251242947852	0.210910734476499	0.168950511733223	0.148297464956842	0.109758841056261	0.17878351278492	0.161090429850056	0.181310510972608	0.223342114539894	0.165293707224529	0.144433539040776	0.16253910952422	0.196962219358538	0.245161828226728	0.135423757820076	0.125868088822319	0.148934626574437	0.155688890774175	0.134164061802922	0.303812876925125	1	0.27891384129761	0.206093113944566	0.175417497370758	0.189144848952033	0.157892334898933	0.169051732082024	0.13487845513174	0.162135398306461	0.16338865834768	0.218569545839507	0.212362924682992	0.154667910955347
0.0988744355722241	0.0770424350222407	0.0583213512038932	0.0997099422663704	0.0891485057565417	0.118857555762612	0.122688131621559	0.155137152109903	0.175722913683324	0.134818776082158	0.131455101022881	0.112767952350375	0.098386471578584	0.145881048537498	0.122804564277116	0.108461114272215	0.0743954936466679	0.105369505468385	0.138176600254221	0.128817521066851	0.11181542791195	0.0801328736486279	0.137535343015577	0.112383549060421	0.121575877962194	0.145639406895563	0.110039683642528	0.101029902421828	0.112910128909673	0.115244632908023	0.233484042436485	0.0903362358609654	0.086554222365894	0.0995045761251622	0.104677930599701	0.0823620616771276	0.304693435450818	0.27891384129761	1	0.305929727919117	0.12833365269426	0.166453353070326	0.177472328960283	0.194569206488049	0.104333898431523	0.117768705652103	0.115444733250738	0.147179945498986	0.14458215157601	0.11988731191226
0.111834735839756	0.0880485389603266	0.0674645326530702	0.112224404928202	0.0963328101665016	0.133103881039761	0.133444987764332	0.16017067038003	0.201671013388293	0.138480846389344	0.157942652528973	0.130982349335997	0.113196822383154	0.157072040511543	0.140047713985229	0.12142258471719	0.0900951793077523	0.126103294488318	0.166510691765023	0.127901857217874	0.110109894289095	0.0885797995193496	0.138837165420671	0.132178855771242	0.145910302973567	0.173878714033499	0.134661972304825	0.116218220540417	0.133896676257246	0.130173171634314	0.254877811534147	0.110266112977707	0.0995250542304109	0.109609643432306	0.120285172242806	0.0979084540932076	0.236724263775548	0.206093113944566	0.305929727919117	1	0.134909464833974	0.167251999175025	0.175576056414255	0.176637992443579	0.111614157391791	0.132677351361867	0.133800721706938	0.170467061699068	0.171717981385402	0.121929856638636
0.0965808877843714	0.0834772407800988	0.0857233963815188	0.11216882149967	0.0796150701301969	0.0813732617379768	0.0888231964274483	0.110924337789272	0.140189305455806	0.129107139983939	0.106786590351594	0.101784666872423	0.0823772739838837	0.0954194866724103	0.0852453788961424	0.0784636155264994	0.0563572083661836	0.0777147019631189	0.104833564199591	0.109407787823426	0.0911653065791764	0.0609267512802473	0.157243471506911	0.100359975835836	0.0929463166470906	0.108977747613204	0.0832250675411793	0.0834526670538004	0.0839341950715052	0.100494546241756	0.206121783291914	0.108534835451111	0.120222567749617	0.313133340256883	0.322101580178364	0.14644565915364	0.150900524678311	0.175417497370758	0.12833365269426	0.134909464833974	1	0.38248917220185	0.162941065475816	0.0945459492113735	0.155564266876518	0.19447734755879	0.086672410287615	0.119479505073451	0.122867168770304	0.11775056790174
0.110142074168772	0.0927438759494893	0.0743317189760362	0.120472400633651	0.100264021285528	0.115513188631141	0.116373854140307	0.141265868703165	0.193668754945828	0.152885145621269	0.140148349245309	0.127997811768182	0.102214121993924	0.12887602993899	0.116789852221216	0.104626442792219	0.0690793775241093	0.102172580694705	0.138538185084041	0.126239620160402	0.100522045411661	0.0766153202556253	0.146868678299206	0.123898095097395	0.12266765351631	0.145534090925713	0.1093715123227	0.104999144307745	0.109644163666868	0.124258509749772	0.203650368532758	0.110355631552079	0.107919322116207	0.251074149756384	0.216399451771868	0.126925929230594	0.167622360335665	0.189144848952033	0.166453353070326	0.167251999175025	0.38248917220185	1	0.252946433664835	0.130492630076193	0.207612589354018	0.272060112015236	0.120841591616849	0.163198504513228	0.163082656946393	0.134862072647541
0.0952006634906101	0.0781640501011472	0.0609700478456302	0.105748642959847	0.0906340460201534	0.12229729235567	0.117660464238646	0.137994637661868	0.191644933058537	0.138212875754947	0.14135187674521	0.121218388753425	0.104827713312377	0.137215299484976	0.122822702027479	0.106409208126297	0.0707041689034121	0.104815426449228	0.142160469358172	0.125747560545712	0.0991371404081286	0.0810614094494754	0.131906204427074	0.118576713176344	0.127160549807872	0.150576970615382	0.113942810502928	0.102998725969309	0.118428100641111	0.111579052068508	0.151042116148888	0.0939468183606692	0.0871855330962749	0.139133220313695	0.124620679668313	0.0917439593246321	0.141779576600547	0.157892334898933	0.177472328960283	0.175576056414255	0.162941065475816	0.252946433664835	1	0.18201378761572	0.187992809259614	0.194099965333493	0.125210449099475	0.161016708671161	0.156075049330293	0.132584322255166
0.0874733967471993	0.0709423000130182	0.0530520421790459	0.0979499953924263	0.0891836110798251	0.128628537409841	0.122166232482078	0.136978338552812	0.189175273565545	0.123459863645073	0.140770883644869	0.117348026861423	0.10716748310922	0.149804653503146	0.131749400649741	0.1133676682898	0.0761683124724825	0.110448075570059	0.146006257523875	0.150636649664964	0.113938129793157	0.0875623302328507	0.140504083187914	0.118958776111413	0.130383803574014	0.153986282594927	0.118805482866408	0.106712284083978	0.126969810884698	0.109736607684848	0.146888571315733	0.0873522833818713	0.0785490384798225	0.0908124980801776	0.0904532536052436	0.0790165243682139	0.135534924677141	0.169051732082024	0.194569206488049	0.176637992443579	0.0945459492113735	0.130492630076193	0.18201378761572	1	0.123772886111018	0.12468679469383	0.125584320792444	0.160999741098241	0.153759853259749	0.147807745697038
0.0893790307127697	0.0778153372231982	0.0556749949170417	0.103490200495278	0.0925718598654003	0.107258171861036	0.100754910722775	0.113647925787347	0.181093443056972	0.120235439701488	0.128855551833741	0.11410370990131	0.100385719739577	0.116143914272801	0.10543035469541	0.0913817894060911	0.0641500050463902	0.0913852999384194	0.126153612118358	0.15726863032193	0.095785752212001	0.0714811667254193	0.160924264653181	0.122389151284928	0.109566931955644	0.132046040631486	0.0997087720889276	0.101371009146399	0.102449327659923	0.106582394387829	0.131205268138847	0.0921084695980587	0.0842717912637478	0.167547468979327	0.132397678953042	0.0914362026571804	0.114323703260553	0.13487845513174	0.104333898431523	0.111614157391791	0.155564266876518	0.207612589354018	0.187992809259614	0.123772886111018	1	0.264848893524092	0.120100284206846	0.160660974728555	0.148833991314358	0.174772729599785
0.118779738962667	0.105390568662356	0.070954001787446	0.129891743959325	0.118189384442783	0.136344102378824	0.130200085715498	0.150968394969992	0.243257949527321	0.152077138097028	0.175244896197947	0.153235613765382	0.130689804975302	0.150956693195564	0.139051892981422	0.119563172760609	0.0880953460580379	0.128063341704978	0.174181204902458	0.145128039353067	0.106900097563544	0.0906896294486855	0.150758933207734	0.151225834007404	0.150861323733978	0.181758688933193	0.139514698160042	0.126185791998034	0.130876448277426	0.142166320245386	0.158588590477389	0.133979758855683	0.107694062958472	0.313947198668338	0.213383319413098	0.14146128833611	0.138862324235691	0.162135398306461	0.117768705652103	0.132677351361867	0.19447734755879	0.272060112015236	0.194099965333493	0.12468679469383	0.264848893524092	1	0.172396684302216	0.225416254057225	0.201832497875397	0.157686968757725
0.152937218517473	0.122648345588504	0.07885503988111	0.138467974437474	0.121509177847956	0.189811850094419	0.177688226698476	0.19347626075649	0.333348740669663	0.171213049818842	0.245731704641363	0.191135320782205	0.265157235280265	0.214918592218027	0.206530175219445	0.169320287805142	0.130832566623321	0.187383146811925	0.245646281688039	0.146852880903728	0.131132132048674	0.121124774558002	0.147652112097148	0.198977264915009	0.220670599438022	0.255222428791046	0.20256151842225	0.170632641807222	0.200949013906096	0.183665493076206	0.139794370568867	0.144312425675448	0.115775308378324	0.108342341261773	0.105281157071455	0.117692644118322	0.125848780894513	0.16338865834768	0.115444733250738	0.133800721706938	0.086672410287615	0.120841591616849	0.125210449099475	0.125584320792444	0.120100284206846	0.172396684302216	1	0.416101349068319	0.268558356017711	0.139986864758205
0.180690316927933	0.150553567066526	0.0976469194347458	0.1858753731769	0.165009354105933	0.235499087992956	0.221954869181476	0.245357247859672	0.446422986965686	0.22170854682977	0.314050174283303	0.246611092989613	0.248869535454182	0.267335520590003	0.252100395373703	0.20696138560711	0.158432371788777	0.2306890736144	0.313206476347057	0.189045968958118	0.159449255986555	0.145603716483558	0.193380306206182	0.253606998831285	0.276108925967261	0.3317742669204	0.252621709424463	0.21476822441663	0.245808936352586	0.220227687275929	0.185563520888399	0.189601803243439	0.143329476623512	0.150655957592769	0.142902361856896	0.142575297261639	0.163567110407704	0.218569545839507	0.147179945498986	0.170467061699068	0.119479505073451	0.163198504513228	0.161016708671161	0.160999741098241	0.160660974728555	0.225416254057225	0.416101349068319	1	0.36132768332658	0.183412149659844
0.187188312267701	0.15914032914166	0.0995742016830077	0.18458817798984	0.168387656383245	0.238069967834748	0.272856417765049	0.263593293127987	0.400639794516841	0.236326403445002	0.471560738791528	0.344524520336953	0.226615100847355	0.279873971889412	0.279390103516822	0.225775498532159	0.171086670655021	0.242380316445235	0.333421291671116	0.1793217944086	0.158222910026519	0.14758131636186	0.188951184585253	0.292300086154314	0.295998431962227	0.348786306583565	0.269533113827548	0.228370367011528	0.265144948417116	0.227432469791138	0.182835837269274	0.169429114307321	0.138497813962265	0.141432618988762	0.133721149640829	0.129997059929175	0.155185129385057	0.212362924682992	0.14458215157601	0.171717981385402	0.122867168770304	0.163082656946393	0.156075049330293	0.153759853259749	0.148833991314358	0.201832497875397	0.268558356017711	0.36132768332658	1	0.171282090287966
0.10072331593182	0.0842717912637478	0.0600976805620362	0.113382295507835	0.0958735155202097	0.128566518005374	0.117718388022064	0.13359535556573	0.209089353286809	0.127176347203349	0.15487503236272	0.127495805645229	0.12092642948145	0.14179361872986	0.134829307679143	0.116669909033331	0.0844917846229908	0.122993547934125	0.166875202038449	0.338422044972845	0.158498486814294	0.100108972774359	0.290159246522745	0.15042484754782	0.145740042155642	0.171201933133135	0.134276398837429	0.125973404792169	0.136870682228076	0.120399264543477	0.140143668535538	0.104572614629851	0.0883492745631216	0.111028483581679	0.107702839289293	0.0913806192286483	0.127981429283983	0.154667910955347	0.11988731191226	0.121929856638636	0.11775056790174	0.134862072647541	0.132584322255166	0.147807745697038	0.174772729599785	0.157686968757725	0.139986864758205	0.183412149659844	0.171282090287966	1
0.11057445473388	0.0919335280703628	0.0657034156016833	0.131851791175984	0.124597276119458	0.154685463616989	0.137189555581234	0.158483274507538	0.271566882223103	0.151812677994959	0.175466059734633	0.147038354028409	0.140301642490313	0.169122527817312	0.151776402494233	0.132206940029869	0.0875079169817613	0.131916736024059	0.185625540292866	0.255827995617685	0.139144336999402	0.102822029175449	0.244096966753796	0.166876957304613	0.158146848492738	0.192713890152518	0.146419915249899	0.140067607001757	0.149784175397897	0.13456718793196	0.151380297429852	0.119590086841793	0.0994747366003712	0.133730511060371	0.121781829192124	0.102485018071928	0.130287263934985	0.166458033780097	0.133101540684876	0.136377452435944	0.128251155184544	0.164387404795095	0.17288230794097	0.185715058867239	0.233431969540281	0.213280343798133	0.175016711596605	0.244067712317727	0.205192077313624	0.312597398988089
0.0912337619595791	0.0771354641289419	0.0560038147784635	0.10182971870397	0.1025827278884	0.134690641652174	0.130375612331915	0.151917408876088	0.219107827463187	0.137626616856114	0.153055991527915	0.129560583743017	0.121026479652808	0.15480774715976	0.135531999233534	0.12116163514745	0.0820361672593128	0.117924924340715	0.159510690302301	0.139965216475513	0.106036506610771	0.0833046396072885	0.147035428584802	0.135687047744702	0.141504584901493	0.169233109585655	0.126829974680286	0.113399263080755	0.133147762693865	0.112776143592474	0.132328638483918	0.0994887787296846	0.080089577083245	0.0995507981341521	0.095074869415511	0.0818676617075522	0.11857495791018	0.136094269494791	0.157193153876871	0.147109149763697	0.0995841481912714	0.140836413581664	0.172127543490376	0.170474667852446	0.126748062259291	0.144458697855796	0.159026236840989	0.209438651253479	0.17099364154832	0.146354970401824
0.114869591037611	0.0986099754701554	0.0641827700147881	0.122600953402071	0.123363324006044	0.141956858483128	0.131439888716125	0.150616756648436	0.260593543253415	0.142877788130598	0.176389914825709	0.148665485762597	0.138985777955905	0.155224915418112	0.144538269921905	0.122928017997329	0.0907463830546605	0.132594853852151	0.179398441031102	0.159958283174165	0.10818553748444	0.0926081353661266	0.159195327481471	0.154978007977685	0.153856392898778	0.189556166323171	0.144558748027154	0.130999316908918	0.136394420008864	0.137293116284921	0.145137985861331	0.130884054430804	0.101959608400119	0.174345614833169	0.138168409012122	0.111182361915405	0.131440473804847	0.149083824198392	0.116585071168729	0.130029824897573	0.125129706855923	0.175379466603867	0.162847451280394	0.131826632360965	0.26833075650509	0.317516824957545	0.192167417286739	0.254796484201873	0.202304664473559	0.174506514231552
0.133531580895098	0.110835989392341	0.0762730433536115	0.141450171650404	0.14202063315376	0.18680507915519	0.175577811680419	0.191046387296554	0.341358020176785	0.174844695512516	0.242750677605875	0.194213472545443	0.177354726127283	0.209524659295524	0.195776829609	0.160462629652004	0.125829472966707	0.180896268157863	0.243044392144014	0.162400443497251	0.130318273637219	0.112255414630436	0.167415824017014	0.210023154886149	0.211499333730219	0.257575070539759	0.195854646408945	0.170036436400125	0.187113420911363	0.163425518937128	0.151465135294453	0.146558581276868	0.108844932473448	0.120499899803556	0.117565094777059	0.109838998211091	0.132327468306475	0.173670422448684	0.126581897062416	0.143028155931995	0.104006833836266	0.139836496956807	0.139350288229331	0.144875281025426	0.144925013566745	0.184872531108436	0.241777089973481	0.452080209812815	0.284831428625758	0.161876789091606
0.104484266232921	0.0896417355486743	0.0589661189748661	0.108432444924867	0.120064593794842	0.139175346701635	0.127234270986767	0.143064431432721	0.262433062193468	0.133868591998619	0.175156547801017	0.144648266601527	0.147071704085528	0.154044206378345	0.143361071414467	0.11850357708617	0.0950385939147848	0.135106054644361	0.176051733544745	0.127909463371252	0.102855379232568	0.0901612943332695	0.131765198045219	0.14764450594377	0.155021889631789	0.18967786477722	0.143958446999007	0.125346189682838	0.137487365740422	0.128020630228316	0.122189636030934	0.127599366348915	0.0891882917895962	0.123322367795547	0.106966797677783	0.0982636029470919	0.105303390442868	0.131292446358335	0.0984625331123648	0.114202004806504	0.0907814883779439	0.124040271656693	0.122395587260863	0.111190553157504	0.1349457403347	0.194505431817417	0.271390770517964	0.397764083451204	0.203232615185685	0.133626365267963
0.0946740836413582	0.0781020306966798	0.0562682748805322	0.0981284474524506	0.102799210715315	0.125280074657321	0.115771797845996	0.13063422154677	0.228712643913541	0.118715379203314	0.154882638516098	0.128164562053778	0.131428186941697	0.139914898845474	0.12657546108648	0.107461197647358	0.0879127983769639	0.120104964916618	0.151191898861564	0.114366414737215	0.0928509471855038	0.0783442574273356	0.121375777619479	0.133045957256343	0.132989203650369	0.159561593021062	0.12233532312256	0.1120301554727	0.119543279744082	0.112455514973152	0.109498476575242	0.107716296329885	0.077969215556924	0.0947858355871438	0.0879613607408393	0.0829676285037672	0.0967324257632117	0.116166147644213	0.0956476712737528	0.109429436106118	0.0767153704269831	0.103059575196334	0.103543443568924	0.101851952075383	0.10758406627885	0.145234525500361	0.25976681289009	0.373389872406777	0.179138076550083	0.116628952822834
0.10189290828588	0.0837516473904312	0.0622630939199043	0.114323703260553	0.101255746668285	0.122148679820436	0.120894834690495	0.137702093301173	0.208571549768378	0.142633806133778	0.14628183431165	0.128744970065398	0.113124271381702	0.13665361431244	0.127278737729592	0.110850031521655	0.0844116274681602	0.119116164977467	0.155557830900583	0.247093791184761	0.159331068064834	0.0945933413978062	0.379165868264349	0.153910221061146	0.135190307420241	0.160646347510521	0.125652776172847	0.125812505393787	0.129171499743292	0.120258258161622	0.156182705655029	0.106025389925065	0.0922009136160385	0.161456695389647	0.155624531014822	0.104522296999811	0.134168742512693	0.168244894735225	0.127075126854548	0.125396507312878	0.198151704729126	0.178530169368558	0.147221486798204	0.135986028081333	0.208667504318686	0.185156299138311	0.134122520503703	0.186621361296674	0.168598288322946	0.29623948851544
0.192841439493781	0.160233274873219	0.0986404000836677	0.172658218960678	0.147876786166162	0.244365522476915	0.265996837595461	0.255096634715947	0.387135946827137	0.223652211562231	0.346421963060424	0.261461814915959	0.239476521120971	0.288654983420048	0.288102074578334	0.235106493460902	0.261425539415233	0.375552360321038	0.386107360854932	0.204603478059904	0.1854295355712	0.162887237313448	0.218842197183675	0.338772513116958	0.348059626391597	0.398862880069977	0.316451378395891	0.245316876737896	0.303626233623001	0.240986635110882	0.198357070870334	0.176997822007235	0.143101292022169	0.138370264621001	0.139490124433744	0.136908127906245	0.167229765803612	0.225881984679452	0.155288105000022	0.188059509373853	0.127250653470966	0.159469149003082	0.160828310102873	0.163623278924958	0.149409718616207	0.201254430218662	0.275937494971894	0.359733901649511	0.374116552598745	0.189752171044837
0.19504078799749	0.161698922120303	0.10148919706812	0.185540117339543	0.165043874340495	0.252540967180911	0.261122463457553	0.263071979077227	0.429213772403413	0.234840863181391	0.359747358690103	0.272753442150084	0.239109670492659	0.294311036089735	0.290974275111642	0.239001429079202	0.210398196756561	0.307926050636503	0.373199718572325	0.216605403001798	0.184515041899666	0.1621857159365	0.226534358603803	0.346447121875443	0.329144293117748	0.392532805193248	0.30336937967431	0.248028762961544	0.289911168904875	0.23987555162896	0.206154548260312	0.185275072148753	0.149004252132283	0.148095024259241	0.146381884483008	0.140777319620804	0.174390666664716	0.236530014320046	0.162068698192222	0.193731944527738	0.130878788632311	0.171380970281881	0.169524483768907	0.172888158828184	0.161289945104051	0.21404037404722	0.279122132882425	0.387136531915858	0.396998787403625	0.203683718589878
0.118854630319005	0.0993863882034412	0.0624269187618938	0.113160546882428	0.105625189239633	0.153088171407592	0.165901029317333	0.157285012806129	0.245956378710377	0.142711037845001	0.230896195021773	0.177186805664244	0.147167073547115	0.174747570784765	0.179103556315521	0.144835494992372	0.14325751071078	0.183484115572575	0.205297393283474	0.132506505455221	0.113297457643233	0.100750815101725	0.13868504235311	0.246234880941759	0.183781925731763	0.211570129465507	0.171688726949333	0.152404787781007	0.163889494293191	0.143081399005642	0.121256419520315	0.113621011706163	0.0915748686841501	0.0947951970066861	0.0916263564916325	0.089077124932532	0.105776727218474	0.134344854217831	0.0966633852940875	0.116145084450243	0.0826189156258182	0.110881041223889	0.109073702163512	0.107473484510507	0.10885838951404	0.143201927282248	0.175222662826534	0.235112344348116	0.250118699874352	0.127806487756287
0.139014447303253	0.114531994845368	0.0718304646920897	0.129388567658928	0.115050968541242	0.179449928838584	0.22566667202998	0.188620024368945	0.280601822258823	0.165272058941838	0.280065880990029	0.229704369296299	0.171531338083279	0.210164161268004	0.21665689080928	0.174657467121671	0.189212719243714	0.231593620777671	0.256832007863592	0.141437299698533	0.124065430471713	0.118649849266518	0.148185713011057	0.356037311107763	0.227959634729111	0.260558437930132	0.215905051802293	0.185435386458414	0.203846373254424	0.169360073838197	0.134649100352955	0.124673337653238	0.0998105775264497	0.0972151239583592	0.0938836287787589	0.0969922051555093	0.114416147278533	0.151120518037554	0.100523800677825	0.122929773263493	0.0831349638780851	0.113110229252388	0.110534083612104	0.111766865548075	0.109032745953014	0.14503676551253	0.199153961708869	0.258666846093875	0.305564047468248	0.133656204792754
0.120689468549287	0.100804643264093	0.0652657692380828	0.11601343948793	0.109637727690933	0.152195326018749	0.177450680677591	0.159563348287226	0.243487304306107	0.144445240815204	0.215837181510611	0.179151533590675	0.145858815166085	0.175454357960205	0.173183628632487	0.147989123200669	0.1496256163544	0.192736708612652	0.210718825375883	0.137645924783919	0.114686458267816	0.101591002505642	0.144542950631676	0.290252275629446	0.184980187433172	0.217507609810183	0.174215140048299	0.154712377698173	0.163600460464824	0.142204936100998	0.117839501387392	0.113453676331845	0.090545112534502	0.096448657733337	0.0905521335991586	0.0874962152073335	0.103807318582272	0.135078555474456	0.0924437254354157	0.109387309718177	0.0838195176821125	0.111901435953994	0.106688880535122	0.108265694639271	0.117364409345622	0.147023726810374	0.17482948320576	0.235036282814335	0.245265974019135	0.136285593506685
0.142581148148852	0.121429020693125	0.0748366505425967	0.129231763881596	0.118298210944962	0.200057923783418	0.183738044077659	0.195422265843837	0.276983633605741	0.168743975414572	0.252957550350541	0.185883564419	0.17971321876321	0.226169848330376	0.227459968961043	0.192940319487696	0.137998733282918	0.208349216054249	0.519934704098693	0.149279828920058	0.142696995715688	0.131173088259171	0.151300725363742	0.208735374610367	0.426227479569433	0.626728022970583	0.375098331473239	0.219782434758951	0.3701438001805	0.186114674463949	0.146460871460396	0.136849033945385	0.108294363986619	0.093319603251338	0.0975310718679104	0.10258682350945	0.123724908835864	0.166109320902148	0.116020460552587	0.140075213155135	0.0873663255111847	0.111042525710993	0.120367084663801	0.124348613412866	0.0983665785620567	0.131796207747452	0.193987628298986	0.241279179471577	0.261515057989606	0.131937214129308
0.173191819874586	0.144535344478298	0.0893234472842376	0.162986702396085	0.147829979068451	0.238122625819673	0.219201441658609	0.237518229170476	0.357384185344405	0.206246992278292	0.299097646919435	0.229587351552021	0.208266718544533	0.273911917818438	0.272710730673422	0.231910738864665	0.165110574454734	0.24601254722763	0.485010758318865	0.184097288552593	0.163530834906978	0.153378375413402	0.186271478241282	0.253568382975673	0.387523860649419	0.507887142236531	0.370074759711376	0.2703961196916	0.33743148976753	0.222104651894152	0.173708453215574	0.161191065110136	0.129157457613979	0.123415396902248	0.120202089644368	0.124046707632629	0.149913480005324	0.209609497160126	0.139696660752395	0.163581737625739	0.104316345769882	0.142327219643769	0.146568527785132	0.149341263235804	0.134144753875116	0.176344862994162	0.233257613101307	0.307079427256651	0.314244423738805	0.168323881712613
[truncated: 14 more columns]
