# Supplementary material for: Pairwise maximum entropy model explains the role of white matter structure in shaping emergent co-activation states
Source: Commun Biol. 2021 Feb 16;4:210. doi: 10.1038/s42003-021-01700-6 (PMC7887247; doi:10.1038/s42003-021-01700-6)
Supplement: Supplementary file 3 — Supplementary Data 2 [file 42003_2021_1700_MOESM3_ESM.zip › Manu_Fig8_Panel_a_Data.csv]

Patient_number	Number_of_Electrodes	Binarization_Threshold	Average_Divergence
1	69	0	27.6131257607841
2	36	0	8.31957199808646
3	76	0	27.2096264589022
4	70	0	31.6734991027684
5	64	0	25.6163289749843
1	69	1	14.6874683463848
2	36	1	2.66801601696504
3	76	1	15.0747853998591
4	70	1	16.0146697340179
5	64	1	12.3740105530975
