# Supplementary material for: Pairwise maximum entropy model explains the role of white matter structure in shaping emergent co-activation states
Source: Commun Biol. 2021 Feb 16;4:210. doi: 10.1038/s42003-021-01700-6 (PMC7887247; doi:10.1038/s42003-021-01700-6)
Supplement: Supplementary file 3 — Supplementary Data 2 [file 42003_2021_1700_MOESM3_ESM.zip › Manu_Fig3_Panel_a_Data.csv]

MEM_Theta_Value	MEM_HGamma_Value	SC_Value	Electrode_Distance
0.479742411286243	0.205063412397469	30	11.0453610171873
0.118603641080054	0.0763834896153214	40	23.3452350598575
0.0296293269412289	0.10687379584849	0	33.6600653594137
0.0282380216858551	0.0545037936781131	0	56.5420197729087
0.0295394156359513	0.0389990886997618	0	128.767231856556
-0.000363123582595711	0.0291757082424861	0	116.056020955399
0.0459996091814428	0.0273890156719834	0	113.718951806636
0.0592737306980567	0.0946488027841364	0	68.644009206922
0.0453771041384088	0.0394792739133291	0	98.4327181378224
0.040182898032165	0.057200978042007	0	103.387620148643
0.0176363750466196	0.059699596201048	0	109.421204526362
0.0429770062221929	0.0355079735510083	0	70.6965345685345
0.00797958167639015	0.0456018041499348	0	133
0.0143348824261224	0.0536342858870478	0	120.809767817011
0.0216634531758307	0.0415188712520065	0	124.763776794389
0.00692986727668232	0.00824121363388509	0	95.6817641977822
0.0204255181300375	0.0279251000118884	0	96.9381245950219
0.0117691201166938	0.0569592050154467	0	116.120626935958
0.00273723956844912	0.024438140668783	0	89.8331787259028
0.0370247348409477	0.0134673014651118	0	95.603347221737
0.0421760172892373	0.0319628785521275	0	104.450945424156
0.023380789301689	0.015474270184275	0	97.041228351665
0.0262442133904654	0.00648337642011482	0	127.538229562747
0.00758420145833497	0.026812464320533	0	113.472463620034
0.0231778548765658	0.0424602352927562	0	122.515305166334
0.0158847283121758	0.0484674420511231	0	127.082650271388
0.0295009251835298	0.0174614464490103	0	130.80137613955
0.0322697445165167	0.0278389562577786	0	104.024035684067
0.418268108051995	0.182618910094758	70	12.4096736459909
0.0202419159305812	0.0415964885868577	0	24.9198715887542
0.0442516895222658	0.0599468325603708	0	46.7011777153425
0.175350898862868	0.0996402310820386	0	33.391615714128
0.00924102918184122	0.0390394465826377	0	59.5818764390649
-0.00316746722521706	0.0473792070275645	0	53.1883445878888
0.00962737581020341	0.0373508857997561	0	63.4744042902334
0.0101032506366594	0.060419606344352	0	26.2868788561898
0.0992385483758299	0.0809774713579868	0	42.3910367884533
-0.0047090462221634	0.0252989638308645	0	37.6828873628335
0.0019598425946451	0.0320218025493723	0	38.1313519298752
0.0128332870958547	0.0708336974354305	0	34.7131099154196
0.0191485193720168	0.0373685524332824	0	46.6261729074991
-0.00810524138897928	0.016751033336622	0	55.9821400091136
-0.00636220463023544	0.0201092411857865	0	62.7694193059009
-0.00389840577376435	0.0230162671295892	0	67.6535291023314
-0.011036356182806	0.0203423957650145	0	64.007812023221
0.053580898929806	0.0344795948583844	0	78.8796551716601
0.0617933643825675	0.0508485694289061	0	86.2902080192185
0.0314564618950694	0.0677699366818825	0	98.3920728514244
0.00462942778290318	0.0218030773057216	0	84.6817571853584
-0.00309974125955154	0.0338097356310511	0	80.9073544246751
-0.00289944201186916	0.0335944811242472	0	85.2877482408816
0.00811457325375185	0.0303678931130288	0	74.0675367485648
-0.0116695401858339	0.023137887321714	0	93.8616002420585
0.000290867930464387	0.0292758011662269	0	79.7307970611106
-0.00314701242486698	0.0205923356650966	0	86.0755482120213
0.00425632122657165	0.0255230642160561	0	92.7900856772964
0.0284265808908892	0.0281598668120282	0	96.2808392152873
0.0393186916451321	0.0356485305068789	0	115.745410276175
0.0136001031681592	0.0226530550267178	0	122.755855257499
0.0093335835820808	0.0148713780275392	0	125.900754564856
-0.000445126751888207	0.0178565375285046	0	125.908697078478
-0.0168032432228116	0.0415813846278853	0	132.314020421118
0.0341247562669685	0.0255364640175509	0	136.249770642009
0.133532845674546	0.104372898767729	0	23.8537208837531
0.329976453621064	0.112968799468237	0	35.4541958024717
0.0208375482276591	0.0433850696874211	0	58.4722156241749
0.0273228191718684	0.0398988846155736	0	125.399362039845
-0.00130361316238027	0.0297929781344939	0	114.764977236089
0.0067734371401663	0.0378057078534562	0	111.776562838549
0.000238108736381113	0.0447990206403948	0	71.8748913042656
0.0304362372134016	0.0429738772084841	0	97.9948978263665
0.0218558439492169	0.041289348331078	0	103.773792452623
0.0140006681493445	0.0461342866337772	0	108.853112036358
0.0236660946817356	0.0342294100232855	0	74.0540343262945
0.0145664537720993	0.0368746961171753	0	129.216871963378
0.0115795775336463	0.040315788084586	0	118.612815496472
0.0137578086923391	0.041045966073688	0	121.72920767014
-5.6016681115942e-05	0.0138594758298633	0	98.2089608946149
0.0189210683792907	0.0244336652703964	0	99.0504921744461
0.0116385312146441	0.018585567655269	0	114.533837794776
0.0125206800772627	0.0260768303542313	0	98.2751240141675
0.00899191076588053	0.0191843033333194	0	103.778610512957
0.027083594010149	0.0323820441598006	0	111.292407647602
-0.00681011369293551	0.0259731983113579	0	105.076162853427
0.0114596726293131	0.013400985541326	0	129.321305282618
0.00708101470478415	0.00293939556013	0	112.986724883944
0.0321296840709098	0.0177973409765934	0	120.432553738597
0.0208768740116925	0.0313939496965639	0	124.787819918452
0.0333870384004671	0.0263948285487252	0	129.472004695996
0.0269211774637633	0.0222741802253124	0	103.927859595009
0.178488391693335	0.0774368486908215	30	15.0332963783729
0.0254402861102288	0.0280870122013147	0	35.6791255498225
0.0180837179955109	0.0472402522018087	0	51.254268114958
0.107164130061551	0.0767306071429829	0	38.3275357934736
0.0236115827448452	0.0282822080180457	0	66.0302960768767
0.00835364181028203	0.0315845054416624	0	58.8302643203309
0.0256376392905352	0.0383197428009165	0	67.9632253501848
0.033779721617325	0.0451109411818013	0	36.5102725270574
0.0603516454797047	0.0235906604234463	0	50.7838557023785
-0.0245418262621357	0.0257226743436104	0	47.8957200593122
-0.00675111251937557	0.0309314632960806	0	48.7647413609464
0.000130821065700223	0.0307812517417685	0	43.0232495285979
-0.0110664340067919	0.027454864003304	0	55.5337735076593
-0.00582654622638388	0.0129484654993158	0	65.2839949757979
-0.0218551075865189	0.0222464324069258	0	72.6223106214612
0.00381395068126146	0.0239255015558743	0	75.690157880665
0.0149530102507085	0.0124543256601023	0	71.0703876449256
0.00954913803690867	0.0336777004074549	0	83.6301381082203
0.0449104173863823	0.0246881942539743	0	90.1665126307988
0.0272722447144304	0.0362235106145593	0	99.4132787911152
0.00302996381189053	0.0234958423405841	0	93.3434518324665
-0.0224913901160164	0.0275470090829298	0	89.4762538330701
-0.0125200516787781	0.0246387207422334	0	92.7900856772964
-0.00163384342090358	0.0326230571132325	0	81.1788149704096
-0.0102762809522446	0.0233865662481021	0	98.173316130199
-0.00160886746661067	0.0259603925387958	0	86.0290648560125
-0.0116624039176499	0.0302351543834211	0	91.3728624920988
-0.00382689357264366	0.0253305058815369	0	100.965340587748
0.057266033294954	-0.0140709310440862	0	99.3881280636677
0.0293851565240563	0.00797848235365053	0	119.920807202086
0.0034846907348302	0.0252010263532413	0	125.741798937346
0.00842246702184627	0.0128619935321819	0	127.125921825566
0.0104118819413968	0.0244638557036448	0	128.534042183384
0.00222852528737823	0.0153834249231865	0	129.417927660738
0.0321007189215857	0.023766990438982	0	133.992537105616
0.360288195213125	0.154639246623928	10	12.328828005938
0.0164387834454603	0.0412174280033395	0	36.4142829120662
0.0116871422091836	0.0364702666360302	0	109.854449158876
0.00659747578583698	0.0248881796670287	0	101.990195607225
0.0176666530279998	0.0393644073376787	0	92.6768579527813
-0.000215335025129506	0.0298854118253969	0	51.31276644267
0.0369162407338737	0.0383846681984887	0	77.1621668954417
0.0130627669069283	0.0342765570859455	0	87.3727646352111
0.0113968938138232	0.0330636850658562	0	94.339811320566
0.0279385525257445	0.0323319399644143	0	53.8980519128475
0.0049657537754261	0.0342233306409175	0	115.169440391104
0.00921064365385569	0.0310912855756969	0	107.619700798692
0.0168712100166001	0.0347570485522132	0	112.120470923021
-0.000265886900028206	0.0117233849875096	0	87.1665073293636
0.0150198177665622	0.0182556122334868	0	89.2076229926569
-0.00112455496781837	0.00221454895520706	0	114.092068085384
-0.000366194110066666	0.0284797972338675	0	95.7653381970742
0.00698136053733684	0.0258072350718534	0	103.889364229453
0.014445611344004	0.0323436159008582	0	115.840407457847
0.00338763972868593	0.0229335103516069	0	100.069975517135
0.00315249196298073	0.0123949893285955	0	116.726175299288
-0.0016270956045741	-0.00328284001114741	0	115.243221058768
0.00843233473534134	0.00227919435628182	0	121.346610995116
0.00532101854518981	0.0223454587272825	0	123.794184031399
0.0147788974825836	0.0232697537336447	0	123.263944444432
0.0124186728380366	0.0125762802155797	0	106.742681247943
0.00919424357170845	0.0443981858349657	0	34.8855270850248
0.0221068596276169	0.031912545357143	0	35.1567916624939
0.0662309104146338	0.0506366398888888	0	30.2324329156619
0.179548329296725	0.0744542860462564	10	18.4932420089069
0.0194687760043823	0.0251440199438102	0	49.1629942131274
0.0373093178470225	0.0332961235575393	0	39.89987468652
0.0155035420023805	0.0392347467336222	0	47.8957200593122
0.00654539230606945	0.0431018068165765	0	43.0116263352131
0.0161146612107399	0.0188322653795134	0	60.613529842767
-0.0100108232309978	0.0257218662916041	0	51.1566222497147
-0.00118268368218649	0.0319009489294973	0	46.184412955022
0.0421996911267064	0.0300804208342071	0	30.2324329156619
0.00130596594158741	0.0232084636366979	0	43.4626276242015
-0.00246635913023552	0.015407096964828	0	55.937465083788
-0.00816064395058608	0.0269267356857835	0	71.1407056473296
-0.00220596539908805	0.0173173143390674	0	64.3428317685816
-0.0062223755622082	0.00902968583938984	0	56.0178542966437
0.0103065271004464	0.0334137447775596	0	65.1996932508122
0.0192799786821148	0.0219951409199937	0	71.4212853426764
0.018089995324456	0.0232017208000404	0	81.4248119432891
-0.00181071549144827	0.0259087187040186	0	87.6470193446417
-0.0252526928658175	0.0306854527423318	0	81.3080561814141
-0.00352298311301559	0.0281135049836234	0	80.9011742807235
-0.00468980332549909	0.0324828917652487	0	67.5943784644847
-0.00481897814361929	0.0197448726199035	0	80.7774721070176
-0.0057798054619567	0.024520048035833	0	70.6823881882892
0.00207850513219887	0.0313774544661772	0	74.4311762637136
0.000384463803780565	0.0209969419995806	0	93.4398202053065
0.0103745276338607	-0.0131734336650393	0	86.2148479091624
0.0142172532123045	0.00592846755938269	0	105.242576935383
-0.00118291644466837	0.0242897664538676	0	109.845345827668
0.00236326375462944	0.0142669456374774	0	112.09817126073
0.00751269359525843	0.023706901840007	0	115.021737076085
-0.00223021640470204	0.00413597538529986	0	131.278330275792
0.0052177018301537	0.0219300465966421	0	134.495353079577
0.161048284400603	0.0869133928148457	0	24.2899156029822
0.0602133617704392	0.0537182060921852	0	101.528321171976
-0.0166252788908492	0.0328512533877138	0	93.6055553906925
0.0126943327924578	0.04787883217474	0	82.8552955459094
0.195315417299717	0.114255829349991	0	39.3573373083089
0.0362630558159124	0.0565903909621272	0	66.2268827591938
-0.00441525957644752	0.0696447012932376	0	77.1880819816116
0.0188502675096377	0.0666998838581148	0	85.1116913238128
0.00150449744077487	0.0363199785794182	0	42.0594816896262
0.0114744470465193	0.072213280772043	0	107.443008148506
-0.00646887904485343	0.0654169244832282	0	100.209779961838
0.00881502104050112	0.0494868373913227	0	105.541461047306
-0.00684524517242237	0.00862859507193664	0	78.9556837726075
-0.00815399042779651	0.0295876303612313	0	81.5720540381324
0.00109452629553936	0.0433470429996725	0	111.090053560164
0.0271131395095298	0.0300088710699495	0	92.4932429964481
-0.0163185122296971	0.015983247489806	0	101.730034896288
-0.0154511286842357	0.0301366594332574	0	115.459949766142
0.0090007406961673	0.0237849693036116	0	95.2575456328789
0.00242570267897985	0.00294942413208202	0	107.522090753482
-0.0176246259336098	0.0161799254646142	0	113.335784287223
-0.0107122037261316	0.0393664474659258	0	118.983192090312
-0.00632064379869481	0.0440134606070113	0	120.552892955748
0.0126778898934081	0.0203963410243824	0	117.413798166996
-0.0125405026018553	0.0286495924054295	0	105.214067500501
-0.0209626941186015	0.0567791993306414	0	45.133136385587
0.0162461553236494	0.0426826951454522	0	38.5227205685164
0.132307046724908	0.0840327547248284	50	19.0262975904404
0.243536529466878	0.0657899500190783	20	11.0453610171873
0.0122559506578178	0.0371608002837652	0	39.6106046406767
0.0129938435051877	0.034992747479923	0	29.5296461204668
-0.00514076529674496	0.0450897235365958	0	36.3042697213427
0.0732606852114395	0.0620744058725628	0	48.3114893167247
0.0671632303092177	0.0507192074802218	0	65.4980915752513
-0.00155495207463857	0.0282050423901036	0	54.0092584655631
0.00540569894987229	0.0320297275465	0	46.9148164229596
0.0265488083927699	0.0481087987070147	0	26.5706605111728
0.0539539026829926	0.0338733278189448	0	38.379682124791
0.0341340975181299	0.0111422088509293	0	51.2737749731771
0.035250616814289	0.0258402799693116	0	69.9785681476836
0.0598992249316719	0.0273056725578836	0	57.4456264653803
0.0301125079902852	0.016384195185587	0	47.2652091923859
-0.00431491000628858	0.0376040165363864	0	53.9907399467724
0.0794922931942233	0.0564113029084176	0	59.9416382825828
0.0421484659283275	0.080452604726429	0	70.5265907300218
0.037507052768034	0.0300726599834652	0	83.0301150185883
0.112587876324948	0.0346498136245189	0	75.5976190101249
0.00417937527608716	0.0407685334434955	0	72.9725975966321
0.0271824720819655	0.0288520133423861	0	59.1016074231488
0.025696662423452	0.0296127991223185	0	69.7495519698872
-0.0118169047682633	0.0285311370723428	0	61.0245852095694
-0.00148913299840691	0.0266528851722282	0	63.7808748764079
0.0356896850479301	0.0303825999856407	0	87.561407023871
-0.0340141988871169	0.0311834448343692	0	76.9740215917033
-0.00458409666934704	0.0401964286812078	0	95.0999474237499
0.0101251737614832	0.0287461099631758	0	99.2068546018873
0.0024169243374577	0.0161279626761027	0	102.029407525478
0.0098307998829617	0.0174987057128312	0	105.347045520983
0.0151145379632685	0.031452789174087	0	129.421791055448
0.0117938461721029	0.0221255585622228	0	131.806676613895
0.0504479706669407	0.0475106386930244	0	83.6062198643139
0.0161076194648296	0.0398871779234616	0	75.9473501841901
0.0811640855128752	0.0404509258660137	0	62.5859409132754
0.206963666998336	0.0913792337325883	0	17.2336879396141
0.0573005302245019	0.0491694655601493	0	44.0454310910905
0.00638573644205391	0.0632001566639058	0	56.2316636780382
0.0161910347767499	0.0497793599793531	0	65.924198895398
-0.013283729534751	0.0455667428214273	0	20.2731349327133
0.0246188693313207	0.0461106717575486	0	90.5428075553216
0.00853146393103409	0.0533560203018431	0	84.3445315358382
0.0341681840400504	0.0470160314752726	0	91.1756546453054
0.0068251313966972	0.0176627093040692	0	64.2650760522385
-0.00349594391741475	0.0224349806887701	0	67.9117073853986
-0.00544064985941213	0.0233903593736985	0	105.057127316522
-0.011377557306718	0.0256466556675087	0	92.0489000477464
-0.000365085093755096	0.0222786398560381	0	102.883429180797
0.0108266800026827	0.0386020974736613	0	118.83181392203
0.00368052590837497	0.0229174837161147	0	91.2469177561631
-0.0129861780730503	0.0177393141533968	0	89.0561620551885
0.00105963201322901	-0.00824206506077235	0	110.040901486674
-0.00856394866802911	0.0111669314318368	0	113.890298094263
0.00243240942933119	0.03087894344265	0	113.432799489389
0.0129374102382779	0.0298172018918578	0	104.976187776086
0.00877058128544299	0.0117040671386158	0	103.179455319361
0.0146941663297506	0.0465063583403764	0	67.1788657242737
0.00977747285611576	0.0393815447822928	0	55.299186250794
0.177520839745517	0.0910682362141215	0	15.7480157480236
-0.00838126499641648	0.0302758310983868	0	25.5734237050888
0.0179511240578871	0.0222489333449843	0	30.5122926047847
-0.00789878240884161	0.0118864069376019	0	21.4009345590327
-0.00485285102101189	0.0210131154741893	0	18.7616630392937
0.0373177781927386	0.0392453250774959	0	65.9848467452945
0.0330924172167065	0.00966438068609329	0	80.9444253793922
0.0327394915615908	0.0252765378795962	0	68.0367547726962
0.0242302569143736	0.0282261703470682	0	59.1692487699481
0.0123179662422621	0.0296593247005956	0	36.8239052790439
0.0386289948944622	0.0276613024682658	0	42.2729227756965
0.00676495333269372	0.0158580838405413	0	53.0377224247045
0.00726333219483337	0.0261286664755279	0	76.0591874792257
0.0157155127651054	0.0265998603783751	0	52.4022900262956
0.043348499737313	0.0231213817431316	0	38.8844441904472
-0.0026709756791204	0.0431575693066787	0	35
0.00316222600581654	0.041914671998401	0	38.6910842443062
0.0571004716074422	0.0688470669418961	0	48.2078831727758
-0.00738015229289314	0.0228448540543953	0	80.6349800024778
0.0245126445726287	0.0293576977691513	0	71.4772691140337
0.0165759274949386	0.0327407206266627	0	63.3482438588474
0.0442584151640208	0.030061141180633	0	49.2848861214064
0.061353029257871	0.030746416492081	0	49.6890329952194
0.0413795766367058	0.04200613361949	0	47.2652091923859
0.0267918780161312	0.0426510345144006	0	46.108567533594
0.00705068460341867	0.0264155509268508	0	81.8840643837371
-0.0182914931551127	-0.00633199486219364	0	60.1747455333215
-0.0050793557922006	0.0164128512357569	0	76.249590162833
0.00356994905927404	0.034586692740458	0	78.2559901860554
0.00640297897920163	0.0188018259111958	0	81.3265024453898
0.0219700545872639	0.0318845507728603	0	86.3133825081603
-0.000677639379757921	0.00938719037899138	0	124.827881500889
0.0170868053054864	0.0160342244419461	0	125.60652849275
-0.00816067301829309	0.0596306165493661	0	42.3556371690947
0.0373092000925493	0.101691961978621	0	28.4429253066558
0.0739712731247371	0.0555905921415813	0	80.8269756949992
0.0388401810883161	0.0829194731153107	0	47.3497624070069
0.0188979986164269	0.0667450630689159	0	48.5592421687159
0.00390909225852745	0.0710878329471791	0	43.1740662898458
0.0562803708323537	0.0316020149685465	0	80.4300938703916
0.295206817202395	0.284910756073503	150	10.770329614269
0.00469265570489465	0.107058808366236	0	43.058100283222
0.0309101920235939	0.0907940666953841	0	44.5757781760453
0.00534529974859528	0.00664384136113987	0	81.9634064689847
0.0454277788971808	0.0247386263368826	0	82.4499848392952
0.0153966967778949	0.00902469359571067	0	98.8989383158384
0.0230500945761881	0.0337321643695866	0	149.916643505649
0.0306176497969142	0.0301650869020264	0	159.289045448832
0.0360092665889372	0.0424170868797677	0	170.138179136842
0.00873615745129582	0.0270374712526224	0	143.756738972474
0.0179387341359481	-0.000120453617767305	0	76.7137536560427
0.0194586854442764	0.0088806314894694	0	116.468879963705
0.0379820082744213	0.0223349477875878	0	105.038088329901
0.00881367467738725	0.0186867963734113	0	96.5453261426984
0.0351990870900948	0.0216600372746854	0	78.4984076271615
0.0466626044147555	0.0191102618116171	0	116.850331621267
0.0544015018453153	0.0364610457582122	0	135.974262270475
0.0251561398769448	0.0504031995111699	0	133.835720194573
0.0239474416673724	0.0357425693512798	0	98.6407623652616
0.0223242851796779	0.0327424578037731	0	106.648956863159
-0.00517451282945417	0.0197900611151222	0	102.980580693643
-0.00904725153313114	0.0185908111706993	0	99.8198377077422
0.00249929445950142	0.0289587598981976	0	90.0999445060872
0.00479902430983398	0.0424756323640248	0	141.964784365701
0.0209466538617514	0.0157314884840392	0	152.558185621093
-0.00173733439770636	0.0361208899697501	0	143.906219462537
0.0293878415734711	0.0307774509810788	0	137.800580550301
-0.0241907910989223	0.0265135891286179	0	117.481913501611
-0.00558034459486813	0.0267600885850031	0	121.04957662049
0.00051337762547297	0.0145925587159125	0	127.440182046323
0.012762674820166	0.0274825343433045	0	147.651616990807
-0.0135581759506271	0.0174424607766554	0	118.625461010695
0.0100186671341084	0.00444087735870576	0	107.601115235856
0.0616313032892389	0.0315204946125729	0	87.8350727215501
0.0504488038189979	0.0256787135332327	0	79.6806124474455
0.0262936026924339	0.0652015092325351	0	53.4228415567723
0.00848908326286167	0.031089086851703	0	140.605832026982
0.0310632459890858	0.02991279917062	0	132.646145816605
0.0202369910051896	0.0366045642385742	0	118.393411978877
0.00661803292467641	0.0251691479368228	0	110.059075046086
0.039473897281742	0.0208853389770168	0	83.8868285251028
0.00178274009943701	0.0201435529626139	0	102.332790443728
-0.00539003269248632	0.0275009779593424	0	92.8224110869783
-0.0193337615973946	0.0254218015409835	0	136.275456337522
0.0807461666959803	-0.0170405815310128	0	81
0.062402936006504	0.014054635607217	0	90.9505360072166
0.0119358990498678	0.0231700817688345	0	77.6273147803014
0.00594003400529687	0.00142488526514858	0	61.5629758864855
0.0216273300052034	0.0214161964995378	0	81.6455755078008
0.02399938756622	0.0124463852207322	0	109.881754627418
0.0849794652745935	0.032633968112152	0	108.871483869744
0.243014314947638	0.0547581265940923	0	50.4083326445142
0.00281874349873601	0.04973073893039	0	68.0073525436772
0.0471194658154674	0.0493492821807814	0	54.881690936049
0.064131504808191	0.0764029884956071	0	25.5734237050888
0.304529563875903	0.110800825267548	90	12.2474487139159
0.00483274846431457	0.0247510870059934	0	66.3551053047164
0.142312711289489	0.0877031219946152	0	41.3037528561268
0.206061541729822	0.131979856106087	100	12.4096736459909
0.205142831709065	0.0924531139865827	0	23.0867927612304
0.0293034522066094	0.0578850874375999	0	44.5645599103144
0.0107408402967079	0.0133901590076114	0	43.5889894354067
-0.00950334327478002	0.0449279162117198	0	63.0951662173894
-0.00745946712615937	0.0114977557125697	0	116.159373276546
0.00933055135825149	0.0117828315302792	0	124.261820363296
0.00063315383846735	0.00929861152862228	0	133.285408053545
0.0104203350949361	0.019365580350792	0	109.004587059444
0.0369157449908173	0.123331982173302	0	38.5097390279394
0.00526512349169093	0.0155675057406755	0	79.1770168672703
0.00517804237152656	0.023673601513727	0	70.9013399027127
-0.00250935465062282	0.0518887973071159	0	63.0793151516406
0.0217351529921783	0.060724743276969	0	41.6173040933696
0.00545307288650014	0.0236181505947583	0	79.9124520960282
-0.00129660311812394	0.0230889871208538	0	121.346610995116
0.0326112466939611	0.0325166254025167	0	116.19810669714
-0.0051743521388367	0.0201139993926693	0	87.086164228309
0.000392177319675782	0.0185686434052667	0	95.1525091629222
-0.0081227995821214	0.0330110871290963	0	83.8272032218659
-0.00254553567621932	0.0287665514911265	0	84.4630096551147
0.00048223138953923	0.019864970245184	0	75.5248303539968
0.00630671176799919	0.0270385539932559	0	122.711042697876
0.00253625450609921	0.0262538152038373	0	128.872029548696
0.0439464512854585	0.0224674393557414	0	121.938509093723
0.0351438292106004	0.0244399075630156	0	117.477657450257
0.00478017218558897	0.0407912412857817	0	101.21264743104
0.00940508293374332	0.0308057288423836	0	101.838106816653
0.00756869590013557	0.0369792679242722	0	104.312031904282
0.00161900105148967	0.0297581749428761	0	120.536301585871
-0.00405896665501352	0.0304636496038288	0	92.7685291464729
-0.0136147476767775	0.0518831687165175	0	85.5569985448298
0.000999868348631847	0.0195915169857094	0	67.9190694871477
0.00155773661114502	0.0232765340355481	0	60.0416522091123
0.159681206754569	0.14325839397597	0	36.2767142944341
-0.00951510122577096	0.00734706210132325	0	108.876076343704
-0.00967019390186053	0.0178199186927819	0	102.68885041717
0.0132435737811892	0.0175923333629019	0	89.1795940784662
-0.0197651440004247	0.0166141880106558	0	84.1961994391671
0.00308398877904363	0.0590925737382635	0	59.6070465633049
-0.0100112703471588	0.0314836173780241	0	77.0843693624071
0.00393438639548409	0.0159855559739124	0	68.7749954561976
-0.00272392812806598	0.023300043687448	0	103.484298325881
0.0320973774584144	0.0121641330159628	0	46.5725240887801
-0.00599089080074591	0.0184347204838851	0	58.3266662856707
-0.00945491324770359	0.036658554172107	0	47.7074417675063
0.0846362038261596	0.12476842128403	0	29.8998327754521
-0.013260549612405	0.0340099732265429	0	45.4972526643093
0.0196343530711616	0.0425627196713196	0	78.7781695649245
0.0140914484991114	0.0190380667831103	0	75.6372923894027
0.0836007968787085	0.0556246074260394	0	59.7662111899357
0.329208969239691	0.167823058614045	40	21
-0.00136139010360744	0.050907354517435	0	40.7553677446297
0.119910253662785	0.0680769602619865	0	43.8292140016223
0.00644169540132834	0.0293131101159929	0	59.7494769851586
0.258982123695536	0.186997136548502	0	38.8458491991101
0.00510302605200016	0.0751768735225296	0	57.0175411605937
0.123233049346451	0.0766405632301235	0	62.4659907469657
0.0052937686077577	0.00579914219477027	0	76.5441049330384
0.014573578641341	0.0223058782842692	0	78.9746794865291
-0.00132370514993893	-0.0128788950622468	0	108.406641862941
0.00294882349464886	0.0282246626556105	0	137.426343908291
0.0197888396186874	0.0318230065278818	0	148.13507349713
0.0160708290309769	0.0394727306828568	0	162.228234287377
0.0137999795393203	0.0243678438239721	0	131.685230758806
-0.000333121414894006	0.00466614282795715	0	77.9615289742319
0.00702398795851482	-0.00716550692688581	0	122.930874885034
0.0208831851813649	0.00479363809381177	0	116.163677627734
-0.000296887753164198	0.00459688346391321	0	109.553639829994
0.0229376443753798	0.0142172136141119	0	91.5478017212866
0.0210928223079227	0.0750230365861985	0	121.066097649177
0.0327038819102925	0.0303111583246961	0	122.743635272873
0.0974982424920295	0.0703043202309887	0	116.657618696766
0.00803652679240875	0.0251967656035009	0	78.0064099930256
-0.00043495892575315	0.0322205612087262	0	87.4699948553788
0.00815995505465481	0.0209584152671013	0	83.3906469575575
-0.00514473940008097	0.0197058140953623	0	79.454389431925
-0.00960540281586619	0.0321673192844215	0	69.1447756522501
0.0237436873106379	0.0420140872735331	0	126.249752475005
0.038041287770956	0.0306419813825748	0	138.928038926633
0.0689889326165444	0.0576571775459655	0	127.968746184371
0.072992538534509	0.0559594521419993	0	120.124934963562
0.00159612043559762	0.0314694575240721	0	98.6154146165801
0.017342367350445	0.0314093017082126	0	101.793909444524
0.00802326492013058	0.0215116678280901	0	109.242848736199
0.00598385437298901	0.0354997567886458	0	131.787708076285
-0.023386464749658	0.0259378459052201	0	101.454423264834
-0.00798254718839127	-0.00161748655530438	0	88.8650662521556
0.016175577626951	0.0284496797451324	0	68.5711309517351
0.0369009798461853	0.0307864711874055	0	61.0409698481274
0.090422947743123	0.0566226491654973	0	39.4081209904761
-0.0062098709247152	0.0248600264798645	0	126.344766413176
-0.00458280193922777	0.0281177160248701	0	117.175082675456
0.0145803272169962	0.0383098184162362	0	102.615788258922
-0.00574688965215735	0.0262805024293318	0	92.854725243253
0.014073401372614	0.0237464098076801	0	67.6609192961491
-0.0025625015444606	0.0177047653859161	0	84.9529281425896
0.00623594001131946	0.0273356900092124	0	75.3458691634784
-0.00936027358390237	0.0234528359399898	0	122.547949799252
0.0186110273214108	-0.0112219242733914	0	72.5947656515261
0.0263514757364569	0.0219184278927834	0	81.8352002502591
0.000103813041812363	0.020728221531782	0	70.5761999543756
-0.00643329716609705	0.00940327381022917	0	61.2127437712116
-0.0109716651665952	0.0191670995819599	0	79.3032155716274
0.00846394471318669	0.00106272651811889	0	123.592070943083
0.0280711386596012	0.0227905646213762	0	122.605056991953
0.0939415995028593	0.078015562223169	0	40.1621712560464
0.0607744717603134	0.105608770301132	0	45.4862616621766
0.0297405664730511	0.0996273029179393	0	56.8946394662977
0.322882411393473	0.0920502136078372	70	3.16227766016838
0.0424198872907927	0.104129149793656	0	87.8236870098267
0.037221522442716	0.111880715837959	0	77.9935894801618
0.0315887219700273	0.0446240685127072	0	86.2902080192185
-0.0270965546740883	-0.0240370586938268	0	52.182372502599
-0.0156084044570425	0.0182735181519584	0	56.7890834580027
0.023085025920332	0.126565790222173	0	100.419121685066
0.0137746005214263	0.00952481695823687	0	84.4630096551147
0.00408563646390578	-0.00988350773413026	0	96.0624796681826
0.00276911172351029	0.0287054919160347	0	113.446022407134
0.0108910408367135	-0.0015363487756511	0	81.3695274657534
0.0154173673274556	-0.0277870239703839	0	75.4055700860354
-0.0180014918826822	0.0916678939330013	0	105.470374987482
0.0356735038528915	0.12932421720681	0	109.899954504085
-0.00861672444584014	0.07146152276814	0	108.820953864594
0.0565708072910479	-0.0332538173050121	0	97.3293378175358
0.0351728640645323	0.0430486206285759	0	99.1614844584328
0.0721400693478838	0.0370332746335294	0	78.4219357067906
-0.0175988364439883	0.0583931713732215	0	62.3297681689897
0.166733175883852	0.0761467201166313	0	24.1867732448956
0.0410729661020228	0.0503527268229868	0	36.9188298839495
0.0152460300994852	0.0737537339659483	0	23.8746727726266
-0.0360616214276225	0.0672922311821106	0	20.712315177208
0.284282203542735	0.0794147892506451	80	9.4339811320566
0.0441772695315731	0.0730535170656158	0	72.8491592264454
0.089236484341379	0.201421564641526	0	85.375640553966
0.0179708882296698	0.0289496661019008	0	72.0277724214764
0.0633931728264677	0.0283770072599597	0	62.7534859589489
-0.0751623692884515	0.0908090648386791	0	42.5323406362735
0.0280032556519498	0.0578227195797832	0	42.731721238443
0.0447564611889872	0.0163726599390177	0	49.9799959983992
0.0334283471401543	0.0114120064021711	0	73.7834669827869
0.00465698354420544	0.021862456419849	0	44.2831796509691
0.055753914460005	0.0298360454325864	0	30.4138126514911
0.0925661054610611	0.0546208890523159	0	18.4932420089069
0.301079679734321	0.201723628998181	0	21.5870331449229
0.180404642881184	0.194570571575926	0	36.4005494464026
0.00708078136474276	0.0150955615253544	0	72.1872564930958
0.091786701600903	0.041087228888116	0	62.3698645180507
0.0634895254750857	0.0582460877494095	0	51.0489960724009
0.100788816437245	0.0267729916926292	0	37.973675092095
0.186976327719675	0.109304006393087	0	32.7108544675922
0.0610229329186269	0.0422360980333408	0	33.3016516106934
0.0451818496464511	0.0216134674216447	0	29.8161030317511
-0.0208663069283346	0.0216701209242089	0	71.2320152740325
-0.0712974852201452	0.291431002975413	0	46.2385120867876
0.132032460592718	0.203232540352454	0	59.9082632030006
0.0286978870187126	0.0191008358157518	0	62.4259561400544
0.0390310404229266	-0.00545551905144174	0	67.9632253501848
0.0133839857138043	-0.00446893249221791	0	71.449282711585
-0.0447933041465005	0.117075543727877	0	121.601809197067
0.109023210470082	-0.0146556155409476	0	120.979337078693
-0.0168959626791555	0.0585784182025718	0	36.1386219991853
0.154756818759221	0.0783774098745236	0	44.7883913531174
0.0149239919534874	0.0374312467816281	0	40.3360880601974
0.0463177036605912	0.114726964513846	0	56.7978872846517
-0.00701770460249239	0.0730514469656636	0	64.0156230931169
0.0374225704272754	0.0691263461257757	0	71.2811335487869
0.00294275122040578	0.00900950947109438	0	67.483331275212
0.00371073068280783	0.0206411670286048	0	71.0492786733264
-0.00173252018628242	0.00325965468325587	0	107.856385995452
0.00246332562479567	0.0364438982150562	0	121.033053336682
0.028151798688631	0.02783027089131	0	132.321577983336
0.015678433996236	0.0314729649946896	0	148.084435373877
0.0224403457578013	0.0261282868165736	0	115.853355583686
0.0226674760239522	0.00644930874193255	0	75.6505122256287
-0.00193400135469861	0.00650582348445798	0	119.536605272193
0.00991738655860189	0.00833895525681666	0	116.52896635601
-0.000455656079883447	0.0226474308465835	0	111.619890700538
0.0443557460312922	0.0145419396950692	0	94.8683298050514
0.0385512382338686	0.0149091889582504	0	116.094788858071
0.0515196792184887	0.0358029505804468	0	108.245092267502
0.0622235469069002	0.049588538502853	0	98.8635423197045
0.00369434430719458	0.0302924341959902	0	58.9576118919347
0.0150014245731379	0.0360993586670882	0	69.5557330491168
0.0485879632082646	0.0243918632235006	0	63.9609255717895
-0.00352553261323086	0.0174726758820217	0	59.916608715781
-0.0144789618052875	0.0313536817210881	0	49.3558507170123
-0.00885215373786281	0.0419931431124848	0	109.114618635635
0.0553966650327376	0.025676950099399	0	122.392810246354
0.0362464147889266	0.0412130998912578	0	110.240645861678
0.0144453026692286	0.0439585646681445	0	101.552941857929
0.101224343165922	0.0426615431425968	0	79.9499843652267
0.0880540214420279	0.0348137932550028	0	82.4317899842045
0.0470787838931618	0.0230446458439148	0	90.1165911472466
0.000787102187335431	0.0298147476113734	0	113.547346952714
0.0245114856294468	0.0249358748838813	0	82.981925742899
-0.00150847795640104	-0.0015126090189754	0	69.7710541700496
0.0303936634679541	0.031690135753312	0	50.0499750249688
0.0539043723299501	0.0359904019917612	0	43.692104549907
0.0811348153542795	0.0697159488326761	0	29.5296461204668
0.0110911968854565	0.0312834301080804	0	109.169592836101
0.00645521168334637	0.0295362715762795	0	99.503768772846
0.0202647768568647	0.0394943565499024	0	85.3287759199674
-0.0108002424185438	0.027469399881527	0	74.6793144049944
0.0179467864192619	0.028537048998203	0	52.2398315464359
-0.0107026138603448	0.0241541908891471	0	67.096944788865
-0.00442712071807507	0.029478226245696	0	58.1205643468816
0.0456183576680274	0.0259031546238782	0	105.985848111906
0.0285445096908887	0.00119486548159703	0	61.9758017293847
0.038416366387717	0.0253216794989083	0	71.8470597867442
-0.0116438216002019	0.0215085624846389	0	64.0624695121879
-0.000571755031012328	0.0102297977913655	0	60.4483250388297
-0.00564205900542351	0.0210999052650961	0	74.6324326281812
0.0263954592979361	0.00389691163696345	0	125.721915352893
0.0325926011613726	0.0228020544375634	0	124.759769156567
0.390603743560676	0.166544694118677	20	13.3416640641263
0.0278204109533452	0.0320025140503093	0	43.5545634807651
0.00738619016315303	0.0813849612290832	0	53.0094331227943
0.146386524904541	0.099949830710264	0	37.5499667110372
0.0287283791118343	0.0613111676094412	0	47.6340214552582
0.0268273135056522	0.00996183041220323	0	36.7967389859482
0.0403756653200279	0.0394138483397692	0	39.4208066888541
0.0302327445951562	0.0681214971915826	0	77.9294552784761
0.00622814576417622	0.0197494789908389	0	103.484298325881
0.0233957749917631	0.0104769263557658	0	113.44161493914
0.0340089125956276	0.0262928804541652	0	126.605687076055
0.00136173908051711	0.0158902163152295	0	96.2288937897553
0.0452475755926839	0.0273326967990769	0	40.4598566482878
0.0255008826047123	0.00811734998426613	0	89.8943824718764
0.0633702013047751	0.035319980269636	0	87.1148666990887
0.0217611058562764	0.0609937977656493	0	81.6639455328972
0.0449036085593806	0.0324310103333758	0	62.0161269348546
0.0366818242653784	0.0272610668645326	0	87.9317917479224
0.0578389081078643	0.0454043250259027	0	110.539585669569
0.00416902504622518	0.0458998053492295	0	100.528602894898
0.0177532448640485	0.042318376281153	0	67.3349834781297
0.0206450081136148	0.0294222770246056	0	77.5241897732572
0.00800557324138491	0.0279489444372476	0	62.9046898092662
-0.00257159328999554	0.0222485103543425	0	63.7651942677194
-0.000774632574894051	0.0284104246539281	0	53.3853912601566
0.00648055356341806	0.0454720271761148	0	108.69222603296
0.020183875273817	0.0189971307954294	0	116.884558432669
-0.00469414295627905	0.0239368130726463	0	107.261363034412
0.0259916945232107	0.0263733132488528	0	100.81170566953
-0.0203990649482149	0.0361703376549434	0	83.2225930862527
-0.0102074804440656	0.0258267546499661	0	82.7103379270089
0.00405436057623837	0.00731263342235889	0	85.761296631989
-0.00219961609367136	0.0243945178933062	0	105
-0.003096633055839	0.0208345052327077	0	74.0675367485648
0.00449315381709618	0.0121886679012147	0	65.0691939399898
0.044507627273077	0.0337655312993003	0	44.6878059430087
0.0749906158419638	0.0574705401564904	0	35.9304884464434
0.558967271065701	0.255978448778361	30	10.8627804912002
0.00733094447582649	0.0256392315407565	0	93.8189746266713
-0.00824076663837143	0.0263251951807073	0	85.9592926913664
0.00390343628709397	0.0345304355554971	0	70.9577338984272
0.0132105254034515	0.0232355521175502	0	64.5213143077542
0.0252287995747353	0.0317278090201013	0	37.1348892552543
0.00929705429245902	0.0323122404633817	0	56.302753041037
-0.00309448340648488	0.0238252384737935	0	46.6690475583121
-0.0205911046543151	0.0202134471826046	0	88.4590300647707
0.0777730104828415	0.0674820428309915	0	33.2716095192282
0.141745555406849	0.0572567632121548	0	44.6094160463909
0.075880413460585	0.0633434731625876	0	35.5246393366632
0.113025876218863	0.0665868264445453	0	27.6767050061961
0.0300836934269777	0.044556292733473	0	41.2795348811006
-0.00973805862742746	0.0362996126417314	0	97.1905345185425
0.0641696656611366	0.0135459586827893	0	94.3451111610983
0.00565155188303394	0.029616450727458	0	55.145262715849
-0.000894394776899293	0.1001604338381	0	45.1220566907139
0.0577535917728816	0.124361439316428	0	24.2899156029822
0.0448272431303625	0.0738172167120263	0	34.5687720348872
0.0128430513060382	0.0112307622105763	0	39.3700393700591
0.000291200762058898	0.0424774879326782	0	40.024992192379
-0.00182214395961174	0.0776109256157466	0	69.6634768009751
-0.00122814047192172	0.0202277071736247	0	109.849897587572
0.00353594738944297	0.0135474685637311	0	118.848643240047
0.0130427236039309	0.0262994000513187	0	129.842211934332
0.0059595169675241	0.0116683433950655	0	102.635276586562
0.0476243451842478	0.0285713449982579	0	37.7491721763537
0.00290526666376699	0.037570186673669	0	83.7914076740569
0.00639655908254464	0.0393310942306201	0	78.2623792124926
0.0136351461532691	0.0689772862565952	0	71.6449579523919
0.0283949765591044	0.0389760491760556	0	51.0489960724009
-0.0143018308563638	0.0354393585033922	0	83.1504660239496
0.00595005771129006	0.0391355450191125	0	115.607093207986
0.00587574018935937	0.0419666417778719	0	108.295890965447
-0.0124273350530882	0.0355745291198165	0	77.1880819816116
-0.000406959101986488	0.0315424967691899	0	86.1974477580398
0.0688282108733958	0.0297612117069033	0	73.5459040327876
0.010544327219446	0.0317033800227653	0	74.2159012611179
-0.0214706434294882	0.0312594189959271	0	64.6374504447692
-0.0170961227277788	0.0432869215369248	0	115.594117497388
-0.0121323305357594	0.0443417125887414	0	122.759928315391
-0.000354772290803959	0.0269830172921028	0	114.564392373896
0.0107972165505436	0.0266164238283181	0	109.183332061263
0.0202100170804997	0.0446015769591296	0	92.2062904578641
0.0318852263010963	0.0301396292364173	0	92.3958873543623
-0.000658489346861815	0.0176063465671201	0	95.1892851112981
-0.00367727140301875	0.02581906902409	0	112.858318257894
0.0106985499649813	0.0211435071906469	0	83.5703296631047
0.0516165971737507	0.0128124135355771	0	75.5115885146114
-0.00943930979428349	0.0339501631052262	0	56.6656862660288
0.0366876824226811	0.0553272135952364	0	48.425200051213
0.372874042353067	0.15018091406396	0	24.0416305603426
-0.00110011093755317	0.0186869382130512	0	101.439637223326
-0.0132712955518475	0.0274945277080406	0	94.4616324229049
-0.0145076824910818	0.0308266867507933	0	80.2309167341368
-0.00676862970638464	0.0257075963405017	0	74.5452882481515
0.0180435362117007	0.0250767726181385	0	48.6723740945518
-0.00107054331129612	0.0251585253048791	0	66.932802122726
0.00148485309947107	0.0261056001562225	0	58.0344725141876
0.025747463047795	0.0182702354091898	0	96.0572745813663
0.0234216619370468	0.082012037532059	0	39.0512483795333
0.000361330508185241	0.0424283821750491	0	50.9901951359278
-0.00583537939704972	0.0380429699672184	0	40.6693988153255
0.0528762677145797	0.0657572874572274	0	26.1916017074176
0.0165139599918381	0.0368561297866548	0	42.0238027789014
0.000426382457746929	0.0464886997778912	0	87.3269717784832
0.0287470178408321	0.0249636124954291	0	84.3623138611074
0.0222076414676722	0.0178012388473338	0	87.3212459828649
0.0276708137786762	0.0282169728547408	0	76.5571681816928
0.0273336666851588	0.0315561632820094	0	85.0764362206128
0.00776385283290491	0.0179995586942473	0	49.6084670192499
0.0221743339707331	0.0185793479754161	0	54.3599116997075
0.00384987398589449	-0.00488033374124836	0	98.964640149904
0.0225082820607303	0.0287490851897865	0	83.0301150185883
0.0272797765932135	0.0259226148703745	0	94.6889645101265
0.044818097223968	0.0344146780001717	0	112.169514575039
-0.00489949571443028	0.0237557745242163	0	79.5047168412038
0.0163511755117815	0.0177697148504691	0	72.6085394426854
0.0144059554114378	-0.00834435689577186	0	104.009614940158
0.0120365023636521	-0.000782468976210128	0	108.535708409721
0.0145611221568774	0.015836021135576	0	107.368524251756
0.022054938168376	0.0281440146050882	0	95.430603057929
0.0581495385711232	0.0155389855682627	0	97.821265581672
0.0641880030320539	0.0410695495049318	0	80.23714850367
-0.0277421435356503	0.0241128458405167	0	63.7573525171803
0.107197013738473	0.0502756340510737	0	26.5894716006167
0.0849374103767063	0.0351224973175106	0	39.255572852781
0.00804662069968533	0.0525484251409755	0	23.7486841740758
-0.00755800714010476	0.049752033909551	0	22.0227155455452
0.131196985463873	0.0997422714059484	30	10.3440804327886
0.0134017796321097	0.0261275758280578	0	74.1147758547511
0.0163031392827491	0.0221161518817147	0	86.0871651293037
-0.00361017653717585	0.033052198333745	0	72.8422954058972
0.00312723661431515	0.0315357947953071	0	63.6710295189264
0.0292386100903834	0.0253654348545462	0	44.034077712608
0.00376586865036399	0.0378460257903739	0	43.4511219648009
0.00487121463857884	0.0225676915554868	0	49.8998997994986
0.00703374800919901	0.0293234361094265	0	73.5255057786072
0.0071019806454434	0.028554016331084	0	43.1856457633784
-0.00499453515073435	0.0251641360862514	0	29.5803989154981
0.351672832132467	0.0899995741413033	170	15.6843871413581
0.0560344517457161	0.0589894155279942	140	18.4932420089069
0.00113326940757605	0.0211913286561237	0	34.4528663539044
0.00215024691232456	0.0258606890064597	0	70.7177488329486
0.00628249382621898	0.0325359358512518	0	60.8769250208977
0.00747099804779838	0.0279421058651784	0	48.9693781867812
0.00768953469300978	0.04060027658455	0	36.2491379207837
0.00757847925259018	0.0382957379002018	0	29.563490998189
-0.00424770852684146	0.0340109703282403	0	31
0.00179284815399494	0.0370876444416908	0	26.9258240356725
-0.00864837809383731	0.0273138228413912	0	69.3253200497481
0.0335108437675099	-0.00628575617181203	0	43.3820239269677
0.0223908992385105	0.01687748815781	0	56.7538544946508
0.012231349160116	0.0289043624720979	0	59.4222180669823
0.0159911407233391	0.0218927304806724	0	65.3681879816169
0.010877946108324	0.0303507716116137	0	68.47627326308
0.0190042867950504	-0.00235257343038865	0	120.353645561736
0.0354375372655077	0.0253804232641056	0	119.490585403202
0.249994099464523	0.195660569080344	0	38.9615194775563
0.140301760081829	0.130392830245333	0	38.1968585095686
0.00998323019946416	-0.0231744106313063	0	83.7018518313663
0.00778564527660164	0.038052955682864	0	83.4146270146909
0.000632461315594997	0.0213527032219694	0	94.1541289588513
0.00218757111816976	0.0351451118505818	0	152.980390900272
0.016189066132066	0.0318010520150859	0	161.743624294746
0.0109230126886983	0.0432119166671062	0	171.216237547728
0.00476585506578301	0.0259936393713345	0	146.826428138806
0.021702958279002	-0.0180650101468501	0	76.8960337078578
0.0079787345096803	0.0650911662504423	0	112.609946274741
0.0347605335190736	0.0598252548879978	0	99.5439601382223
-0.00210010614174179	0.00207755126278469	0	90.4930936591296
0.0226571889662896	0.00459923988781841	0	73.1163456417236
0.0302095071400167	0.0994058985061445	0	113.815640401484
0.0266735404333128	0.0309786106566551	0	139.430986513042
0.0302220030760494	0.0562504738148498	0	138.693907580686
0.00220150345586097	0.0307047866218016	0	105.195056918089
0.0105319019795202	0.0292080655400301	0	112.59662517145
-0.00928454124373063	0.0177765046588459	0	109.110036201992
-0.00611113950296752	0.0245692185317716	0	106.244999882347
-0.000386906412061745	0.0316442295711567	0	96.9020123630051
-0.00917517961311122	0.0522876969251078	0	146.184814532837
0.0381562601587044	0.0766505046274269	0	155.852494365666
0.0248628647276669	0.0494109432881393	0	148.16544806398
0.0412169672102635	0.0272623009499887	0	142.790055676157
-0.00725680578800328	0.0406357714347059	0	123.134073269749
-0.0116296047577857	0.0182324488642381	0	126.81088281374
0.0028178180304897	0.01623248640365	0	132.759180473518
0.0426112831855112	0.0239189069853369	0	151.884824785098
0.00024590882885803	0.0106287595438711	0	123.725502625772
-0.00947908480256385	-0.00286035859328957	0	113.393121484506
0.029996959430971	0.0234190869447717	0	94.24966843443
0.0182704186268495	0.0474445805633894	0	86.1452262171271
0.026380585565068	0.11148719738913	0	59.4474557908074
-0.00275961687601765	0.0300480742244739	0	144.450683625935
0.00805044942023047	0.0358490534782517	0	137.036491490406
0.020948329965281	0.0380094740626022	0	123.162494291079
-0.0129167168486469	0.0118285573350038	0	115.347301658946
0.0320985367126586	0.0211778269215953	0	89.6046873773911
-0.0087284706688393	0.00856552266183097	0	107.870292481294
-0.00674812854616627	0.0166783039562359	0	98.6508996411082
-0.00215455250553023	0.0311421495353631	0	140.067840705852
0.0521237341106995	0.0476581606586388	0	83.9583229942095
0.0343501021398617	0.054803350205425	0	94.424573072903
0.00936527944194841	0.00578043336694203	0	81.0555365166378
0.00426079910886361	0.000272341546177455	0	63.2929695937866
0.00452740286838408	0.0191559291652702	0	83.0782763422545
0.00482411256268675	0.0479085413429408	0	103.315052146335
0.0686017480101692	0.0443232081199439	0	102.376755174209
0.187191059104684	0.121786076408893	80	10.816653826392
0.0404642385099499	0.00221424534554602	0	52.7636238330917
0.0316774591666576	0.0401227752408568	0	50.5766744656072
0.0174874866377809	0.103037583851029	0	58.1979381078058
0.0121931008344005	0.0194577119722664	0	123.50303639992
0.0105525881816384	0.00901973421536553	0	130.763144654754
0.0154912790944545	0.0310661618800272	0	137.829604947558
-0.00254930287721075	0.0133220853491032	0	116.850331621267
0.0434044941334704	0.0127386510531414	0	45.9673797382448
0.0167963849056555	0.0665110824907012	0	76.1774244773345
0.0135701136177297	0.0816452349147929	0	64.7842573469821
-0.00448248048519458	0.0679246359666925	0	55.9016994374947
0.0701607319312628	0.0415304346359109	0	35.749125863439
0.0423546249753742	0.0486457052679594	0	78.0896920214186
0.028768632940323	0.0354781723550561	0	125.2557383915
0.0234153466846169	0.0448692919608492	0	122.759928315391
0.012997610455508	0.0366869290147709	0	95.5091618641898
0.0122311045543962	0.0304843546625965	0	102.469507659596
-0.00969055307901412	0.0299468943422397	0	93.4291175169711
-0.00221417895576818	0.0285807711523737	0	93.6055553906925
0.0018268521659956	0.0320063648545092	0	85.3814968245462
-0.00168540575078199	0.0529312035110214	0	128.530152104477
0.0145178958696419	0.0690042476904322	0	134.052228627502
0.00306981966914186	0.0365994698093741	0	128.354976529934
0.0166018683131851	0.0328409220870509	0	124.775798935531
-0.0152055340900636	0.0388275440235615	0	108.949529599719
-0.00482893456948114	0.0300695584853786	0	110.40380428228
-0.000171681965150901	0.013662560863628	0	113.017697729161
0.0247651107654663	0.0284031429454334	0	128.074197245191
-0.00588190949758682	0.0138737414825287	0	102.068604379603
-0.0028422840770946	0.0106562850547738	0	95.2785390316203
0.0279616308597495	0.0302549046063988	0	78.9240140895026
0.0180823866071588	0.0541134003047975	0	71.5332090710322
0.03977685439111	0.108208928288896	0	48.0208288141719
-0.00403624962409561	0.0187784773300306	0	117.200682591869
0.000416103904044552	0.0223594578023529	0	111.64676439557
-0.00259777506139603	0.0236688847770911	0	99.0605875209712
0.00121549571729541	0.0208022563365814	0	94.1328847959097
0.020603905543312	0.0280246878719723	0	71.2811335487869
-0.0098876433774829	0.0262098046148993	0	87.6241975712189
0.000211826199150654	0.0189161652767452	0	79.9624912068152
-0.00865111219729272	0.0178105285786523	0	112.21853679317
0.02166789978223	0.0625638219026163	0	56.471231613982
0.0447551793891358	0.0349350920913414	0	68.9782574439221
0.0284840854794718	0.0275077204256446	0	58.7707410196605
0.0744405349427431	0.0277419817355749	0	40.0998753115268
0.0103107702803083	0.025761549674352	0	54.4609952167604
0.0091604454491516	0.0685493746569349	0	70.9647799968407
0.0818061188914454	0.0458495841581481	0	68.2568677863261
0.018439123565013	0.0176975499330309	0	61.6198020120156
0.019317065720952	0.0283673288483883	0	58.8302643203309
0.0204339390851823	0.0452465702570375	0	57.1489282489182
0.00990095960712581	0.0229567489459924	0	131.026714833274
0.0208708632312548	0.0247462310956798	0	137.702578044131
0.0254571881590485	0.033488395720437	0	143.331782937351
0.00732355848918115	0.0230086387832233	0	124.919974383603
0.0240302164344813	0.0253999894987032	0	55.2630075185924
-0.00221541797972399	0.0269222778924439	0	76.3806258157132
0.0357840359283888	0.0402057401672528	0	62.3377895020348
0.00976372335406758	0.0465059924907652	0	52.7825728815866
0.119371521931624	0.0589099480790172	0	35.7910603363466
0.0563156965595478	0.015584762480696	0	79.1012010022604
0.0341026090942068	0.0382199999851217	0	128.600155520901
0.0181127412111559	0.04393296969362	0	128.448433232952
0.0151533176893904	0.0330420738983157	0	102.474387043788
0.0151475098873881	0.0331873126375695	0	108.521887193322
-0.0111017969617443	0.0247891720274352	0	101.715288919611
-0.000546159396450252	0.0243403411858143	0	101.326205889691
0.00667148643194449	0.0294758374129094	0	93.6429388688757
0.000126124025547782	0.0383311324747248	0	133.689939786059
0.0278588776559872	0.0205005567795436	0	138.956827827926
0.0121365090026682	0.0360917479667199	0	134.171532002881
0.0071587500656494	0.0354473447054153	0	131.217376898031
0.0052747078436891	0.0355230203235605	0	115.555181623327
-0.00281937831025046	0.0295126376559824	0	117.838873042812
0.0103041439158357	0.0245899673743438	0	120.805629007923
0.0107445001405113	0.0317864073864681	0	135.166563912826
-0.00950868258355901	0.0198032183448284	0	110.539585669569
0.00765951959884525	0.0213211316672977	0	103.831594420966
0.0135008682672872	0.0292999957780725	0	88.3628881374981
0.0223834546361492	0.020889597957799	0	81.3265024453898
0.0348303345370382	0.0697200124803279	0	57.8013840664737
0.000961236120202101	0.0195090476408687	0	125.351505774761
-0.00244211278154754	0.0258707484647187	0	120.166551086398
0.00127919883529045	0.03039252607619	0	108.286656611052
-0.00588256471575408	0.0246058172533015	0	103.121287811974
0.0150205964235364	0.0267120566982104	0	81.5230028887553
-0.0054712220161484	0.0285362125005695	0	97.0515327029924
-0.00193585879252752	0.0236246960074147	0	89.8164795569276
-0.00584295993590279	0.0238484443934492	0	120.830459735946
0.0127498427105555	-0.014783578083885	0	66.1664567586931
0.0325100467505928	0.0116549715334652	0	79.3662396740579
0.00297320527144938	0.0223150449996673	0	69.4046107978425
0.0382487166054867	0.0248177877494052	0	50.4876222454574
0.000655419891523528	0.0221305366661226	0	64.319514923544
0.0180188082492379	0.0440498832253091	0	66.6108099335236
0.0816570041109067	0.0400043800217196	0	64.6993044784872
0.920158702414214	0.905260874730945	60	6.16441400296898
-0.00881720319269729	-0.0145917604521684	0	59.2874354311266
0.000657624883626148	0.0120805031268598	0	72.145685941711
0.00990182366548801	0.0121322201747456	0	80.4673846971554
0.00111779467809282	0.00619157360086873	0	91.6787870774914
0.00867787277350734	0.0187352605880093	0	64.482555780614
0.084969216935171	0.112578177161808	0	33.1209903233584
0.0111597133439058	-0.0192170700828107	0	64.0858798800485
-0.0135937874390949	-0.0327048529109853	0	69.3757882838098
0.0312720983997257	0.0338493411386678	0	67.8601503092942
0.00511566010639264	0.0435641924068678	0	54.1664102558034
0.0101367696561017	0.00279834776122915	0	60.613529842767
-0.0011239775376688	0.0153475554166078	0	100.004999875006
0.0126117259690387	0.0128588571809567	0	87.8066056740608
0.000181005821315516	0.0132783309808532	0	67.7200118133481
0.000797983508462119	0.0124294873936579	0	75.3923072998831
-0.00224160005834792	0.0213076062711061	0	55.145262715849
-0.00285714694161407	0.0153030866582774	0	60.613529842767
0.0131827923000406	0.0130857321890913	0	54.7174560812178
0.00116519359271735	0.00715648106433398	0	93.2523458149981
-0.0114682438142201	-0.0152926879312828	0	95.8018788959799
0.00548272990289933	0.0131234385200149	0	88.8763185556197
0.0122214726225997	0.0183107680615283	0	85.0940655980192
0.0034657024401111	0.0106314651049007	0	74.5519952784632
-0.00495550432915354	0.0170561075080271	0	70.8025423272357
0.00299249721669909	0.0477858472526514	0	68.5638388656878
0.0142462690863922	0.0358189312103491	0	81.0123447383175
-0.00191412903601098	0.0312832360233132	0	54.8634668973808
-0.00493402695732402	0.056913629451031	0	52.8961246217528
0.00828540880664695	0.018674600588863	0	42.9534631898291
-0.0200865222390563	-0.00603957235239009	0	39.6610640301039
0.0069673341307707	0.0216329817823669	0	39.522145690739
-0.00336173950898707	0.0102027594313804	0	65.4217089351845
-0.0159075881206963	0.0143851120959046	0	60.4069532421558
-0.000957719258576777	0.0194916260462049	0	48.4664832642105
-0.00372856744223777	0.0182284685817643	0	47.2122865364515
-0.0122085932011567	0.0304793355758299	0	34.1906419945575
0.0121155647408927	0.0253863322338006	0	42.3083916026124
0.0157510631345062	0.019268087026117	0	38.4967531098403
0.00337541428247736	0.0277657823008417	0	59.6070465633049
0.0497400909343733	0.0882364244698074	10	10.4403065089106
-0.020644060167379	0.015240345544803	0	30.8220700148449
0.0326286242525952	0.0431873747347004	0	36.0832371053374
0.0851171803646255	0.0874359226992116	20	38.8844441904472
0.0365733229917335	0.0486236960709493	0	31.9687347262916
0.007396913768353	-0.00430936291568104	0	82.2435407798084
-0.0087469014800697	0.00125343514118183	0	78.5047769247197
0.0237374390815465	0.0443920264220616	0	53.1883445878888
0.0330933437012025	0.0391341742687697	0	73.6817480791546
0.0584067524512704	0.0252091086876548	0	81.1972905951917
0.0562834965717815	0.0453657512917352	0	90.8019823572151
0.0161363099075476	0.0329917528209084	0	66.3777071011044
0.0819634456627239	0.0449282508994229	160	33.0302891298275
0.0624534621567673	0.104913851673519	0	58.2151183113115
0.0523425982147606	0.00764401971329618	0	63.2692658405327
0.0750473300428423	0.068285398012681	0	61.8627513128862
0.0671835700719438	0.0533459974244062	0	49.0713765855412
0.0382782744895753	0.087712731149495	0	55.1180551180827
0.0462828530245786	0.0230922213178708	0	100.623058987491
0.012958044134829	0.0306728229666572	0	89.9444272870754
0.00647807099378777	0.0174127655220725	0	71.4142842854285
0.00639155286197472	0.0195938232923363	0	78.3453891432036
-0.00700450872651081	0.0203755840864619	0	59.6238207430554
-0.00757421575679794	0.0294926933648281	0	64.7610994347687
-0.000350673626968006	0.0253492298598387	0	59.3632883186233
0.00780240739506415	0.0325552391873347	0	94.7734139935879
0.0100969352088794	0.0511341965659768	0	96.5608616365865
0.00307953303402611	0.0330273962269215	0	90.6256034462668
0.0130711069715815	0.0245222641572685	0	87.5956619930462
-0.0120525322435529	0.0286957588674933	0	77.614431647729
-0.0068648589000944	0.0250747006430653	0	74.3706931526122
0.00208698387207162	0.0120931883907573	0	72.0624728967859
0.00852118950363054	0.0259824291061428	0	83.240615086627
-0.00672089779035183	0.0177967018894437	0	58.8727441181401
0.0315928869118012	0.00662026357595224	0	57.4456264653803
0.0200871664163171	0.0207636335660157	0	48.5489443757534
0.0132223559019753	0.0351872253794875	0	45.3982378512647
-0.00540392856612587	0.0217380845348583	0	43.3589667773576
0.00419183809404474	0.0334965625081726	0	68.0147042925278
-0.010101728790953	0.0401593463284477	0	63.7573525171803
-0.00115993388861841	0.0426266304046856	0	52.924474489597
0.00852624965512478	0.0200865971014329	0	51.9326486903951
0.0037018333110388	0.0159335888082661	0	40.3112887414927
0.0150427908808674	0.0212241533177977	0	47.6864760702655
-0.00948535513330388	0.0195995984658712	0	44.4297197830461
-0.0198427343224916	0.040422212666859	0	62.5219961293623
0.378032744105865	0.25365384954125	0	16.5227116418583
0.101144741845856	0.0826549331563375	0	35.4118624192515
0.00239140235860389	0.0382225955466341	0	39.89987468652
-0.00310364682885009	0.0796051429447728	0	40.4227658628155
0.0489454727471619	0.062578916218012	0	33.6154726279432
-0.0029923068663114	0.0240276467451288	0	76.1708605701682
0.0739590687505255	0.0540259755474587	0	72.3947511909531
0.0102138478712113	-0.018616209146673	0	104.048065815757
0.0125409032006737	-0.0195207527373605	0	105.640901169954
0.0217321590344393	0.00879351860551259	0	102.381638978872
-0.00178323241937505	-0.0163554208075911	0	100.603180864225
0.00445938892762771	0.00170301623685283	0	66.7382948538543
0.33937131411267	0.299631097019284	250	20.3960780543711
0.994468841897665	0.777242553862363	110	10.0995049383621
0.566874495959836	0.533344861468497	90	13.9283882771841
-0.00387784705098635	0.18375359260273	0	32.4499614791759
0.0287078801313846	0.106000125850198	0	26.6270539113887
0.025226383208974	0.0227039718146478	0	114.917361612595
0.00530134179689951	0.0152172666991887	0	117.085438889727
0.0073352353012013	0.0141120534692028	0	108.908218239029
0.0098593668546881	0.00265545162593216	0	110.756489651848
-0.0121675824127371	0.0130914609821887	0	103.315052146335
-0.00035139055311114	0.00827692449967673	0	105.778069560755
-8.02268050177589e-05	0.00113204439134676	0	103.213371226794
-0.00175418822000968	0.0342145556271262	0	117.486169398785
0.0177061430910646	0.11557288535152	0	114.634200830293
-0.0176997240048964	-0.00187461106816466	0	116.068945028375
0.000391853127638958	0.011490716604212	0	118.059307129934
-0.0181150962421789	0.0295060790421054	0	111.557160236356
-0.00141054652068922	0.00849681229111083	0	112.25862995779
-0.0142703196915844	-0.019216448475565	0	110.679718105893
-0.0052296784248515	-0.0119901384319217	0	114.297856497836
-0.00190799074158614	-0.00725344685943652	0	101.906820183931
0.00856792465056586	-0.00526960975914475	0	102.220350224405
0.000847972158486957	0.00468367708892641	0	97.9897953870708
0.0147563309474962	0.0651960002984971	0	95.5091618641898
0.0242041732748314	0.0929899068634489	0	85.842879728024
0.0103225589795595	-0.0109976277209828	0	104.742541500577
0.0185946305559389	-0.00923771243925989	0	104.489233895172
-0.00158810275963261	-0.0141651614574196	0	99.7496867163
0.0102821228460446	-0.00499510559558927	0	98.7623410010111
0.025345515160676	0.0101861533005003	0	92.7254010506291
0.00411082501955199	-0.000446439337532437	0	97.3498844375277
-0.00323001620840357	-0.00996195102290226	0	96.0885008728932
-0.00768094658888332	-0.0134297903720086	0	102.24480426897
0.0491011673725204	0.162164762802337	0	69.5269731830748
0.0310088742722454	0.0377213617155104	0	85.5394645762995
0.0088791530240873	-3.84057005143925e-05	0	86.2844134244419
0.00674950360946122	0.0251526664132029	0	76.7528501099471
-0.00577937436748665	-0.00417823234050774	0	74.3303437365925
0.333673881281986	0.562179254146964	0	23.388031127053
0.0785698519584095	0.273640434246487	0	21.7255609824004
0.324102258382847	0.132805322232485	220	13.0384048104053
0.0341949579511983	0.0852685219768108	0	36.8781778291715
0.430862779052122	0.144441798741789	30	13.7477270848675
0.0190070412682025	0.016695815248825	0	98.173316130199
0.0116059294243698	0.0379423051642783	0	93.0483745156249
0.0215930168399529	-0.00306635133315065	0	111.740771431022
0.0108211262214425	0.00299076227412079	0	117.345643293648
0.0190200234860469	0.0311879095961033	0	116.142154276559
0.0242754555385287	0.0315039551186444	0	84.717176534632
0.00802742751969121	0.0284466746116421	0	90.2108640907513
0.00981224341779587	0.029313258068424	0	69.1303117308175
0.00359861123926345	0.0242120265586093	0	81.6149496109628
0.00553127327459543	0.0270083368485274	0	82.6619622317303
-0.000379388876898809	0.0227621947478279	0	63.8905313798532
-0.00482834623003707	0.02171092604683	0	72.7942305406136
0.00823392004179859	0.0285056275735098	0	77.775317421403
0.0370274602974151	0.0384374242336456	0	68.7095335452075
0.0448547656423844	0.038926000182843	0	60.2411819273161
0.00608458274860515	0.039185049974664	0	57.0788927713213
0.00201054012363631	0.0314365268534786	0	58.1205643468816
-0.019515249532996	0.0228692557371085	0	69
-0.0178437494584804	0.034235261015581	0	58.8387627334226
-0.017075448172666	0.0279328661777974	0	45.8039299623951
0.0191340859450865	0.0416088819306963	0	32.3419232575925
0.0646576831998477	0.0569022516032798	0	41.988093550434
-0.0025336864734206	0.0131090856932493	0	56.1159513863928
0.0278619782447706	0.0332908380036799	0	72.9931503635786
0.0244818981275597	0.017395439647714	0	79.9374755668454
0.00418049190301355	-0.00135385765061384	0	100.463923873199
0.490941448050078	0.129073636853721	40	14.456832294801
0.161418591748941	0.0862107468067436	0	25.1396101799531
0.00381882863665674	0.0556149702856243	0	40.1746188532013
0.021157253049017	0.0382902212790829	0	48.6004115208915
-0.0036637531283426	0.0188225284578851	0	75.6174583016383
0.00326518915440497	0.0316994401481891	0	56.5950527873241
-0.00173230211534351	0.0357465739345353	0	66.8954408012983
0.0655266810238248	0.092734227759929	0	21.3541565040626
0.0427133871825012	0.0161747014014702	0	72.5120679611332
0.0470212974549301	0.0341957596452181	0	77.9935894801618
-0.00413246669671339	0.032064622572826	0	94.1541289588513
0.010740144124483	0.027165356323345	0	107.205410311234
0.010468845112776	0.0355689262904034	0	92.5256721132033
-0.00171417264100757	-0.010124019163638	0	124.983998975869
0.0267802999621081	0.0467411642124973	0	122.971541423209
0.137636019117854	0.102582875040882	70	24.6981780704569
0.278356155135198	0.112099550938627	0	23.0867927612304
0.0271949474028118	0.0107086104065499	0	105.839501132611
0.0257880064875763	0.0107451364954126	0	92.4770241735751
0.0398175485687929	-0.0107506797836054	0	112.507777508935
0.0222835581386865	0.00238999953490666	0	119.121786420453
0.0449567339210015	0.029180574538788	0	120.370262108213
0.0343451169805739	0.0187768599428359	0	84.1961994391671
0.046127058670149	0.0243981215736285	0	94.3716058992322
0.0164154983153358	0.0235207782967549	0	75.9275970909129
0.0129222889566048	0.0244231502900228	0	92.3092628071528
0.0192505679469853	0.0216284991323343	0	92.1900211519663
-0.00669543165764195	0.0178572178256617	0	75.6703376495705
0.0110747445909187	0.0197211302888465	0	84.0773453434396
0.00592910170287061	0.0223038906724439	0	89.4930164873215
0.00321391317471848	0.0234450877218915	0	73.559499726412
0.0571150551687706	0.0141188364336062	0	61.9112267686564
0.0169465730423515	0.0269026133715426	0	62.1610810716802
0.00428343122672901	0.0266238317604476	0	65.4675492133316
-0.00300718732524157	0.0252154696073688	0	78.4410606761535
-0.00939208911742045	0.0218949091405582	0	69.2675970421957
0.00133266026082031	0.0232936201870652	0	56.6215506675683
0.0127624210110183	0.0385201146007735	0	39.0896405713841
-0.0255105981663967	0.0390701993650655	0	54.2678542048605
-0.000912368580781088	0.0136316772563855	0	68.2129020054124
0.0397473943319172	0.0249470297622143	0	85.146931829632
0.0208394682233396	0.00347124335058199	0	91.8585869693193
-0.00276454402841616	-0.00526052700408043	0	111.162043881893
-0.00694756233417426	0.0782643823972146	0	27.4772633280682
-0.0236798932020294	0.0443887648136455	0	38.1313519298752
0.0018386304923501	0.0354310604663312	0	52.85830114561
-0.000261782356094363	0.0313821841899343	0	61.1064644698088
0.00166850196677724	0.0134277018697743	0	87.3727646352111
0.0058044925566089	0.021241092813968	0	69.0289794216893
0.00220142841894958	0.0306188439735159	0	79.1012010022604
0.0222518489428816	0.0743416620362257	0	33.436506994601
0.0919437341945548	-0.0206312086094486	0	82.0609529557146
0.0536975403376319	0.00911705355907171	0	87.8919791562347
0.00772142551131581	0.022241522539971	0	104.004807581188
0.00970583191338114	0.0181153174021402	0	116.219619686179
0.000577720857864119	0.0261384163873577	0	100.881118153994
0.00106912700885378	-0.00791118571700066	0	125.29565036345
0.0495060590660528	0.0301456932674484	0	123.482792323465
0.0213991197558779	0.0664672759349495	0	44.7772263544762
0.0213611141738728	0.000473938526671923	0	115.991378989992
0.021451795099404	0.0778805380756811	0	85.7554662980734
0.0391665632991249	0.019036774861005	0	107.396461766671
0.0169236681730668	0.0222476179305682	0	115.801554393713
0.0411952170486208	0.0279649881052908	0	122.184287042156
0.044103327185079	0.064378321989947	0	77.8781098897501
0.0750149785478657	0.0358990469873178	0	100.448992030781
0.0233639681923561	0.0429754268575775	0	88.5607136375944
0.0412434750023256	0.0372118429695906	0	108.908218239029
0.0255246146740119	0.0314951623139345	0	107.037376649468
-0.00220051570348714	0.024149180794358	0	94.5409963983879
0.000553224132380021	0.0183049875556823	0	101.877377272876
0.0113738110933123	0.0321462266732376	0	107.559285977548
0.0064520917651259	0.046837602781454	0	83.4326075344646
0.0310415619022651	0.0598232136327151	0	67.8601503092942
-0.0150181200666409	0.0436021871318231	0	73.769912566032
-0.00399988849537966	0.0441090046966787	0	80.3118920210451
-0.00398753142981962	0.0141189485450283	0	94.2814934120159
-0.00756476683670352	0.0295145182535923	0	87.4414089547967
0.00556431980769993	0.012823603724979	0	76.223356000638
0.00162595834026415	0.0418933132133301	0	56.6921511322335
-0.00764802628528146	0.0223879895147247	0	74.90660852021
0.00634826553092273	-0.00769874502245467	0	87.8919791562347
0.0366704711017942	0.0373945181706616	0	104
0.033038380197523	0.0304259670456369	0	110.009090533465
0.0130969419330664	0.00827480370473631	0	125.972219159623
0.0132651863989385	0.0693366476755914	0	50.9215082258961
-0.00089871923148173	0.056742115789606	0	60.9918027279076
-0.00567968129884175	0.0518516512216889	0	74.3908596535892
0.00164200935323246	0.037818033573416	0	81.5475321515004
-0.0159177582677231	0.0223344296595298	0	105.555672514555
0.0127892267472104	0.035403933430774	0	89.0561620551885
-0.00244728911910048	0.0442451271829151	0	98.4022357469585
-0.000516591095960693	0.0515734200998028	0	56.0713830755047
0.0809017660761856	0.0352453463150705	0	95.7183368012629
0.0567126327788562	0.0385295965676359	0	103.590540108641
-0.0031570325833016	0.0313544125378155	0	118.798148133715
0.0170400567893746	0.0203392091352487	0	128.331601719919
0.00479250867030216	0.0355205076241691	0	112.893755363173
-0.0113064854951597	0.00660682282252417	0	118.882294728862
0.0446183712620306	0.0694906874067486	0	117.753980824429
0.038896233730646	0.022681039115336	0	87.8009111570034
0.0016849416515521	0.0237257272914137	0	91.0439454329611
0.00499779050603192	-0.0122275392902889	0	108.761206319165
0.0194404522756095	0.0043412903028092	0	113.300485435853
0.0381044252749045	0.0331725919129195	0	109.370928495647
0.0132738943704004	0.0299695836531895	0	83.6660026534076
0.0253851099963857	0.0214043900585731	0	98.5241087247177
0.0437613944406382	0.0223718085113406	0	76.7202711152665
0.000795023449408735	0.020951620465844	0	82.474238402061
0.0140411641442164	0.0242461116135427	0	85.6387762640266
-0.0124372075468036	0.0416707016927151	0	62.777384462878
0.0333814108070326	0.0335866737327379	0	72.6498451478047
-0.00148218870391661	0.0191849943952873	0	75.5645419492502
0.00418839223882299	0.0335168895323588	0	77.9358710735949
0.038921975337955	0.0243849701435043	0	71.5122367151245
0.0175831173855822	0.0279565659674431	0	66.7008245826092
0.0207965877425038	0.0240054761505475	0	65.9317829275077
0.0843405647824624	0.0470804202880741	0	73.1163456417236
-0.0154271046170905	0.0366140102117187	0	62.2334315300064
-0.00987527301382656	0.0418925881139721	0	49.4267134250296
0.00852766646915364	0.0399047030685806	0	42.3438307194803
-0.0042640850428077	0.0759621790293398	0	41.0121933088198
-0.0113176430816228	0.0452688491711217	0	54.4609952167604
-0.00315344815054087	0.0205580377324695	0	67.6830850360709
-0.00285223997953751	0.00859692787330743	0	73.5051018637482
0.00484435581451394	0.0111401282894957	0	93.5200513259055
0.216426904297324	0.10693323880271	0	15.1657508881031
0.0036813694690943	0.0650576560744894	0	23.0867927612304
0.0173764385034917	0.0479076927187004	0	33.2716095192282
-0.00749810747177997	0.0346358358256923	0	44.5757781760453
0.00857806364773379	0.0215146270960228	0	67.5499814951862
-0.00126254785653286	0.0321120415091862	0	50.81338406365
0.0130499788483333	0.0278052693267152	0	59.916608715781
0.598913478558745	0.15369312872405	230	12.369316876853
0.037753566126679	0.00698508714394071	0	64.1482657598785
0.0341315075835151	0.0275973713735876	0	66.6483308118065
-0.00299904163832959	0.0254328642813805	0	83.2466215530696
-0.00469318780107764	0.0208571512439723	0	97.3344748791506
0.00470309400489755	0.0288334588754858	0	81.5107354892593
0.00442368684775941	-0.00745205415813889	0	122.253834295698
2.70135630908878e-05	0.0321659871180968	0	119.21828718783
0.0149597143594969	0.00923731166277772	0	76.4591394144611
0.029724543093305	-0.0344791614780104	0	75.4983443527075
0.0364421629224103	0.031107020144075	0	69.6850055607374
0.0773023456346002	0.073534121782606	0	45.6398948289761
0.0479123558857089	0.0184299086974575	0	77.3886296557834
0.0310203864500242	0.0183890224217771	0	132.280006047777
0.0155754011409066	0.00365216118152341	0	120.270528393285
0.0156312216083644	0.00890949405563989	0	95.6399498117811
0.00799577845126533	0.00977968342543552	0	105.038088329901
-0.000434547113932011	0.0130582164833738	0	83.4026378479722
0.00392146519676991	0.012406852021841	0	88.7073841345804
-0.00110282738241103	0.0194348244971685	0	80.1685723959208
0.00324850803991371	0.00768753635570245	0	126.210142223199
0.0158513795756053	-0.00732120585715385	0	128.728396245739
-0.00948142465683191	0.0104855678117377	0	121.647030378879
-0.00840413363157799	0.0122041191062407	0	117.277448812634
-0.0045996349088096	0.0079782938002569	0	105.617233442275
-0.00109496483479286	0.00969302660275088	0	101.390334845093
-0.00895686768504952	0.021360404538557	0	98.9848473252346
-0.0120974535517186	0.0219005638072263	0	111.79445424528
0.0132605679404089	0.0217092386656247	0	83.86298349093
0.0044222629454925	0.0539857669325683	0	81.3080561814141
0.0256563053168122	0.0204166821853004	0	65.4675492133316
0.0296136689424101	0.00135223582420511	0	58.258046654518
0.0959719776631743	0.0670356371362395	0	47.4447046571058
0.0328092829073072	0.0113542564726653	0	91.9401979549751
0.0241842423633157	0.0250380021630605	0	87.2353139502575
-0.000163634855631458	0.0169678617976692	0	73.1710325197069
0.00502887453739464	0.0153694296022157	0	74.4983221287567
0.0153011699125444	0.0706147889184041	0	50.5766744656072
-0.0119165021217729	0.0231706095065075	0	67.297845433565
-0.0178537205118001	0.0130425505590637	0	59.8414572015087
0.038947640698407	0.0254876551093459	0	83.4146270146909
0.0220003154849837	0.098591942741011	0	33.7934904974316
0.119503051278576	0.075218483815655	0	31.4483703870328
0.0828920985547009	0.0987638149110631	0	24.2280828791714
0.435153818867749	0.28424834004078	0	18.4661853126194
0.243010653944906	0.187468950811592	110	10.816653826392
-0.00884587799032624	-0.00358656564397915	0	85.9825563704639
0.0621731285435793	0.0142338883093492	0	79.3095202355934
0.226317054668677	0.260802396897233	370	22.0454076850486
0.571522896277351	0.37616596896987	0	32.0312347560939
0.0296561673706171	0.0840209116296304	0	50.0899191454728
0.962591533076856	0.80945888683206	120	10.4403065089106
0.0313395297611544	0.00104793430048037	0	110.697786789077
0.0145743876777321	0.0105997631988087	0	112.449988883948
0.00363490368229236	-0.0160476900873097	0	111.018016555873
-0.00788099105385735	-0.00416694431208407	0	111.548195861699
0.00276948941889053	0.0208495370774708	0	103.701494685467
-0.00423482715042595	0.0272225223790043	0	107.168092266308
0.012061601256532	0.0077556058081143	0	106.494131293701
0.0041278179311389	0.0260849675279175	0	111.11705539655
-0.0026949820714307	0.215450904389646	0	105.09519494249
5.42363957964879e-06	0.0355925710569756	0	108.664621657649
0.00206964745044918	0.0111715212204865	0	112.329871361094
0.000560696231793741	0.0245741484916936	0	109.74971526159
-0.00797783971973054	0.0261376453589142	0	109.517121949036
0.00195124949536631	0.00807690071834297	0	106.141415102683
0.011320300407541	0.00306935123205568	0	105.33755265811
-0.00414303237628028	-0.0141127942395408	0	98.4327181378224
0.020974055009077	0.00416665344463697	0	101.434708063858
0.0114576103668137	-0.0125442646634004	0	101.557865278865
0.00892367455198841	0.0707223647299945	0	100.84641788383
0.010130008680581	0.0443793048871543	0	96.3794583923359
0.0148527893627365	0.0293936255198441	0	96.3068014212911
-0.0138285318607596	0.0501456065566937	0	98.0510071340422
0.00726962980565213	0.0366260605763053	0	96.5297881485296
0.00109902742010369	-0.00986732802513128	0	97.1699542039616
-0.00223288415596629	0.00646526876694546	0	97.3960984844876
0.000105013917710232	0.00044966184947721	0	97.6370831190691
-0.000682641417882502	-0.0147163206097235	0	98.6762382744701
-0.0124671811114537	0.0400872833779976	0	94.8999473129464
0.128176496103145	0.391128454204796	0	74.4714710476435
0.0398664582888641	0.147276641159089	0	89.9611027055582
0.00350304796958972	-0.00111155739347404	0	94.3451111610983
0.00592564447149401	0.0361280610682423	0	88.7411967464942
0.00162686146773992	0.00855161115573518	0	82.1522975941635
0.235868749303027	0.335091553279962	0	33.2716095192282
0.0552551535497584	0.222159352181045	0	32.6190128606002
0.108738344898292	0.20221823122026	220	11.8321595661992
0.0253619560156352	0.0344549438171442	0	37.6696164036747
-0.00483251110463003	0.112638910399687	0	30.1496268633627
0.0674450942646918	0.0221281324047752	0	120.590215191781
0.0183789156917715	0.0173551495195368	0	124.503012011758
0.0223436670577319	0.00370811553732466	0	117.724254085554
0.0172882418652617	0.00608025976291961	0	118.983192090312
-0.00376457402601892	0.00984646390028959	0	112.747505515643
0.0044667245908847	0.00633762269265921	0	114.965212129583
0.0159759705385081	0.000364304927257337	0	112.689839825958
0.00509777943032786	0.0379498239373399	0	124.277914369368
0.0547466671723295	0.144652989519206	0	120.743529847359
-0.0248141611964827	0.00912531223765974	0	123.215258795329
0.00970308120850009	0.010963086936475	0	125.84911600802
-0.0156207561480792	0.0158404000405095	0	119.912468075676
-0.0166886327460745	0.0131998713660786	0	121.012396059247
-0.00124360049618708	-0.00657155480958656	0	119.473846510439
-0.00792799350054194	-0.00508528435038804	0	122.09013064126
-0.0193595120482878	-0.00796532705940073	0	111.198021565134
0.00188532200353197	-0.0113019351111865	0	111.727346697216
0.030593089168321	0.00552650115304433	0	107.91663449163
0.0478508819353711	0.05228832017815	0	105.479855896754
0.0489750680540745	0.0557480667153821	0	95.2627944162882
0.000336137552167028	-0.00721103930857436	0	113.212190156361
-0.0028877652751439	-0.00167806007138215	0	113.428391507594
-0.00759068183386434	-0.00105871398506502	0	109.316055545377
0.00880289181002052	-0.0032697193087125	0	108.415865997556
0.0204555674935149	0.0128943553953935	0	102.810505299799
0.00353936240753865	0.00313279395365132	0	107.242715370322
-0.0179285813389488	-0.0124002665227965	0	106.136704301575
-0.0143496599891133	-0.00603579956610862	0	111.022520238013
0.102931752573696	0.109857359164867	0	79.6115569499806
0.0864822479981801	0.0440868315745069	0	95.2942810456115
-0.00511933182854975	-0.0215381513598427	0	95.7653381970742
0.0102907429358571	-0.0233963871769761	0	85.5628424025289
0.0197566531601042	-0.0252618869448737	0	83.4565755348253
1	1	90	13.7477270848675
0.189788824525464	0.538734819220782	0	13.9283882771841
0.163700779325085	0.15470074878623	310	27.9105714739057
0.143730009205215	0.142524097636685	0	39.7617907041421
0.0190748457788152	0.033699051739663	0	126.150703525585
0.0124768334027787	0.0344492738960758	0	129.232348891444
0.0061364117301	0.0280623670441558	0	118.705517984633
0.00772700900387313	0.0187315212194984	0	121.016527796826
-0.00484552379330935	0.030595383096969	0	113.929802949009
0.000360809420397327	0.0221524908863007	0	115.969823661158
-1.7071859551465e-05	0.0184611710202426	0	112.512221558371
0.00494185087728408	0.0418066389075503	0	130.003846096952
-0.00266702685148513	0.063679414991608	0	127.855387058974
0.0084692607563405	0.0205835266168571	0	129.034879005639
0.00719268884915343	0.0243116576013853	0	130.667517004036
-0.00857450448404822	0.0371304836101007	0	122.943076258893
-0.00242070291076662	0.0312797084749854	0	124.032253869709
-2.45209494282125e-05	0.0106474632607858	0	123.020323524205
0.00985683213339192	0.0238776340569774	0	127.71061036578
-0.00817257799952953	0.0196697319641439	0	113.828818846547
0.00574673793521856	0.0216197854223379	0	113.256346400544
0.0204853105314848	0.0206205205750387	0	106.967284718273
0.0152051643718309	0.039234076099598	0	103.469802357983
0.000650597443651949	0.063866752737117	0	90.6145683651365
0.00574111838458367	0.00726554750263342	0	117.647779409558
-0.00452425395330511	0.00978352688889442	0	116.987178784686
0.00138016603426969	0.0100407434723698	0	111.148549248292
0.0123380416363149	0.0195892122678665	0	109.936345218495
0.00125702911952015	0.0213983116484025	0	100.747208398049
0.00814823967226455	0.0256002316535383	0	107.689368091748
-0.00115076359505917	0.013486045870671	0	105.304320899002
-0.010713856380382	0.0110671350539058	0	114.58621208505
0.0481900328641815	0.0407413330784499	0	77.6530746332687
0.0211842255085283	0.00346379549263657	0	92.3958873543623
0.00587118070217103	0.0149691469832954	0	90.8790404878925
0.0165583739377608	0.0373655337474955	0	78.7464284904401
0.0132626858591844	0.0253873213666383	0	78.5684415016615
0.0952027973406861	0.233575843641665	0	16.6433169770932
0.0366626137019767	0.067723380410931	120	13.1909059582729
0.090995231560792	0.0689192538869939	0	55.659680200303
0.0604046690583237	0.0296883168154759	0	132.427338567231
0.0342831556417124	0.015201014487917	0	130.437724604502
0.0264072309469159	0.0219923901851096	0	112.231902772786
0.0119833838496432	0.019114311738956	0	117.549989366227
0.00261133492448099	0.0285055355871295	0	105.692951515226
0.013337532939951	0.0316499872383326	0	108.397416943394
0.00627489911498351	0.0251957315138454	0	102.352332655392
-0.00939549823453293	0.0132237253240417	0	133.588921696374
0.0476194480704124	-0.0186590241792922	0	133.940285202026
-0.0122186682361923	0.0133209783633209	0	131.654851790582
0.00541235644202747	0.0186636641355521	0	130.740200397582
-0.00282673223407007	0.0210029456605872	0	120.13325934145
0.00238948318805986	0.0207460063943811	0	119.812353286295
-0.016120942551495	0.034145377149001	0	118.915936694793
-0.015811261676106	0.0281098470726081	0	127.722355130181
0.00684058419438623	0.0305439861807091	0	107.172757732551
0.00410586747535449	0.0440480000500574	0	105.014284742601
0.0219274212389115	0.0288936566927032	0	93.7283308290508
0.0473229175422632	-0.00153321420642906	0	88.1419309976812
0.0437106943644897	0.0205382570235017	0	72.0555341386073
0.0195709609160444	0.0193000499398589	0	113.745329574449
0.00566033175305985	0.0289956977753609	0	111.269942032878
-0.00610490591437271	0.018330135735693	0	101.69070754007
0.00164774096907236	0.0224466331471103	0	100.781942827076
0.0153004006381005	0.0184675737545759	0	84.3148859929254
-0.0111813392845212	0.0228367025094267	0	96.2392851178769
-0.00353792828505467	0.0214333443503497	0	91.3126497260922
0.0295697682940886	0.037241684687056	0	108.411254028353
0.063610157469941	0.0177244590457409	0	62.1369455316239
0.081548492490867	0.0121934850346033	0	72.9520390393579
0.00358618537759301	0.0412995065671696	0	68
0.0345194840844038	0.0758824565845536	0	53.6097006147208
0.0324569466024892	0.0488959868222542	0	55.7673739743947
-0.0140318891088658	0.0721556875714742	0	44.1134900002256
0.183500324323674	0.119947702729861	0	37.7491721763537
0.0653979264826482	0.0141837209191835	0	101.049492824061
0.0222963211836601	0.0224509660152388	0	102.576800496019
0.0273919824577536	0.00259531057333071	0	103.121287811974
0.0283298734651838	0.0102573314107923	0	103.043680058507
-0.0111211560459718	0.0276531881961087	0	95.9009906101079
-0.00466559908069548	0.0317914725270475	0	99.3277403347121
0.00163650523772006	0.0257915415624283	0	99.508793581271
-0.0120491430316586	0.0304257928407991	0	100.945529866359
0.039069167930773	0.148889921175322	0	94.6678403683109
0.00594512722615697	0.0415438308722015	0	98.4530344885316
-0.00538856698005613	0.0285493333669329	0	102.425582741813
-0.00808927054769034	0.0235158161970421	0	100.647901120689
-0.00927367680630109	0.03890198980255	0	100.483829544858
0.00301624312889876	0.0259753779194873	0	97.0515327029924
0.0119022696675155	0.0253129074814736	0	95.608577021102
-0.00994669924561889	0.0348890508423952	0	90.1886910870759
-0.0191318805156588	0.0116950028893237	0	93.5841866983947
0.0400992733809285	0.0198307181768636	0	95.5039266208463
0.0202909641433007	0.0557516443534987	0	95.6817641977822
0.0136631421756173	0.0329129132327981	0	93.4344690143846
0.0200971075860241	0.0322519362216631	0	88.0567998510053
0.0195966220810588	0.0498191638684767	0	89.9388681271896
0.00996717265053056	0.0444024963779304	0	89.4594880378823
-0.0192919161542236	0.0208310544805914	0	89.7273648337005
0.0021423886202046	0.0325982915983422	0	92.7092228421747
-0.00556269384412502	0.0235376049249541	0	90.9615303301346
-0.0113372656635912	0.0117416369480317	0	92.9193198425387
0.000315645683865045	0.0433172342124858	0	87.5271386485357
0.0666272948035105	0.169959636367403	0	70.7884171316184
0.0521383350606934	0.0800089445393231	0	87.4871419123976
-0.00386538793887439	0.0274387958961132	0	93.1343116150004
0.0230026867875838	0.0396080196767324	0	89.0730037665734
-0.00761808060426749	0.0285060169529143	0	82.0487659870641
0.121455833737395	0.153394141094616	0	41.7372735094184
0.113270350859488	0.148116373574902	0	42.154477816716
0.0678085820865598	0.0418780814754425	0	30.2820078594534
0.0582358967029641	0.0521137698119205	0	57.5239080730786
0.0473758307785309	0.0584979251544547	0	44.5982062419555
-0.00287818089738894	0.0277799473762711	0	68.2788400604463
0.0118008875886971	0.0309490687390063	0	63
0.0209236853668416	0.0344217940611676	0	73.2734604068895
0.00396006119838689	0.0480095916287592	0	26.3248931621764
0.191340157696283	0.0447510716404518	0	37.589892258425
-0.0204517342917409	0.0278759065621079	0	38.1313519298752
0.0182775120710523	0.0338201535535531	0	42.3792402008342
0.00602616945785105	0.0368337223087252	0	43.9203825119955
0.00951668811517973	0.0280992498905772	0	54.4609952167604
-0.0101920227832962	0.0162404201875532	0	61.773780845922
-0.00282568091564233	0.0287639458189858	0	63.9843730921856
-0.00511438959758333	0.0269642519621659	0	73.4914961066925
0.00854581371081484	0.0155376244304477	0	71.7286553617172
0.074250731885321	0.0374111989134123	0	87.5099994286367
0.0712736878497172	0.0180189973366983	0	94.8683298050514
0.0366941398455934	0.0348489540551132	0	106.400187969759
0.0160757694438714	0.0286480052701809	0	87
-0.00425998625485056	0.0326378655052706	0	84.6758525200662
-0.010237775946055	0.0304477253290386	0	90.7083237635885
0.0181913878317636	0.0338434461802096	0	80.6473806146238
0.00128117543394602	0.0193037520700735	0	101.6267681273
0.00623068038739527	0.0326515384638742	0	86.9310071263413
-0.0103959471969719	0.0306379963357168	0	93.834961501564
-0.0121373662829513	0.0258740602284376	0	95.7810002035894
0.0951112971192962	-0.0213307171170745	0	101.705457080729
0.0861749863113474	0.00665615264178601	0	121.725100123187
-0.00208007612354018	0.024991962020483	0	129.309705745547
0.0268785056568413	0.0108012553749496	0	132.01893803542
0.00767147545438672	0.0207366842522367	0	131.129706779204
-0.0234681861060841	0.0141981012688809	0	129.926902525997
0.0874695472029843	0.0224367162444792	0	134.409821069742
0.0636224687261716	0.0404720380670155	0	40.9633982965281
0.0834593081491252	0.0490019204804971	0	30.8220700148449
-0.00181457849250129	0.030289880364732	0	45.6179789118282
0.0870544607689373	0.0312682443708292	0	42.7551166528639
0.0635686575993263	0.0328963130172016	0	54.644304369257
0.366976390827276	0.16026960746626	10	12.0830459735946
0.144427730030178	0.0837223676010423	0	30.0333148353624
0.0661413399199735	0.147704696569745	0	16.8819430161341
0.200584934008274	0.145505059996297	0	13.3041346956501
0.136038955743678	0.0770480691155443	20	20.3469899493758
0.0584510348964291	0.0771362162495563	0	27
-0.0256281685180282	0.0372420511770011	0	33.7786915081091
-0.00187378173046573	0.0507012407845497	0	39.7114593033296
0.00897148280409741	0.0257263822550703	0	48.0832611206852
-0.00574797980344502	0.0110275083925837	0	47.6445169982864
-0.00148615939620969	0.0317636610851304	0	67.5499814951862
0.0081426301483781	0.0308023673707181	0	76.5832879941832
0.0286661785817742	0.0272060138501973	0	94.5409963983879
0.0132284961613807	0.0331885440315501	0	63.1347764706584
-0.00640976716206879	0.0353536835910747	0	59.4894948709434
-0.00949072721592744	0.0538503761149215	0	66.2495283002075
-0.00165146883227406	0.029681084038726	0	56.6127194188726
3.2299095310891e-05	0.0220721731593369	0	82.4681756800767
0.00511640588784406	0.0275393874074625	0	64.1248781675256
0.00370461994393441	0.0276050233486516	0	72.7186358507914
0.0385246727136894	0.0271662207005191	0	72.0208303201234
0.0730466340812255	0.0102719571342623	0	87.1148666990887
0.0619115406141865	0.0203885635737443	0	103.498792263485
0.00394526160782441	0.0218440568874047	0	113.128245809789
0.00917832044008248	0.0119923825118658	0	120.124934963562
-0.000779594874502548	0.0163382140794508	0	116.816094781498
0.0124406227428311	0.0204488695831369	0	135.919093581439
0.0263588901177247	0.0220484624599734	0	138.235306633291
0.226088838391538	0.122456902123006	80	13.490737563232
-0.0391512252888904	0.0480953446394486	0	21.9772609758359
0.20484092720613	0.136661641955039	100	11.2249721603218
0.203772903589813	0.0865651333828993	0	18.5472369909914
0.0442383780076449	0.0387875366072582	0	52.2494019104525
0.027690715104665	-0.00082039440508793	0	67.6461381011511
-0.0247668820825473	0.022853538638385	0	53.6376733276155
0.00957201909320634	0.0307935549773823	0	44.0113621693308
-0.00910923694665265	0.0588106287964457	0	21.6333076527839
-0.0261666826245407	0.0306690163769703	20	27.4772633280682
-0.0137428896113176	0.0120301356883221	0	39.5094925302768
0.000848384854787911	0.0236480613715971	0	62.2976725086901
-0.0107278409911827	0.0197185752783479	0	42.4970587217516
-3.76404135214985e-06	0.019167678811212	0	30.3315017762062
0.0409837002334436	0.0422051971271837	0	36.5102725270574
0.0548112151786558	0.031576335693064	0	43.6004587131833
0.00476958971076836	0.0372295525018485	0	59.3632883186233
0.0110066760347429	0.0254826999946567	0	70.3562363973514
-0.00765549935533941	0.0299481382829482	0	61.5873363606513
-0.000212810520576121	0.030842805017071	0	56.6480361530742
0.0316529198779591	0.029692278895559	0	42.4381903478459
0.0152095701637146	0.0200473034254415	0	53.1507290636732
0.0444449758031962	0.03782128938678	0	43.5201102939779
0.00417586199365838	0.0415825821693411	0	46.2385120867876
-0.00581562528110747	0.0257659398920393	0	73.3552997403732
0.0335557441343454	-0.0247165396512598	0	63.8827050147378
0.0371469917568166	0.00940956454731665	0	79.4606821012757
0.00249304110053215	0.0270055269761391	0	84.5931439302264
0.0100575731384237	0.0103240709209001	0	90.2773504263389
0.00239778619885287	0.0253401706064178	0	91.989129792601
1.20592950708817e-05	-0.000321071780565541	0	129.267165204471
0.0232960418956691	0.0152208804483593	0	130.172961862285
-0.0130150432491422	0.049781217203354	0	31.1287648325468
0.0217748968802497	0.0870144392916668	0	21.9544984001001
0.0407362334619981	0.0573411537378784	0	31.4642654451045
0.0623018199212854	0.0616891468629667	0	41.7133072292284
0.0438301144684581	0.0412662718395644	0	58.5662018573853
-0.0235308428624622	0.031305546630556	0	45.5521678957215
0.0165311435307926	0.0350880985196339	0	37.2692903071684
0.0715263691419276	0.0866134522670031	20	15.8113883008419
0.00663418908837469	0.0437547523978921	20	27.367864366808
-0.0114911749694804	0.0205635118695576	0	40.4103947023535
-0.000943291238874998	0.026652266376754	0	59.6908703236936
0.00180851137215409	0.0236279100928082	0	47.5184174820669
-0.0112717784024813	0.0156294340176559	0	38.1837661840736
0.0438734111438504	0.0370435436599227	0	48.6723740945518
0.033977852814728	0.0341871092138859	0	56.0089278597618
0.0032798608980373	0.0172085732878487	0	70.4698517097915
0.0226173025932016	0.0223748562955454	0	72.9109045342327
0.0043301255633253	0.0302161962832138	0	65.4599113962126
-0.00464500000418533	0.0315242990344039	0	63.8200595424354
0.0169399121234467	0.0337774163498269	0	50.2095608425328
0.000674509342971889	0.0258853378359699	0	64.9692234831231
0.00968718824688204	0.0276003589113026	0	53.2728824074688
-0.00948108886851341	0.0308166274326389	0	57.567351858497
0.00453644930402784	0.0298583583114646	0	77.8010282708397
0.0166422561470485	-0.00747440827451074	0	73
0.0245261184794337	0.0128276138319854	0	90.0999445060872
0.00826525309714741	0.0198850129746045	0	95.885348202945
0.013389392050141	0.0128660047334036	0	100.737282075704
0.00214484715678514	0.0217639665973107	0	102.009803450453
-0.00335322828152206	0.00305259613700523	0	130.13838787998
0.0214391325188085	0.0150556413054653	0	131.981059247151
0.750854185631663	0.221965210161726	180	10.816653826392
0.206792201687293	0.138954237506761	40	15.0665191733194
0.039564028600696	0.0387632251722049	0	55.7225268630201
0.0271502685618319	0.0741490885775999	0	66.475559418481
-0.0179535140203268	0.0306124207923879	0	52.0960651105244
-0.0133324535563611	0.0335518534975934	0	42.3083916026124
0.378317230612786	0.132901387925454	0	26.8886593194975
0.186411508580011	0.0814637796870969	50	21.2602916254693
0.00187740657196395	0.0733390625159907	0	26.2678510731274
-0.0128753795460673	0.0378416276167636	0	50.5766744656072
0.0550312043548995	0.0781131295033253	0	22.4722050542442
0.424225045804004	0.160010732359462	40	8.66025403784439
-0.0133112753027288	0.0703103443789092	0	22.494443758404
0.0241839457428532	0.0717730945999019	0	32.218007387174
0.0272795209900533	0.0480147558685262	0	55.0908340833573
-0.0161756222501171	0.0209739852963258	0	51.3517283058711
-0.0340026323698914	0.0392065875851397	0	41.641325627314
-0.0291863983979243	0.0327397287564494	0	34.8425027803687
0.0297319339798365	0.048705943663537	0	20.6397674405503
-0.00182659508554945	0.0462393516361904	0	38.2883794381533
0.030504789866276	0.0543445040325728	0	22.6495033058122
-0.00726183719123087	0.032456677101673	0	28.5131548587665
0.0575886674292256	0.046690807966712	0	52.7067358124178
-0.00198814261543557	0.0520712594930896	0	50.1398045468867
0.000319568346134499	0.0370211610569222	0	62.7136348811006
-0.00129087471079623	0.0221447282980164	0	71.0703876449256
0.00175217088589223	0.0216358900007696	0	80.6783738061198
-0.0113649612127362	0.017798522123776	0	78.108898340714
0.0132333183586834	0.0196414483749956	0	125.415310070182
0.00116541491306433	0.0183748783716494	0	124.827881500889
0.350798039961773	0.189205265245781	170	12.0830459735946
0.0325609045606407	0.0357082548032574	0	53.7215040742532
0.0558869761338964	0.0829600357451536	0	66.9776081985614
-0.0216655644854796	0.0366408032572379	0	52.5071423713003
0.0165059655360232	0.0352145539581887	0	42.485291572496
0.437176385614051	0.151350008236872	0	22.5831795812724
-0.00210589365363311	0.0904198152964609	60	22.561028345357
-0.0109123616170799	0.0550832506474803	0	32.1403173599764
-0.00633206277247197	0.0316447038953202	0	56.2227711874824
-0.0173033289902588	0.0588873634963364	0	32.310988842807
0.0318974562374386	0.101230479202547	0	19.3390796058137
-0.0164175349296564	0.0435140427988847	0	27.6224546338663
0.0144772625098776	0.0644888883026955	0	36.0693775937429
0.00915332367825043	0.0426325737916216	0	55.659680200303
-0.0104971684462299	0.0178406900279006	0	60.844062980705
-0.0245476402572605	0.0348106435828206	0	51.565492337415
-0.00644102923841222	0.0295769569946162	0	45.6179789118282
-0.00137003804206596	0.0327026850862305	0	31.3847096529504
-0.00114834856446569	0.0362631535596872	0	44.4184646290256
0.00725180170203624	0.0447071146369793	0	32.5576411921994
-0.00899602363073825	0.0261716360661214	0	36.2767142944341
0.0685015730517861	0.0486012161821214	0	63.0158710167526
-0.00351036720899277	0.0483362236337911	0	56.0802995712398
0.00272545164465512	0.039266693175516	0	70.2851335632223
-0.0069553758437971	0.0213533891842979	0	76.8244752666753
-0.00532690894356546	0.0189140769376798	0	84.4393273303382
-0.00340106183602581	0.0179189611573598	0	84.2258867569823
-0.0121023957568589	0.0211361079811417	0	127.114121953464
0.00272604615524208	0.0239541684342623	0	127.23600119463
0.0373166803833858	0.0376303681619894	0	65.3758365147246
0.0662665786064153	0.0469700830882166	0	77.9230389551126
-0.0222094023209256	0.033018005559184	0	63.9140047250992
0.00693713023334747	0.037936921950112	0	54.157178656204
-0.00266032436416387	0.0500775579554954	0	34.5832329315812
-0.0150009742572156	0.0480211079763154	0	33.6303434416005
-0.0132061209509064	0.0242872853495189	0	41.0487515035476
-0.00865848137760289	0.0297442325578041	0	65.3069674690228
-0.0183327432691124	0.0319961110393882	0	36.6878726556883
0.0152206689434107	0.0383698030321008	0	22.4499443206436
0.0221815994439591	0.0826794748480362	0	18.3575597506858
-0.0116044863151708	0.0620189985149387	0	25.3179778023443
-0.0304436199960976	0.0164596796030561	0	44.5869936192159
0.0169725825206096	0.0267115811554355	0	65.2839949757979
-0.0125855312490835	0.0344113662358633	0	55.3985559378582
-0.00683045638559672	0.0321274253620193	0	45.6618002273235
0.0176657665335221	0.0391990353016322	0	31.8276609256791
-0.0171979084820788	0.0355283393726039	0	35.0570962859162
0.0272230199304952	0.0414977924627388	0	29.1547594742265
-0.00336128720079403	0.034217690194526	0	28.9482296522603
-0.00970140573868302	0.0283828773789409	0	65.3069674690228
0.0202533857355582	0.0187974960968196	0	48.9591666595746
0.00671131151185541	0.0262567540654358	0	62.2093240599832
0.00289484614421316	0.0281543179509138	0	67.0223843204642
0.00223094978647247	0.0200221245707004	0	74.3370701601832
0.00313721091797602	0.02742969773587	0	75.591004755857
-0.00128401619021092	0.00506622371372101	0	124.763776794389
0.0122785501923176	0.0225120711143031	0	124.261820363296
0.370112847036823	0.18981157941893	0	19.4422220952236
0.341779767803117	0.132450965337972	0	12.4498995979887
0.247027044524286	0.0988119463830697	0	18.4661853126194
0.0330687762591951	0.0730560677481079	0	31.8433666561813
0.0571004925976068	0.0584390501664176	0	37.0540146272978
0.0208844885987801	0.0352081661886566	0	40.8044115262063
-0.00894020388501096	0.0445827328940222	0	39.3319208785943
0.00205642548505266	0.0293814687441701	0	54.972720507539
0.0201943277777924	0.0160524905034279	0	56.7626637852735
0.000537264371336966	0.0317742264681374	0	77.2593036468748
0.0257639066978309	0.0435490818786925	0	86.1684396980704
-0.00498864456625104	0.0395935714880874	0	103.469802357983
0.0174586485614539	0.0403688492471458	0	65.1766829472013
-0.0251399020267674	0.0462678176882257	0	63.4744042902334
0.0208590070059951	0.0492609100581868	0	72.4499827467198
0.0370706916070063	0.0335797325128811	0	64.319514923544
0.0147961660785129	0.0211774479768752	0	91.2852671574116
0.00844325110680879	0.0266625567972019	0	72.4568837309472
0.0244937113234628	0.0276010489746608	0	81.5720540381324
-0.00675020001551494	0.0427358699140049	0	75.0799573787839
-0.0226697329029415	0.0211963730331237	0	93.6429388688757
0.00618015030735399	0.0298162312317468	0	110.49886877249
0.00430614383274778	0.0180043303505319	0	120.755952234248
0.0011700191053596	0.0118376216119777	0	127.404866469064
0.00202830087293516	0.0180581264306718	0	123.166553901617
-0.00503338064652656	0.0290134107893046	0	135.366170072142
-0.00690346327104164	0.0263425520739907	0	138.141232077899
0.197792648645838	0.16721414721398	0	16.8819430161341
0.0445645792926536	0.0844871371187969	0	29.2745623366089
0.112648231714521	0.0902836990479951	0	47.2016948848238
0.0587977267490069	0.106304322040449	0	48.6929152957594
0.00801259919622178	0.0608609541973295	0	47.169905660283
0.0634430162928594	0.0730876565807873	0	34.7706773014274
0.0175372533238625	0.0365142945110892	0	59.514704065466
-0.0235329311143154	0.0408217201161745	0	65.299310869258
0.00857106543833329	0.0232498943051397	0	86.7006343690748
0.0686143207875191	0.154626073103501	0	95.4410813015025
0.0143422316820555	0.0557753022273784	0	112.800709217629
0.0180040221011748	0.0324105897501458	0	60.844062980705
0.0215646183247471	0.0667325712757128	0	62.4259561400544
-0.000983602072365393	0.0506174440328302	0	74.6257328272225
-0.00525435282453917	0.0437030310917687	0	69.7495519698872
0.00285077472537008	0.0931679874997524	0	98.5545534209353
-0.0101192506064948	0.0455157636057868	0	78.7781695649245
-0.0185750225844995	0.0203613068239348	0	88.8256719648098
0.055551231412585	0.0442378043033733	0	71.756532803641
0.0177065276757747	0.281835326146935	0	97.5346092420532
0.0549167207414938	0.130735685129804	0	113.780490419052
-0.00112575383326839	-0.00132408942875837	0	125.554768925756
0.0177608735296153	0.0109258541364679	0	132.627297341083
-0.00420904101772271	0.00226032024394383	0	125.880896088326
-0.0283100393735382	0.143287736424792	0	131.780119896743
0.0591846667132608	0.0558790091517349	0	134.46560898609
0.459018553704409	0.163890880982488	280	12.4096736459909
0.000885829090706572	0.0360418236627333	0	32.3264597504892
0.0833647214133166	0.0831184477715472	0	32.7719392163479
0.196189008779528	0.0487173975138091	0	32.5269119345812
0.247156331196499	0.0751788828248101	20	26.9814751264641
-0.0116203070839168	0.0283153466833365	0	46.8294778958724
-0.00985049975376015	0.011603763396504	0	51.31276644267
0.00141830433675569	0.0288840565918733	0	73.4438561079142
-0.026007274703121	0.0392968944029404	0	82.7163828996409
-0.0229085131604453	0.00171190555820196	0	101.985293057382
-0.0126113045453205	0.0374419777221327	0	53.7680202350803
-0.0035213387563826	0.0437437771688082	0	52.820450584977
0.202872947076542	0.0767653231071506	0	63.545259461269
-0.0120943631748886	0.0373875188147842	0	57.1489282489182
0.0130187718230545	0.0313177403389583	0	86.5216735852931
-0.020796008901446	0.0244882175470815	0	66.1286624694618
0.0445695788272295	0.0300028937242766	0	76.2167960491649
-0.00588791096264275	0.0332354442760348	0	64.1716448285378
0.014810129903259	0.0242850594168005	0	88.9606654651369
-0.0229308260414311	0.0293465856656678	0	104.177732745534
-0.00356915256025958	0.0251514699096263	0	115.710846509737
-0.0120462602200533	0.0181032318158061	0	123.947569560682
-0.0159836453173608	0.025387561440613	0	117.902502093891
0.0389985264165752	0.0114150504513653	0	134.94813818649
-0.00118839949210929	0.0371682345181276	0	136.908728720999
-0.00537486202292218	0.0366876149689501	30	22.561028345357
0.0481090368265543	0.0810718624251756	0	21.6794833886788
0.111992895224714	0.0537806061459555	50	23.7486841740758
0.125366949890681	0.0678611091638953	70	27.6043474836845
-0.00611277039470173	0.0315567487821484	0	39.4588393138977
0.000530242248851972	0.0116755043026239	0	42.1070065428546
-0.000653919183923394	0.0351355791030811	0	64.389440128021
-0.0062001536250478	0.0359171729035431	0	74
0.0174213670369867	0.00085604641626759	0	94.5991543302582
0.000643671456778889	0.0307888544276611	0	51.7783738639985
-0.0286859856882604	0.0424643361797387	0	48.5180378828328
0.0334172224820124	0.0648748169301569	0	57.2013985843004
0.00333777122854751	0.0415202945073143	0	49.3558507170123
0.0440471838687516	0.0336487176310355	0	78.4601809837321
0.0102831713763329	0.0282976625299504	0	57.974132162543
0.0557628443824363	0.0345805906842317	0	67.8306715284465
-0.0122416229438689	0.0301778659637646	0	61.1718889687085
0.017053629908998	0.00858853910987836	0	83.8331676605387
0.0197423098652368	0.0191039834622551	0	98.0866963456309
0.00983982592839913	0.0222765503884352	0	109.201648339208
0.00173708557373748	0.00950363937179031	0	118.207444774007
-0.0109520806033814	0.0222490452809746	0	112.902612901562
0.0238453279280534	0.00073787862900231	0	137.931142241337
0.0125754283048357	0.0208267376716101	0	139.391534893623
0.670981372808167	0.153119733619571	490	13.3790881602597
0.0359464145950472	0.0837907074176994	0	26.0192236625154
-0.0201245916714493	0.0367830873227655	0	44.2831796509691
0.0395464358226487	0.0795146946507568	0	36.5239647354993
-0.0173903616740327	0.109967070376454	0	31.04834939252
-0.0243357730799266	0.028463613452188	0	48.5901224530254
-0.0311186892300192	0.0430060453633477	0	57.5586657246326
0.00447652063527401	0.0765506511654439	0	76.2627038597505
-0.0196951403213818	0.0186083924829547	0	59.5482997238376
-0.0505853508706288	0.0392760168881548	0	52.8109837060436
-0.0235463449947673	0.0354466495643185	0	54.3783044972901
-0.0669431099469762	0.0310901251811697	0	42.2018956920184
-0.0099425793751503	0.0282707069537521	0	64.4748012792595
-0.0257652961444786	0.0418935723109757	0	47.8957200593122
-0.00438724449142539	0.0171184191572397	0	55.0817574156816
0.240739620489037	0.0670017803584652	0	65.7343137181792
-0.00864785718248172	0.0413107541636076	0	72.2011080247388
-0.0164207118267824	0.0375941329493128	0	87.8293800501859
-0.0173384165715024	0.0153755687478957	0	96.2496753241277
-0.00444649220022102	0.0117761683324062	0	103.585713300628
-0.0180168805536831	0.0136787516399072	0	101.656283622804
0.0189279647322073	0.0451976267120369	0	131.795295818933
-0.0107545063631751	0.012766697286166	0	133.150291024842
0.343673474161635	0.12566397489184	30	13.6381816969859
-0.00157191617909458	0.0599993886660366	0	35.8608421540822
0.213298133468769	0.0801142377530785	0	25
0.289882436053713	0.114587046331581	0	22.1585198061603
-0.00873475069099529	0.0369769135081705	0	43.611924974713
-0.00021151698318163	0.0577325070065114	0	53.4228415567723
0.0234254633199676	0.0366377439092877	0	75.4917214004291
0.000824699343320227	0.0320591318592107	0	48.1767578817836
-0.000980946821254242	0.0507387496552271	0	40.8166632639171
0.0804343410992708	0.0682741692706559	0	43.058100283222
0.00774347708892258	0.0534172510088922	0	32.0312347560939
0.00165572710555712	0.0514865380613788	0	58.6003412959344
0.00966688923217961	0.0505342965171255	0	39.1024295920343
0.0305112934699185	0.0310199901118497	0	47.9687398208458
0.0896059414256355	0.0446452307490364	0	54.0925133451941
-0.0190459802805727	0.0504938899833048	0	67.6017751246223
-0.0177960249187713	0.0339214078083464	0	80.6783738061198
-0.0062493292025599	0.0218032441834941	0	90.746900773525
-0.0106951651502121	0.0154946493048663	0	100.444014256699
-0.00526395282529145	0.0234991238325284	0	96.3379468330107
0.0249294894875624	0.0281956750716008	0	133.555232020314
-0.0136396278540167	0.0217699051896922	0	133.977610069743
0.26137615630536	0.0894902041416108	80	25.1793566240283
0.20916678364348	0.104365365113617	30	16.5227116418583
0.0867873465450578	0.269269035026661	0	22.2036033111745
0.000289293690250352	0.0182595758736641	0	45.8039299623951
-0.0187948653898365	0.0179615330735074	0	55.6417109729742
-0.0204056222061572	0.03245764286963	0	79.1770168672703
-0.00135811107419027	0.0192074165865127	0	34.9428104193123
0.0794963645165748	0.0476609780447694	0	28.1780056072107
0.237591405578171	0.057624251394145	0	34.117444218464
0.0577462446471371	0.0378722218613621	0	26.8328157299975
0.018086197596002	0.0406879658712967	0	58.1721582889959
0.0487381337051722	0.0534008422567949	0	36.0693775937429
0.0299284640080631	0.0207089095741479	0	46.8721665810319
0.0223385360632414	0.0482219766941359	0	41.641325627314
0.0134164585083729	0.00559978295814145	0	65.6048778674269
-0.0250739614238757	0.0201513054521972	0	76.6876782801514
0.0046734826642695	0.0157689086132727	0	88.7975224879613
0.00084435718727916	0.024244998908352	0	100.204790304656
-0.0156292241373855	0.0179808892176377	0	93.3113069247238
0.0305829142625652	0.0119649312576267	0	132.472638684371
0.00817044349614165	0.0168654281150621	0	132.234639939768
0.0505538874224929	0.0521166494575348	0	34.3656805548792
-0.0174526864977217	0.0646699851119905	0	45.4862616621766
0.00127998326409534	0.0274150248183672	0	68.3373982530796
-0.0198151094264532	0.0229890607069454	0	77.5757694128779
-0.0139110447186047	0.0205578456182327	0	99.9049548320803
0.0433987307331077	0.0392077524553768	0	29.1719042916296
0.169922813897174	0.0507397303488885	0	30.886890422961
0.191408880913687	0.0633697667506611	0	46.108567533594
0.0190497396793931	0.0363281113399512	0	45.5411901469428
0.0630300267776755	0.0359225090822385	0	77.9615289742319
0.013875635389758	0.0358300355601181	0	55.578772926361
0.0168058147933278	0.0271649874102445	0	67.089492470878
-0.0126062499962891	0.0439245140823896	0	40.6201920231798
0.0495505688978318	-0.0151257136100085	0	80.3118920210451
-0.00339902211999186	0.0108452312931526	0	90.8240056372763
0.0160608789966931	0.0235581877562121	0	104.92378186093
0.00325571008145203	0.023328504964106	0	116.494635069603
-0.00754079177430123	0.0248933306494767	0	106.531685427388
0.0342493528822383	0.00537370527749623	0	134.918493913918
0.00645342098700842	0.0258708365499893	0	134.966662550424
0.329068024074546	0.163941811471532	150	14.3527000944073
-0.0244330871378751	0.0322564302534653	0	34.7994252826106
-0.0206470871011657	0.0290197956423559	0	43.8748219369606
-0.00866188017920309	0.0322983481274138	0	67.955868032128
0.10736990922384	0.0361811873076701	0	28.9482296522603
0.352500910897688	0.0608434788718177	0	19.2613602842582
0.00619985085326433	0.0427112313745919	0	18.3575597506858
0.334034716504892	0.0779034712681042	130	11.3578166916005
0.0258073256428854	0.0427289416435953	0	44.0567815438214
0.0247903572042036	0.0537706369242128	0	21.3541565040626
9.55806017783469e-05	0.0316297610764002	0	32.86335345031
0.201817742622742	0.0696471607684263	0	31.1608729017658
-0.0072297923164463	0.000445412569629357	0	51.0783711564885
-0.035480702842455	0.0170242689049966	0	60.4648658313239
0.0165991198421092	0.0188729619330128	0	73.2529862872498
-0.00675103316825535	0.0195220143098089	0	85.7554662980734
0.0045879553435487	0.0181295867692158	0	77.6273147803014
0.0127810161090252	0.0036163688649547	0	124.571264744322
-0.00436615606262871	0.0113732290167771	0	123.227432010896
0.0128004859267752	0.0295348345219583	70	23.6008474424119
0.062076501541247	0.0294213741189414	0	33.4813380855664
0.0672943280321181	0.0641506297005937	0	57.7927331071996
0.0266041244281844	0.00127432339417635	0	43.1972221329104
0.0880659699943989	0.0416704887333347	0	33.2415402771893
-0.00393052432866889	0.0213023211158695	0	26.4764045897475
0.45437558190297	0.0634413509203154	30	12.5299640861417
0.0259594722863112	0.04737517258666	0	36.9459064038223
0.130252971408013	0.0652931141059849	90	17.1464281994822
0.00513214813701595	0.0137956122915145	0	25.9615099714943
0.0780211634446262	0.0618089194204881	0	44.1474801092882
0.042075862101811	0.0126078515906541	0	47.8852795752515
0.00760360056980128	0.020460025362176	0	58.9406481131655
0.0200465418951084	0.0124401266522454	0	69.0796641566822
-0.0103253297627486	0.0357854099602841	0	80.2122185206219
0.0525554310319043	0.0267505780793493	0	75.4320886625844
-0.0051314912538548	0.0270552681285219	0	124.74774547061
0.0244018248458092	0.00573311754192118	0	123.697210962899
0.474783512614998	0.247773493603791	60	10.0995049383621
0.0178145471091995	0.02713197148254	0	36.1801050302511
0.00988818747611455	0.0279626522871464	0	60.1414998150196
-0.00431664873542788	0.0310070129829532	0	50.0399840127872
0.00970937043018904	0.0322712426702812	0	35.749125863439
0.0591432367356874	0.0520643570037124	0	25.1793566240283
-0.0123333260988186	0.0402965995851668	0	17.1464281994822
0.217248822474427	0.0789468477852833	10	17.2916164657906
0.194089924642583	0.0644660052669895	100	11.4455231422596
-0.0233156421820154	0.0256473593541191	0	56.9209978830308
0.0414305571103557	0.00939541735926962	0	35.0142828000232
0.0287531061113973	0.0236443367821804	0	44.4859528390704
0.0271900901334758	0.0320839938311361	0	50.2891638427206
0.0159732458490601	0.0229830682776976	0	60.5722708836312
0.0164896514988259	0.0326202341466895	0	59.5399025864168
-0.00471707511356687	-0.00469321044222692	0	120.486513768139
0.0348737495159613	0.0249563565749888	0	118.498945142984
0.136804018962907	0.0949821095805159	0	27.1477439209965
0.00190985647227608	0.0219500700538202	0	67.5055553269507
-0.00554362602278213	0.0377735119014735	0	57.7408001330082
-0.0210000628818062	0.0513977523165399	0	42.190046219458
0.0386148553247421	0.0419989938565285	0	33.5857112474933
0.423301379703916	0.308016349011671	150	11.6619037896906
0.366954251488126	0.123308278655435	0	24.5153013442625
0.375621835642049	0.142159359307871	0	14.456832294801
-0.0289430596115675	0.024260475718545	0	63.0713881248859
0.00722299012044551	0.274359976967076	0	30.854497241083
0.136495989203192	0.162399555555179	0	39.255572852781
0.0235946797502675	0.0400075596574482	0	42.2492603485552
0.0468715019342615	0.0331500890799661	0	51.6236379965612
0.0334798990913316	0.0296571582302655	0	52.5642464038057
-0.0397060720081231	0.0581482699220877	0	117.732748205416
0.0790069212616964	0.0246439264942275	0	115.29960971313
-0.00224065873217265	0.000664740842426107	0	89.7440805847383
-0.0107731349014682	0.0247733293748491	0	81.0987052917616
-0.0133917981961349	0.0216035420281305	0	65.7647321898295
-0.000650570107675085	0.0081145243235818	0	58.2151183113115
0.0887953836442012	0.0710523199955922	0	30.5450486986025
-0.00257089357143444	0.0388185480968231	0	49.6588360717405
-0.0111512479454468	0.00869811061996291	0	39.5727178748188
0.00744719430724228	0.0299392308340516	0	84.7407812095215
-0.00288379903073922	0.146415019601096	0	33.7786915081091
0.0702493938666442	0.109193294894696	0	44.3395985547907
0.0442827762059697	0.0471606904987248	0	37.2021504754766
0.149842775097555	0.0938828012812452	0	34.8425027803687
0.0529067874932976	0.033131749040729	0	46.0217339960154
-0.00584069452178528	0.0777128763924708	0	105.820602908885
0.0429845041615734	-0.00275956105122731	0	103.290851482597
0.438530163344194	0.129389957960841	80	10.816653826392
0.00634217997069931	0.0622021641404273	0	26.9258240356725
0.0547220213242032	0.0388235982503366	0	35.2845575287547
-0.00460412860313104	0.0242348373602629	0	63.6317530797321
0.0156029398657894	0.032834213987118	0	43.4741302385683
-0.0129377841589256	0.0412635108073515	0	54.1664102558034
0.339401797389137	0.0945697543787567	0	11.8743420870379
0.02178634088927	0.0140940355757751	0	64.0390505863415
0.01799949513039	0.0299907430720892	0	69.065186599328
0.0116852966129497	0.0325050068411098	0	85.0058821494136
0.0045718148311736	0.0204354213296324	0	98.9949493661167
0.0337928870392015	0.0382613611846594	0	85.4985379991962
-0.00855509759370335	-0.0111820744882786	0	126.759615019927
0.0149546230070096	0.0339176944266642	0	124.623432788541
0.111100640025739	0.0889584349851443	200	17.606816861659
0.303820147471412	0.061121874678575	40	25.0199920063936
0.0959750973326949	0.0460569096651228	0	54.4609952167604
0.0673543550539505	0.0519800579776126	0	33.391615714128
0.0118385575356262	0.0429048448688123	0	44.3959457608462
0.357061690992777	0.0987073619339359	70	13.5646599662505
0.0076224001879012	0.0570598875986929	0	57.706152185014
0.00453450384021526	0.0633615592289577	0	62.8887907341205
0.0153118830307213	0.0418827180187269	0	78.2623792124926
0.000381086808847957	0.0321263883896269	0	92.568893263342
0.0399322611066	0.039982648502575	0	80.4052237109008
-0.00534446906196799	-0.00371650852939624	0	127.06297651165
0.035384713996316	0.0482797935649129	0	124.923976881942
0.08485374697273	0.0519328258472152	50	14.2828568570857
0.071535360422505	0.0576396911630286	0	37.5765884561119
0.050900615417869	0.0599385397830279	0	18.4661853126194
0.142664374429793	0.0475328739872002	0	28.0891438103763
0.0155067975285673	0.078534794115791	0	21.5870331449229
0.0466450965918416	0.092877552185083	0	43.5889894354067
0.0149422358473205	0.0979240636925681	0	46.9148164229596
0.00269196518403077	0.0459546479727113	0	61.7494939250517
0.0026711918313533	0.0266085715416154	0	76.8960337078578
-0.0156035489991613	0.0308798335932115	0	65.6277380381192
0.0293964612143433	-0.0119954172465791	0	122.983738762488
0.00954849565302834	0.0421259707176158	0	120.141583142557
0.104095034374112	0.0484775936823802	0	32.86335345031
0.223443901722358	0.0970995505543877	30	10.0498756211209
0.11511308983707	0.0649187239622393	0	21.6564078277077
0.0285654516430678	0.0380673458239053	0	33.6749164809655
0.00207784843051001	0.0167292668446939	0	41.9523539268061
0.0259284314349924	0.0178554272668974	0	50.2095608425328
0.0285907376626885	0.030340372209349	0	62.4579858785088
0.00542548956433713	0.0147786496811217	0	75.4784737524547
0.0491915121118769	0.0323309591618407	0	67.8454125199339
-0.0232172819349699	-0.0011669507905912	0	121.807224744676
0.0111001097436624	0.017198887540963	0	119.858249611781
0.204088747587842	0.0931862662378643	0	23
0.27327449094629	0.115357836157593	170	11.7046999107196
0.00386712247020808	0.037524926576271	0	57.4282160614449
0.00406875383507153	0.174272283516925	0	24.1660919471891
0.0535346916378232	0.185613551670741	0	28.0891438103763
0.131103638112462	0.0868891311748443	0	33.5410196624968
0.0898526540121705	0.0881122104549176	0	46.2709412050371
0.114979482700396	0.0556683543949696	0	43.5775171390018
-0.0107848404610222	0.0261882354328063	0	115.381974328749
0.0311906335922126	0.0223963072642766	0	112.044633963434
0.421672187488208	0.18524210536676	210	11.6619037896906
-0.00459088828082338	0.0466195483058918	0	39.7366329726111
-0.0100592035454878	0.0542220307847184	0	35.3977400408557
0.000650859955397696	0.0486384905406017	0	42.4264068711929
0.0183313858639287	0.0349848220796347	0	53.5723809439155
-0.00930623140343941	0.0271059188114548	0	66.9178600972864
0.0271134050551482	0.0339370967171405	0	60.3158354000009
0.000888302496180916	0.0128923723032113	0	120.507261192013
-0.000853455498191007	0.0176149286121323	0	118.105884696742
0.00434680863368242	0.0362658213260259	0	49.1019347887637
-0.0175391095856215	0.0344880884088312	0	29.748949561287
-0.0459067132460467	0.0435195652949238	0	35.4400902933387
0.0338145449992339	0.0422325030387288	0	44.1134900002256
0.00313317630003174	0.0238675271423892	0	57.28874234961
0.0118115989064981	0.0420874603444732	0	52.7446679769624
-0.00229688213804137	-0.00591596063298386	0	119.088202606304
-0.0188840454028299	0.0212497997081461	0	116.279834881204
0.0046020850262841	0.041187536937052	0	57.5325994545701
-0.00500593008938541	0.0568188698973283	0	59.4894948709434
-0.00886474408680603	0.0341385416724333	0	75.953933407033
-0.0169065192755608	0.0325909385973124	0	91
0.0310100114617445	0.0435999999273714	0	76.3478879865056
0.0142663590746678	0.00325804589103063	0	124.711667457379
-0.0100150534819937	0.032857744013205	0	121.679907955258
0.386187569735223	0.652696937903504	70	23.5159520326097
-0.0209859005012089	0.119379240355761	0	29.4788059459674
-0.00444936960873933	0.226753819552556	0	36.3455636907725
0.151691598387201	0.160677945173772	0	29.8496231131986
[truncated: 17 more rows]
