# Supplementary material for: Pairwise maximum entropy model explains the role of white matter structure in shaping emergent co-activation states
Source: Commun Biol. 2021 Feb 16;4:210. doi: 10.1038/s42003-021-01700-6 (PMC7887247; doi:10.1038/s42003-021-01700-6)
Supplement: Supplementary file 3 — Supplementary Data 2 [file 42003_2021_1700_MOESM3_ESM.zip › Manu_Fig4_Panel_c_gamma_Data.csv]

1	0.186015209381313	0.0974333620514381	0.146429276669441	0.0878226947138697	0.131231012042589	0.143159215805587	0.133352543746352	0.198502172873239	0.130833736800764	0.15826094079341	0.153238539208989	0.0839137169662565	0.170871943094271	0.157854889220764	0.131013944126953	0.0981957326554105	0.161451429591155	0.214480360765706	0.124469141689473	0.0920078343379794	0.115748979385862	0.124700836823144	0.13262820390927	0.212762540279702	0.220987717525016	0.154873277096556	0.144551141873776	0.198441323646214	0.153838840237136	0.14772875871965	0.100312583649403	0.125674424455538	0.1499538511271	0.144200673729663	0.10794974672972	0.139874527723698	0.223959383140961	0.144438804839269	0.126017871534995	0.166716057906231	0.155236032103818	0.137432952489333	0.126519877657948	0.119486526138107	0.140041863098016	0.0963848830627054	0.190320292193307	0.18956435756527	0.108901686079423
0.186015209381313	1	0.107982511698118	0.156309084818849	0.0857198858491904	0.12721028234919	0.13674196270937	0.128783000832289	0.186611999877131	0.126893749350917	0.152015703781282	0.147234358750075	0.0784407970663652	0.165400193371822	0.151162644425494	0.126564929489495	0.0930902484725528	0.151772891961905	0.203371866301376	0.11706074829922	0.0877284954297257	0.109142157543915	0.116001737713503	0.124165480643071	0.201547559668079	0.209146691981505	0.145764615881941	0.136956690270121	0.187490803136661	0.115812754056493	0.129072619749377	0.093244711895	0.105287593047391	0.137383805036736	0.13192551235488	0.0994554286725653	0.124730091259213	0.19462420482786	0.130394335170999	0.114148761732857	0.145013947052396	0.139431615561605	0.125074708516113	0.116269123259178	0.111661549578224	0.129139319863616	0.090606546850248	0.178171509982345	0.180029751761483	0.102231674655566
0.0974333620514381	0.107982511698118	1	0.161109737777862	0.068109300424043	0.093843257656983	0.10018503430814	0.0947080187871988	0.132711871596429	0.0931475871672491	0.108657704082603	0.105555563681788	0.0606546850248004	0.117229253850981	0.107864323776397	0.0910939257551667	0.0681531820781474	0.108083732046918	0.141251241485131	0.0866226777462968	0.067994037945929	0.0847094376273482	0.0874652055050998	0.0906229293344469	0.140271802965522	0.145061339238829	0.0993606442997	0.0978616469954963	0.130591510070108	0.0719082814920348	0.0977253213234122	0.0774537523933786	0.113013689613359	0.101182610578112	0.0995262244078537	0.0764292620422229	0.0953440102273509	0.137940224410779	0.0979774945623317	0.0851511796119984	0.112970393047976	0.104718886810199	0.0935401816993024	0.086178595406761	0.0826522656829375	0.0960028201276371	0.0697136136980971	0.126037179462801	0.127254164003294	0.0779639497584315
0.146429276669441	0.156309084818849	0.161109737777862	1	0.120637980741805	0.179698591545175	0.193647691751858	0.182208622159943	0.271683899967381	0.177202017971	0.216739388318996	0.208841860757661	0.102344011690073	0.235705624311607	0.214447010708586	0.176173431998795	0.127335491335567	0.212365850126599	0.294154232312402	0.161602382481274	0.116958357772977	0.151855974560342	0.160937721693773	0.171550646011084	0.290025846294267	0.303927554314517	0.211856237850267	0.190486457390182	0.268261130947244	0.12532161595654	0.181394763748488	0.13596789033097	0.158990546428984	0.185231190494649	0.171353471111976	0.130087163592269	0.173350964006805	0.27986461046987	0.185095449911286	0.158384979602344	0.200578652745456	0.196429788622072	0.176589430079704	0.161958701512601	0.153917827214524	0.178442406060349	0.122174423724177	0.256077243412998	0.261833346254043	0.140189890544527
0.0878226947138697	0.0857198858491904	0.068109300424043	0.120637980741805	1	0.11696830428124	0.127233685898045	0.120120762312095	0.173489044945053	0.116663473057396	0.139669746671211	0.133659715325083	0.0691735768082533	0.151420668551628	0.139344437342117	0.11625742148475	0.0869778266001811	0.138133888777559	0.183257101148675	0.105567850544937	0.0791095534749151	0.103071862059483	0.105580722496808	0.114757839091825	0.18107589039533	0.189003842570178	0.130694485685073	0.124368506429394	0.168625787492851	0.0820338269044272	0.11806183510152	0.107936874777849	0.0777445414879099	0.115511433364977	0.104597773444871	0.0774824217407267	0.109229335763402	0.173676273335898	0.119385890878028	0.104369003754807	0.125797878175752	0.126037179462801	0.113252990900408	0.10629277547074	0.0995355858273959	0.11485671908574	0.0813919845770613	0.160446247167805	0.167979849544435	0.092281070770869
0.131231012042589	0.12721028234919	0.093843257656983	0.179698591545175	0.11696830428124	1	0.212202025284609	0.205548981433672	0.275588782093945	0.192110078592042	0.236637085556061	0.22575092480586	0.104758087754532	0.295533286428721	0.23662421360419	0.193218236630357	0.133530410717655	0.222702027478692	0.310810538032961	0.170246483251104	0.121169826389549	0.16177322838792	0.167146683205175	0.177719821489431	0.307475532321032	0.322667946060671	0.221347547088672	0.197494650095004	0.2845125552726	0.127749734150312	0.199052741360068	0.120492293650178	0.117876361976839	0.192758941984065	0.178120607263584	0.131221065534325	0.180726592428659	0.293219845624341	0.200836676871589	0.17440470879403	0.208095872637887	0.208983452228237	0.185233530849534	0.173985785269514	0.159010439445511	0.184436054922278	0.125495387306793	0.2638343496812	0.276488648547444	0.146525231219749
0.143159215805587	0.13674196270937	0.10018503430814	0.193647691751858	0.127233685898045	0.212202025284609	1	0.224390593528626	0.304519664100565	0.210484789887327	0.255868366739461	0.254264053465407	0.111914307905865	0.288867370625913	0.264366195328944	0.212258778890584	0.159324047000177	0.254022411823473	0.350591305289056	0.183846870579838	0.131404783392842	0.172135734732476	0.185239381736748	0.219743818903339	0.345807619902963	0.361018756481686	0.250978195206076	0.223793803032807	0.317554270635714	0.139466135796167	0.215408896566553	0.130385558840179	0.128062171527535	0.213000086300586	0.196789033097006	0.143162141249194	0.194924940430655	0.326449959555742	0.22026571804282	0.191006601263499	0.230866940585703	0.229615435810648	0.205060432351311	0.188772732525228	0.172396684302216	0.205160482522669	0.135867255070891	0.294848147535972	0.31169753253459	0.156989543001827
0.133352543746352	0.128783000832289	0.0947080187871988	0.182208622159943	0.120120762312095	0.205548981433672	0.224390593528626	1	0.281271163756094	0.235260371794628	0.237284193681919	0.232695927928771	0.104722982431248	0.274485304765401	0.239742736489204	0.205546055990065	0.13690169193031	0.227864850356246	0.314487235558182	0.171703354167368	0.124660465701368	0.164358150359025	0.170584664532068	0.181692573907676	0.311585195500083	0.326117629161992	0.225027755146221	0.20068572398147	0.288508711239701	0.130461035285238	0.212461804676907	0.121089084145997	0.11917642911577	0.195972249241944	0.181324553101921	0.131384890376314	0.186206533393207	0.299102327629206	0.214253931430527	0.190244230659527	0.215479692301841	0.216374292956848	0.194023903799712	0.179977093776558	0.161903118084068	0.18767159555157	0.126128453303338	0.268948025106157	0.282512722022886	0.145827805463851
0.198502172873239	0.186611999877131	0.132711871596429	0.271683899967381	0.173489044945053	0.275588782093945	0.304519664100565	0.281271163756094	1	0.272371379215016	0.348011064027722	0.330903069814249	0.190137744512233	0.381612709297206	0.34438468413254	0.273786123743339	0.199531929022887	0.347929736695448	0.502372095948699	0.25410959004296	0.175907216630562	0.235112929436837	0.252614103271085	0.273649798071255	0.495531238618196	0.521097275388097	0.349876326871516	0.301205136493885	0.449728738241545	0.18854630319005	0.292173121901772	0.19301755119892	0.177374034055089	0.306813796977139	0.290038718246138	0.242325903194146	0.269413170639663	0.477043020110962	0.296728037597801	0.252349058080295	0.328813717990162	0.321601329321575	0.280370127125152	0.255364605350344	0.239478861475857	0.286243832799196	0.190110245342328	0.427763337463085	0.433176578313394	0.214337014028965
0.130833736800764	0.126893749350917	0.0931475871672491	0.177202017971	0.116663473057396	0.192110078592042	0.210484789887327	0.235260371794628	0.272371379215016	1	0.227650707884217	0.227326568732566	0.101493877777892	0.255668266396746	0.227304335361153	0.191998326646257	0.131952426436064	0.221602645771198	0.30384856733713	0.166565690104833	0.120490538384014	0.156802899699703	0.165754757136985	0.178036354487704	0.300261973475003	0.31316552013656	0.217989722916609	0.19497350279453	0.278238648913125	0.124549883933025	0.196263623425197	0.117311166271976	0.11706484392027	0.191234785864842	0.176597621321803	0.127286343882971	0.178748407461636	0.288943432159694	0.201382564648647	0.175877377105771	0.212343031666464	0.208892763476422	0.189694832350141	0.172352802648112	0.157779997864426	0.182748073961065	0.121591090268951	0.259667932896175	0.271734802686142	0.143806323931445
0.15826094079341	0.152015703781282	0.108657704082603	0.216739388318996	0.139669746671211	0.236637085556061	0.255868366739461	0.237284193681919	0.348011064027722	0.227650707884217	1	0.293039638298152	0.124857055511755	0.314725366667788	0.290100152561884	0.227348802103979	0.169709956893588	0.283331261144112	0.39789280296991	0.206647192963723	0.144173174559757	0.192670593587135	0.205087346432495	0.228252764178528	0.391761073169733	0.410369234864852	0.282181561806578	0.248847887171491	0.358082781277746	0.154287018197722	0.238564952893044	0.146209283310198	0.141176935217514	0.238021405470872	0.219275747926226	0.15868161958409	0.21713198285105	0.372350754837587	0.242650627434518	0.207925611819962	0.258243826948309	0.25646925285633	0.227432469791138	0.209004515422207	0.193203024323601	0.228397281092712	0.15189693077084	0.336611195380139	0.381274528016242	0.176257099685954
0.153238539208989	0.147234358750075	0.105555563681788	0.208841860757661	0.133659715325083	0.22575092480586	0.254264053465407	0.232695927928771	0.330903069814249	0.227326568732566	0.293039638298152	1	0.120495804182507	0.30347879126521	0.275654312030741	0.220073808942203	0.162308584567992	0.271918520544659	0.378932417864514	0.198268722473404	0.139403531302978	0.185909308322741	0.1969967395931	0.217123206520229	0.373859698650054	0.390989926234939	0.269087276221848	0.238762127792153	0.343127913558992	0.150355221989975	0.228872373134481	0.138523557866006	0.135987198258776	0.228544138361781	0.210817705369798	0.152794456869454	0.211373539655119	0.354743094856046	0.233058682936034	0.201561016708671	0.248203704489239	0.245971591017133	0.217881481503151	0.200345202345621	0.18612345079477	0.219058094921869	0.146853465992449	0.318867794815236	0.339335368466936	0.170082073320393
0.0839137169662565	0.0784407970663652	0.0606546850248004	0.102344011690073	0.0691735768082533	0.104758087754532	0.111914307905865	0.104722982431248	0.190137744512233	0.101493877777892	0.124857055511755	0.120495804182507	1	0.135135894169152	0.125025561063516	0.10442517227206	0.0800743647764888	0.127523304815134	0.168051230368445	0.098786087175294	0.074931434915462	0.0927175469570267	0.0990973543750741	0.105676677047116	0.166687973647604	0.172316527147385	0.121907038178502	0.114820443585014	0.155184544296336	0.0802241474891649	0.110891572820874	0.0852629315577841	0.0777802318999147	0.126471900382794	0.125949416154592	0.125420495950455	0.103662216579367	0.16323302474779	0.112022549319322	0.0984192365469819	0.127633301494755	0.121849699483805	0.107042274122842	0.0992477221764715	0.0964820077904563	0.114251152259101	0.0881047074775801	0.153141414481238	0.147791363212839	0.0858585518761601
0.170871943094271	0.165400193371822	0.117229253850981	0.235705624311607	0.151420668551628	0.295533286428721	0.288867370625913	0.274485304765401	0.381612709297206	0.255668266396746	0.314725366667788	0.30347879126521	0.135135894169152	1	0.327376155001704	0.260930554356936	0.177708119715003	0.304557109778734	0.438095419194128	0.225998417335009	0.157820954074924	0.211773740340551	0.223233288037715	0.240155809126506	0.432532395631143	0.455218625714357	0.307411757650401	0.267383497865158	0.395859619663077	0.167891501147505	0.263940250739772	0.156735029408022	0.151415987841856	0.258511212493985	0.238270068177463	0.171070288170823	0.238953451804048	0.409565908050382	0.269221846627768	0.231026084717921	0.281614610835551	0.278755282254113	0.246773162565439	0.230931300345056	0.209986879385423	0.248551247189746	0.163976672512678	0.36493651056012	0.380506891613777	0.191775992932128
0.157854889220764	0.151162644425494	0.107864323776397	0.214447010708586	0.139344437342117	0.23662421360419	0.264366195328944	0.239742736489204	0.34438468413254	0.227304335361153	0.290100152561884	0.275654312030741	0.125025561063516	0.327376155001704	1	0.234602732071785	0.168276489526181	0.281764393548227	0.399377758144801	0.204212053705294	0.14401871113731	0.192884736059164	0.20331452760668	0.221999335924301	0.393487084897836	0.413871575951098	0.282751438221213	0.247431972465725	0.360610364554155	0.153348535888611	0.238326236694717	0.144214130770255	0.139569111411132	0.235615520648512	0.218373541117841	0.157908132294411	0.217217405804373	0.370254967037564	0.244507699036213	0.208241559729513	0.255936237031143	0.253279349147306	0.224509366539069	0.209449182850464	0.189373033553375	0.225722255458512	0.149909969472996	0.330553186758857	0.344274687452919	0.174189396144558
0.131013944126953	0.126564929489495	0.0910939257551667	0.176173431998795	0.11625742148475	0.193218236630357	0.212258778890584	0.205546055990065	0.273786123743339	0.191998326646257	0.227348802103979	0.220073808942203	0.10442517227206	0.260930554356936	0.234602732071785	1	0.137745974955277	0.22727332565892	0.314939509139817	0.168694242873254	0.122025811188944	0.158496146459409	0.166771641334763	0.181020306966798	0.310491664679803	0.324673045108878	0.225879059235845	0.204642679004237	0.286999767427233	0.127409797603184	0.197370611286069	0.1182636907104	0.115974238543597	0.192070292558988	0.177705779360118	0.130223489264353	0.177793542668326	0.292575662942089	0.200069625557846	0.172909807110876	0.208683886802885	0.20680165638617	0.184553072666556	0.172229934016619	0.156791197925275	0.183151785178825	0.125618841027006	0.263613771233235	0.272408824893185	0.143344103841546
0.0981957326554105	0.0930902484725528	0.0681531820781474	0.127335491335567	0.0869778266001811	0.133530410717655	0.159324047000177	0.13690169193031	0.199531929022887	0.131952426436064	0.169709956893588	0.162308584567992	0.0800743647764888	0.177708119715003	0.168276489526181	0.137745974955277	1	0.45156884227032	0.240867862100439	0.129457608128053	0.0923951630715403	0.115514943897305	0.131906789515795	0.18512236399247	0.237728276021455	0.241172108235563	0.185177362332281	0.159417076106878	0.218555503710194	0.0966592896730378	0.140748650273456	0.0912706225490268	0.0874529186419506	0.145004000544133	0.135388067408072	0.10026519146297	0.131191811098255	0.215165499658454	0.143626701693978	0.124723655283278	0.154412812272821	0.153969900110728	0.13676712152439	0.128296207016091	0.121871347766497	0.140913645292888	0.0939708069982462	0.199548311507086	0.202218656431515	0.110695568099208
0.161451429591155	0.151772891961905	0.108083732046918	0.212365850126599	0.138133888777559	0.222702027478692	0.254022411823473	0.227864850356246	0.347929736695448	0.221602645771198	0.283331261144112	0.271918520544659	0.127523304815134	0.304557109778734	0.281764393548227	0.22727332565892	0.45156884227032	1	0.420528130334364	0.212217822680087	0.148737451675328	0.193573385484241	0.214469244079999	0.268585855187616	0.415661362349833	0.427345584116011	0.306806190823761	0.262922196364551	0.378801357990922	0.156701679350903	0.236626553959076	0.146653365649734	0.141239539710703	0.242829079494542	0.225599971915741	0.161952850625387	0.218496994838055	0.378868058105161	0.240920520085364	0.205517971731438	0.262500347396428	0.257276090203128	0.226845625803583	0.210972168792245	0.197286358510189	0.233486967880092	0.15324321991876	0.342026191496613	0.346827429544348	0.178931540231432
0.214480360765706	0.203371866301376	0.141251241485131	0.294154232312402	0.183257101148675	0.310810538032961	0.350591305289056	0.314487235558182	0.502372095948699	0.30384856733713	0.39789280296991	0.378932417864514	0.168051230368445	0.438095419194128	0.399377758144801	0.314939509139817	0.240867862100439	0.420528130334364	1	0.286940673466373	0.197367685842462	0.269244079999181	0.285491993792209	0.318780616595749	0.70635567250829	0.777439271447524	0.563922259261589	0.400629848008577	0.596447341283714	0.21058718041357	0.326132256380027	0.194827230614182	0.187248576406005	0.332676473728785	0.306778691653856	0.216378973666619	0.300370799977182	0.556828643603444	0.334431739892958	0.281813541000824	0.362566901238487	0.356256719378285	0.311933908378032	0.286362020720917	0.264185402914034	0.31730443775168	0.20415178956699	0.482769283427216	0.498295197738047	0.240389259526341
0.124469141689473	0.11706074829922	0.0866226777462968	0.161602382481274	0.105567850544937	0.170246483251104	0.183846870579838	0.171703354167368	0.25410959004296	0.166565690104833	0.206647192963723	0.198268722473404	0.098786087175294	0.225998417335009	0.204212053705294	0.168694242873254	0.129457608128053	0.212217822680087	0.286940673466373	1	0.154213882107548	0.162247735340968	0.206595120067519	0.170895931731848	0.285632415085342	0.295174041953787	0.207688650887799	0.185545383138036	0.264996920970604	0.122224741354217	0.184124202633777	0.114544866797239	0.114476411416836	0.186769388743186	0.174603638959303	0.127611653212064	0.176736872437494	0.280806018222588	0.188422849469836	0.161353134685961	0.203560849958386	0.198152874906569	0.17731552518295	0.168652701574035	0.162645595671514	0.183346034634327	0.119031912201586	0.246054088526849	0.248097218341946	0.181929534839839
0.0920078343379794	0.0877284954297257	0.067994037945929	0.116958357772977	0.0791095534749151	0.121169826389549	0.131404783392842	0.124660465701368	0.175907216630562	0.120490538384014	0.144173174559757	0.139403531302978	0.074931434915462	0.157820954074924	0.14401871113731	0.122025811188944	0.0923951630715403	0.148737451675328	0.197367685842462	0.154213882107548	1	0.132241460264431	0.142774227426911	0.120203259821811	0.197103225740393	0.203021983245984	0.14234886792646	0.132230343578724	0.183438478652307	0.0895832266765352	0.130777568283511	0.0842636000216483	0.0857573315273595	0.131459196643931	0.12310939550096	0.0925935081480918	0.12418595874832	0.193099463619915	0.134001992227096	0.116090086110433	0.143461121585824	0.139742882761385	0.125746390368269	0.120739201090605	0.113959778075848	0.128565932916653	0.0879900300881875	0.17056886713659	0.171768299015442	0.119436793596789
0.115748979385862	0.109142157543915	0.0847094376273482	0.151855974560342	0.103071862059483	0.16177322838792	0.172135734732476	0.164358150359025	0.235112929436837	0.156802899699703	0.192670593587135	0.185909308322741	0.0927175469570267	0.211773740340551	0.192884736059164	0.158496146459409	0.115514943897305	0.193573385484241	0.269244079999181	0.162247735340968	0.132241460264431	1	0.159231017893476	0.154715888230502	0.268842709136307	0.278259127018373	0.191542542532293	0.173058419646109	0.248502099737149	0.114069774755469	0.173147938220482	0.105857469462026	0.107603959295378	0.170919335280704	0.158154454646116	0.118146087877401	0.1613022319672	0.257255027009158	0.175182291704758	0.151185462885628	0.186463387341898	0.181645181721243	0.163244141433497	0.152943069404687	0.140980930495848	0.163900025890176	0.111776812056338	0.227107745550766	0.228989390878759	0.138038519315973
0.124700836823144	0.116001737713503	0.0874652055050998	0.160937721693773	0.105580722496808	0.167146683205175	0.185239381736748	0.170584664532068	0.252614103271085	0.165754757136985	0.205087346432495	0.1969967395931	0.0990973543750741	0.223233288037715	0.20331452760668	0.166771641334763	0.131906789515795	0.214469244079999	0.285491993792209	0.206595120067519	0.142774227426911	0.159231017893476	1	0.17336149560379	0.283859596259528	0.2927400728728	0.206416668007495	0.186489716334361	0.263053256238143	0.12066138429066	0.182057669269824	0.11437285071315	0.113803559387237	0.18683023797021	0.174224501467841	0.127362405416751	0.175070539758973	0.275367033468538	0.185365175811847	0.158506092967672	0.205940990877004	0.196876211316493	0.175688978537483	0.162190981734993	0.163268130071074	0.183189230856994	0.119213289705218	0.244126806278587	0.247027676159244	0.174035517810832
0.13262820390927	0.124165480643071	0.0906229293344469	0.171550646011084	0.114757839091825	0.177719821489431	0.219743818903339	0.181692573907676	0.273649798071255	0.178036354487704	0.228252764178528	0.217123206520229	0.105676677047116	0.240155809126506	0.221999335924301	0.181020306966798	0.18512236399247	0.268585855187616	0.318780616595749	0.170895931731848	0.120203259821811	0.154715888230502	0.17336149560379	1	0.314470853073983	0.323325585783514	0.232402213390633	0.210553830356451	0.288303930187214	0.127825795684093	0.188063604994902	0.120711116831979	0.116843095294863	0.194917919365998	0.180223416128263	0.133385893803472	0.174569118724741	0.291874141565142	0.189397022190952	0.166077726111193	0.207868858213987	0.205788867809442	0.181933630460889	0.170259940291696	0.161581319287303	0.18913080682272	0.125846440539627	0.270399045135207	0.279272500683822	0.147387651995079
0.212762540279702	0.201547559668079	0.140271802965522	0.290025846294267	0.18107589039533	0.307475532321032	0.345807619902963	0.311585195500083	0.495531238618196	0.300261973475003	0.391761073169733	0.373859698650054	0.166687973647604	0.432532395631143	0.393487084897836	0.310491664679803	0.237728276021455	0.415661362349833	0.70635567250829	0.285632415085342	0.197103225740393	0.268842709136307	0.283859596259528	0.314470853073983	1	0.702289305894623	0.538682701998224	0.378790826393937	0.704533121141157	0.209310516823495	0.324537304525515	0.193744816479609	0.187279001019517	0.33071408615724	0.304758965387614	0.215598465312284	0.29842245453495	0.551059668810529	0.33219904133213	0.279675626812861	0.360691106797707	0.353624990309468	0.310365870604704	0.285106420324812	0.26311937126366	0.315826503641446	0.202731194151453	0.478063999929789	0.490582558212671	0.23852516685999
0.220987717525016	0.209146691981505	0.145061339238829	0.303927554314517	0.189003842570178	0.322667946060671	0.361018756481686	0.326117629161992	0.521097275388097	0.31316552013656	0.410369234864852	0.390989926234939	0.172316527147385	0.455218625714357	0.413871575951098	0.324673045108878	0.241172108235563	0.427345584116011	0.777439271447524	0.295174041953787	0.203021983245984	0.278259127018373	0.2927400728728	0.323325585783514	0.702289305894623	1	0.503207602642846	0.395132354382388	0.605957373361203	0.216457960644007	0.337704141111698	0.199723253034782	0.192733198080324	0.34232341656708	0.315329178228264	0.22221347839633	0.311040477900468	0.579403706829594	0.346119472191464	0.291682817553247	0.374321333651232	0.367821583045299	0.322067645032524	0.295620464648208	0.27152358565772	0.327253286370212	0.2093462072355	0.499780152912937	0.514884803344367	0.246652049200111
0.154873277096556	0.145764615881941	0.0993606442997	0.211856237850267	0.130694485685073	0.221347547088672	0.250978195206076	0.225027755146221	0.349876326871516	0.217989722916609	0.282181561806578	0.269087276221848	0.121907038178502	0.307411757650401	0.282751438221213	0.225879059235845	0.185177362332281	0.306806190823761	0.563922259261589	0.207688650887799	0.14234886792646	0.191542542532293	0.206416668007495	0.232402213390633	0.538682701998224	0.503207602642846	1	0.306219346836206	0.445328871056685	0.151746562969442	0.233634995326604	0.140707108974237	0.134864998091148	0.238467243076572	0.221012291251315	0.15634711558574	0.21536969562222	0.383639456628104	0.238141933747479	0.201538783337258	0.25897635802749	0.255072060989648	0.224714147591555	0.206311937126366	0.191584668920233	0.227532519962496	0.148281082472643	0.33914345936632	0.348429987552237	0.171598623286239
0.144551141873776	0.136956690270121	0.0978616469954963	0.190486457390182	0.124368506429394	0.197494650095004	0.223793803032807	0.20068572398147	0.301205136493885	0.19497350279453	0.248847887171491	0.238762127792153	0.114820443585014	0.267383497865158	0.247431972465725	0.204642679004237	0.159417076106878	0.262922196364551	0.400629848008577	0.185545383138036	0.132230343578724	0.173058419646109	0.186489716334361	0.210553830356451	0.378790826393937	0.395132354382388	0.306219346836206	1	0.340606181169797	0.140419245323313	0.206739636981703	0.131011018683346	0.126988533723783	0.214055001265254	0.198796472500099	0.145037350601252	0.192492726615832	0.32435007613467	0.209772151824672	0.18072249680761	0.229953617091612	0.225715819482577	0.20077816799945	0.18460514556276	0.17377807877342	0.205395103099946	0.136738452177042	0.293272503609266	0.300148466263053	0.156758432956877
0.198441323646214	0.187490803136661	0.130591510070108	0.268261130947244	0.168625787492851	0.2845125552726	0.317554270635714	0.288508711239701	0.449728738241545	0.278238648913125	0.358082781277746	0.343127913558992	0.155184544296336	0.395859619663077	0.360610364554155	0.286999767427233	0.218555503710194	0.378801357990922	0.596447341283714	0.264996920970604	0.183438478652307	0.248502099737149	0.263053256238143	0.288303930187214	0.704533121141157	0.605957373361203	0.445328871056685	0.340606181169797	1	0.194986959835122	0.299429392224463	0.180309424170308	0.174445079915806	0.304496845640431	0.281731628579829	0.200248662706591	0.275859678171949	0.497220389756852	0.306211155594106	0.258405896524134	0.331326088959815	0.325739076759252	0.287047159613666	0.264350397933467	0.24373245648037	0.291071984928115	0.188243812321091	0.434007404297769	0.445241107748476	0.220936814806255
0.153838840237136	0.115812754056493	0.0719082814920348	0.12532161595654	0.0820338269044272	0.127749734150312	0.139466135796167	0.130461035285238	0.18854630319005	0.124549883933025	0.154287018197722	0.150355221989975	0.0802241474891649	0.167891501147505	0.153348535888611	0.127409797603184	0.0966592896730378	0.156701679350903	0.21058718041357	0.122224741354217	0.0895832266765352	0.114069774755469	0.12066138429066	0.127825795684093	0.209310516823495	0.216457960644007	0.151746562969442	0.140419245323313	0.194986959835122	1	0.138649351941105	0.0918042234629354	0.0939942105471018	0.142434290879783	0.135231263630739	0.101108889399216	0.13210220914874	0.216506523007883	0.14006468155815	0.119873269782947	0.153676770661311	0.148028909233724	0.132032583590894	0.122111819230989	0.115234101311038	0.134427351727548	0.0925115957270971	0.182398190905673	0.184636740353715	0.105119672584352
0.14772875871965	0.129072619749377	0.0977253213234122	0.181394763748488	0.11806183510152	0.199052741360068	0.215408896566553	0.212461804676907	0.292173121901772	0.196263623425197	0.238564952893044	0.228872373134481	0.110891572820874	0.263940250739772	0.238326236694717	0.197370611286069	0.140748650273456	0.236626553959076	0.326132256380027	0.184124202633777	0.130777568283511	0.173147938220482	0.182057669269824	0.188063604994902	0.324537304525515	0.337704141111698	0.233634995326604	0.206739636981703	0.299429392224463	0.138649351941105	1	0.132435709719933	0.138135058955002	0.217533353713924	0.206726179941111	0.145998651370497	0.25725561209788	0.34416995657179	0.265666262467875	0.235294306940469	0.26452007366267	0.254379901032243	0.219697011805628	0.199623787952146	0.175883813081706	0.209497160125619	0.1326153319574	0.282665430179169	0.284631328283042	0.159155541448416
0.100312583649403	0.093244711895	0.0774537523933786	0.13596789033097	0.107936874777849	0.120492293650178	0.130385558840179	0.121089084145997	0.19301755119892	0.117311166271976	0.146209283310198	0.138523557866006	0.0852629315577841	0.156735029408022	0.144214130770255	0.1182636907104	0.0912706225490268	0.146653365649734	0.194827230614182	0.114544866797239	0.0842636000216483	0.105857469462026	0.11437285071315	0.120711116831979	0.193744816479609	0.199723253034782	0.140707108974237	0.131011018683346	0.180309424170308	0.0918042234629354	0.132435709719933	1	0.120162888700035	0.150028742483438	0.184880722350535	0.12500625313571	0.12276419315534	0.191014207416877	0.131129206605067	0.114211951314767	0.158521305274429	0.145912058239731	0.127219643768732	0.115038096589372	0.110184785645433	0.134180444287121	0.0921301178807501	0.175625203866851	0.173498991453317	0.0998761074632455
0.125674424455538	0.105287593047391	0.113013689613359	0.158990546428984	0.0777445414879099	0.117876361976839	0.128062171527535	0.11917642911577	0.177374034055089	0.11706484392027	0.141176935217514	0.135987198258776	0.0777802318999147	0.151415987841856	0.139569111411132	0.115974238543597	0.0874529186419506	0.141239539710703	0.187248576406005	0.114476411416836	0.0857573315273595	0.107603959295378	0.113803559387237	0.116843095294863	0.187279001019517	0.192733198080324	0.134864998091148	0.126988533723783	0.174445079915806	0.0939942105471018	0.138135058955002	0.120162888700035	1	0.146550390034769	0.150664148834869	0.105723484144827	0.130080727616334	0.192505598567703	0.133837582296385	0.118115078175167	0.177116009928956	0.151171420756315	0.129784087634589	0.115580473834101	0.111294698949912	0.133412222795934	0.0900852327994886	0.169594694415474	0.166772226423484	0.0991348000532431
0.1499538511271	0.137383805036736	0.101182610578112	0.185231190494649	0.115511433364977	0.192758941984065	0.213000086300586	0.195972249241944	0.306813796977139	0.191234785864842	0.238021405470872	0.228544138361781	0.126471900382794	0.258511212493985	0.235615520648512	0.192070292558988	0.145004000544133	0.242829079494542	0.332676473728785	0.186769388743186	0.131459196643931	0.170919335280704	0.18683023797021	0.194917919365998	0.33071408615724	0.34232341656708	0.238467243076572	0.214055001265254	0.304496845640431	0.142434290879783	0.217533353713924	0.150028742483438	0.146550390034769	1	0.312643035908358	0.215758194533224	0.202495403396733	0.327506044697853	0.216162490839705	0.188503006624667	0.279482547534802	0.255252268315837	0.213758946372231	0.186892842463399	0.192290285918231	0.265095215875797	0.146688470973017	0.29412790331994	0.288763809922227	0.158290195229479
0.144200673729663	0.13192551235488	0.0995262244078537	0.171353471111976	0.104597773444871	0.178120607263584	0.196789033097006	0.181324553101921	0.290038718246138	0.176597621321803	0.219275747926226	0.210817705369798	0.125949416154592	0.238270068177463	0.218373541117841	0.177705779360118	0.135388067408072	0.225599971915741	0.306778691653856	0.174603638959303	0.12310939550096	0.158154454646116	0.174224501467841	0.180223416128263	0.304758965387614	0.315329178228264	0.221012291251315	0.198796472500099	0.281731628579829	0.135231263630739	0.206726179941111	0.184880722350535	0.150664148834869	0.312643035908358	1	0.245516391991891	0.19048528721274	0.305816220707167	0.203078151763238	0.177912315678769	0.275854412373456	0.241409654256447	0.198749665402387	0.176021308931233	0.174596617894646	0.228890510884844	0.138709616079408	0.274246003478352	0.265201702023091	0.148492884589787
0.10794974672972	0.0994554286725653	0.0764292620422229	0.130087163592269	0.0774824217407267	0.131221065534325	0.143162141249194	0.131384890376314	0.242325903194146	0.127286343882971	0.15868161958409	0.152794456869454	0.125420495950455	0.171070288170823	0.157908132294411	0.130223489264353	0.10026519146297	0.161952850625387	0.216378973666619	0.127611653212064	0.0925935081480918	0.118146087877401	0.127362405416751	0.133385893803472	0.215598465312284	0.22221347839633	0.15634711558574	0.145037350601252	0.200248662706591	0.101108889399216	0.145998651370497	0.12500625313571	0.105723484144827	0.215758194533224	0.245516391991891	1	0.136535426390719	0.215428204494359	0.146096361186969	0.128289771040156	0.180855897036087	0.167893256413669	0.142696995715688	0.127421499377612	0.126323287847561	0.162943990919423	0.110568018757944	0.195374873657404	0.186628967450052	0.109577463552629
0.139874527723698	0.124730091259213	0.0953440102273509	0.173350964006805	0.109229335763402	0.180726592428659	0.194924940430655	0.186206533393207	0.269413170639663	0.178748407461636	0.21713198285105	0.211373539655119	0.103662216579367	0.238953451804048	0.217217405804373	0.177793542668326	0.131191811098255	0.218496994838055	0.300370799977182	0.176736872437494	0.12418595874832	0.1613022319672	0.175070539758973	0.174569118724741	0.29842245453495	0.311040477900468	0.21536969562222	0.192492726615832	0.275859678171949	0.13210220914874	0.25725561209788	0.12276419315534	0.130080727616334	0.202495403396733	0.19048528721274	0.136535426390719	1	0.342852336771217	0.262562951889617	0.203969826974638	0.23476480164761	0.22303786840477	0.196478350985948	0.183593527163475	0.164115338539648	0.191871947482436	0.124336326549717	0.260454292137724	0.26207615807342	0.153336249025462
0.223959383140961	0.19462420482786	0.137940224410779	0.27986461046987	0.173676273335898	0.293219845624341	0.326449959555742	0.299102327629206	0.477043020110962	0.288943432159694	0.372350754837587	0.354743094856046	0.16323302474779	0.409565908050382	0.370254967037564	0.292575662942089	0.215165499658454	0.378868058105161	0.556828643603444	0.280806018222588	0.193099463619915	0.257255027009158	0.275367033468538	0.291874141565142	0.551059668810529	0.579403706829594	0.383639456628104	0.32435007613467	0.497220389756852	0.216506523007883	0.34416995657179	0.191014207416877	0.192505598567703	0.327506044697853	0.305816220707167	0.215428204494359	0.342852336771217	1	0.36787248576406	0.289539637566792	0.370661603698931	0.356133265658071	0.310856760041951	0.291327668699362	0.26003185808088	0.311912845184062	0.196997909770543	0.456807141592933	0.462804300987191	0.23503394245945
0.144438804839269	0.130394335170999	0.0979774945623317	0.185095449911286	0.119385890878028	0.200836676871589	0.22026571804282	0.214253931430527	0.296728037597801	0.201382564648647	0.242650627434518	0.233058682936034	0.112022549319322	0.269221846627768	0.244507699036213	0.200069625557846	0.143626701693978	0.240920520085364	0.334431739892958	0.188422849469836	0.134001992227096	0.175182291704758	0.185365175811847	0.189397022190952	0.33219904133213	0.346119472191464	0.238141933747479	0.209772151824672	0.306211155594106	0.14006468155815	0.265666262467875	0.131129206605067	0.133837582296385	0.216162490839705	0.203078151763238	0.146096361186969	0.262562951889617	0.36787248576406	1	0.249702116704722	0.247981370775111	0.247650795647525	0.22153594565696	0.212140590968863	0.175580152035304	0.208187146478424	0.132406455283863	0.28522753369014	0.289618039455458	0.162392837343873
0.126017871534995	0.114148761732857	0.0851511796119984	0.158384979602344	0.104369003754807	0.17440470879403	0.191006601263499	0.190244230659527	0.252349058080295	0.175877377105771	0.207925611819962	0.201561016708671	0.0984192365469819	0.231026084717921	0.208241559729513	0.172909807110876	0.124723655283278	0.205517971731438	0.281813541000824	0.161353134685961	0.116090086110433	0.151185462885628	0.158506092967672	0.166077726111193	0.279675626812861	0.291682817553247	0.201538783337258	0.18072249680761	0.258405896524134	0.119873269782947	0.235294306940469	0.114211951314767	0.118115078175167	0.188503006624667	0.177912315678769	0.128289771040156	0.203969826974638	0.289539637566792	0.249702116704722	1	0.216834757780583	0.217432133365123	0.199543630797315	0.184612166627417	0.154629295099736	0.181679116867084	0.117057237766892	0.243633576486454	0.246172861537291	0.139912558490588
0.166716057906231	0.145013947052396	0.112970393047976	0.200578652745456	0.125797878175752	0.208095872637887	0.230866940585703	0.215479692301841	0.328813717990162	0.212343031666464	0.258243826948309	0.248203704489239	0.127633301494755	0.281614610835551	0.255936237031143	0.208683886802885	0.154412812272821	0.262500347396428	0.362566901238487	0.203560849958386	0.143461121585824	0.186463387341898	0.205940990877004	0.207868858213987	0.360691106797707	0.374321333651232	0.25897635802749	0.229953617091612	0.331326088959815	0.153676770661311	0.26452007366267	0.158521305274429	0.177116009928956	0.279482547534802	0.275854412373456	0.180855897036087	0.23476480164761	0.370661603698931	0.247981370775111	0.216834757780583	1	0.322210406680543	0.242559938682702	0.207046223471712	0.206021733120556	0.252542137358354	0.150296713117835	0.316357179111748	0.314899138018041	0.173214053245999
0.155236032103818	0.139431615561605	0.104718886810199	0.196429788622072	0.126037179462801	0.208983452228237	0.229615435810648	0.216374292956848	0.321601329321575	0.208892763476422	0.25646925285633	0.245971591017133	0.121849699483805	0.278755282254113	0.253279349147306	0.20680165638617	0.153969900110728	0.257276090203128	0.356256719378285	0.198152874906569	0.139742882761385	0.181645181721243	0.196876211316493	0.205788867809442	0.353624990309468	0.367821583045299	0.255072060989648	0.225715819482577	0.325739076759252	0.148028909233724	0.254379901032243	0.145912058239731	0.151171420756315	0.255252268315837	0.241409654256447	0.167893256413669	0.22303786840477	0.356133265658071	0.247650795647525	0.217432133365123	0.322210406680543	1	0.248970755802983	0.207321800259487	0.203801321422877	0.248413166251497	0.144788102805939	0.308157160681453	0.310188588722122	0.171228847214319
0.137432952489333	0.125074708516113	0.0935401816993024	0.176589430079704	0.113252990900408	0.185233530849534	0.205060432351311	0.194023903799712	0.280370127125152	0.189694832350141	0.227432469791138	0.217881481503151	0.107042274122842	0.246773162565439	0.224509366539069	0.184553072666556	0.13676712152439	0.226845625803583	0.311933908378032	0.17731552518295	0.125746390368269	0.163244141433497	0.175688978537483	0.181933630460889	0.310365870604704	0.322067645032524	0.224714147591555	0.20077816799945	0.287047159613666	0.132032583590894	0.219697011805628	0.127219643768732	0.129784087634589	0.213758946372231	0.198749665402387	0.142696995715688	0.196478350985948	0.310856760041951	0.22153594565696	0.199543630797315	0.242559938682702	0.248970755802983	1	0.189962217895816	0.182811848631697	0.211815866728491	0.129640155809126	0.269322481887847	0.272900884507875	0.153106309157955
0.126519877657948	0.116269123259178	0.086178595406761	0.161958701512601	0.10629277547074	0.173985785269514	0.188772732525228	0.179977093776558	0.255364605350344	0.172352802648112	0.209004515422207	0.200345202345621	0.0992477221764715	0.230931300345056	0.209449182850464	0.172229934016619	0.128296207016091	0.210972168792245	0.286362020720917	0.168652701574035	0.120739201090605	0.152943069404687	0.162190981734993	0.170259940291696	0.285106420324812	0.295620464648208	0.206311937126366	0.18460514556276	0.264350397933467	0.122111819230989	0.199623787952146	0.115038096589372	0.115580473834101	0.186892842463399	0.176021308931233	0.127421499377612	0.183593527163475	0.291327668699362	0.212140590968863	0.184612166627417	0.207046223471712	0.207321800259487	0.189962217895816	1	0.155226085595555	0.181138494888519	0.11865921068606	0.246543807786653	0.25008827526084	0.143729677308943
0.119486526138107	0.111661549578224	0.0826522656829375	0.153917827214524	0.0995355858273959	0.159010439445511	0.172396684302216	0.161903118084068	0.239478861475857	0.157779997864426	0.193203024323601	0.18612345079477	0.0964820077904563	0.209986879385423	0.189373033553375	0.156791197925275	0.121871347766497	0.197286358510189	0.264185402914034	0.162645595671514	0.113959778075848	0.140980930495848	0.163268130071074	0.161581319287303	0.26311937126366	0.27152358565772	0.191584668920233	0.17377807877342	0.24373245648037	0.115234101311038	0.175883813081706	0.110184785645433	0.111294698949912	0.192290285918231	0.174596617894646	0.126323287847561	0.164115338539648	0.26003185808088	0.175580152035304	0.154629295099736	0.206021733120556	0.203801321422877	0.182811848631697	0.155226085595555	1	0.201745904744631	0.113384635862721	0.232206208668967	0.233466489774843	0.140908964583117
0.140041863098016	0.129139319863616	0.0960028201276371	0.178442406060349	0.11485671908574	0.184436054922278	0.205160482522669	0.18767159555157	0.286243832799196	0.182748073961065	0.228397281092712	0.219058094921869	0.114251152259101	0.248551247189746	0.225722255458512	0.183151785178825	0.140913645292888	0.233486967880092	0.31730443775168	0.183346034634327	0.128565932916653	0.163900025890176	0.183189230856994	0.18913080682272	0.315826503641446	0.327253286370212	0.227532519962496	0.205395103099946	0.291071984928115	0.134427351727548	0.209497160125619	0.134180444287121	0.133412222795934	0.265095215875797	0.228890510884844	0.162943990919423	0.191871947482436	0.311912845184062	0.208187146478424	0.181679116867084	0.252542137358354	0.248413166251497	0.211815866728491	0.181138494888519	0.201745904744631	1	0.136440642017854	0.280039551997566	0.278912671120167	0.157285597894851
0.0963848830627054	0.090606546850248	0.0697136136980971	0.122174423724177	0.0813919845770613	0.125495387306793	0.135867255070891	0.126128453303338	0.190110245342328	0.121591090268951	0.15189693077084	0.146853465992449	0.0881047074775801	0.163976672512678	0.149909969472996	0.125618841027006	0.0939708069982462	0.15324321991876	0.20415178956699	0.119031912201586	0.0879900300881875	0.111776812056338	0.119213289705218	0.125846440539627	0.202731194151453	0.2093462072355	0.148281082472643	0.136738452177042	0.188243812321091	0.0925115957270971	0.1326153319574	0.0921301178807501	0.0900852327994886	0.146688470973017	0.138709616079408	0.110568018757944	0.124336326549717	0.196997909770543	0.132406455283863	0.117057237766892	0.150296713117835	0.144788102805939	0.129640155809126	0.11865921068606	0.113384635862721	0.136440642017854	1	0.227856659114146	0.1805335131506	0.104015610167087
0.190320292193307	0.178171509982345	0.126037179462801	0.256077243412998	0.160446247167805	0.2638343496812	0.294848147535972	0.268948025106157	0.427763337463085	0.259667932896175	0.336611195380139	0.318867794815236	0.153141414481238	0.36493651056012	0.330553186758857	0.263613771233235	0.199548311507086	0.342026191496613	0.482769283427216	0.246054088526849	0.17056886713659	0.227107745550766	0.244126806278587	0.270399045135207	0.478063999929789	0.499780152912937	0.33914345936632	0.293272503609266	0.434007404297769	0.182398190905673	0.282665430179169	0.175625203866851	0.169594694415474	0.29412790331994	0.274246003478352	0.195374873657404	0.260454292137724	0.456807141592933	0.28522753369014	0.243633576486454	0.316357179111748	0.308157160681453	0.269322481887847	0.246543807786653	0.232206208668967	0.280039551997566	0.227856659114146	1	0.41687132582567	0.207616684975068
0.18956435756527	0.180029751761483	0.127254164003294	0.261833346254043	0.167979849544435	0.276488648547444	0.31169753253459	0.282512722022886	0.433176578313394	0.271734802686142	0.381274528016242	0.339335368466936	0.147791363212839	0.380506891613777	0.344274687452919	0.272408824893185	0.202218656431515	0.346827429544348	0.498295197738047	0.248097218341946	0.171768299015442	0.228989390878759	0.247027676159244	0.279272500683822	0.490582558212671	0.514884803344367	0.348429987552237	0.300148466263053	0.445241107748476	0.184636740353715	0.284631328283042	0.173498991453317	0.166772226423484	0.288763809922227	0.265201702023091	0.186628967450052	0.26207615807342	0.462804300987191	0.289618039455458	0.246172861537291	0.314899138018041	0.310188588722122	0.272900884507875	0.25008827526084	0.233466489774843	0.278912671120167	0.1805335131506	0.41687132582567	1	0.209263124637062
0.108901686079423	0.102231674655566	0.0779639497584315	0.140189890544527	0.092281070770869	0.146525231219749	0.156989543001827	0.145827805463851	0.214337014028965	0.143806323931445	0.176257099685954	0.170082073320393	0.0858585518761601	0.191775992932128	0.174189396144558	0.143344103841546	0.110695568099208	0.178931540231432	0.240389259526341	0.181929534839839	0.119436793596789	0.138038519315973	0.174035517810832	0.147387651995079	0.23852516685999	0.246652049200111	0.171598623286239	0.156758432956877	0.220936814806255	0.105119672584352	0.159155541448416	0.0998761074632455	0.0991348000532431	0.158290195229479	0.148492884589787	0.109577463552629	0.153336249025462	0.23503394245945	0.162392837343873	0.139912558490588	0.173214053245999	0.171228847214319	0.153106309157955	0.143729677308943	0.140908964583117	0.157285597894851	0.104015610167087	0.207616684975068	0.209263124637062	1
0.144362158216767	0.133388234158357	0.0976317071279896	0.188435721421707	0.120668990444038	0.196948762317946	0.216116853919436	0.198925192018805	0.302690676757497	0.193663489147336	0.242204204740096	0.231686649884372	0.11430146988914	0.263107084400511	0.238388256099184	0.194047307348568	0.148958615212014	0.248433644356746	0.338210827944422	0.202478435823812	0.139003915706268	0.174347370099333	0.203509362150903	0.199891758586543	0.336364287939712	0.348955397224047	0.243470336733186	0.217621117022132	0.310198535230386	0.139704851994494	0.215098799544216	0.132878036793304	0.13210630476979	0.219244153135271	0.203591274571898	0.147226167507975	0.200370946249362	0.329348489081513	0.216827736715926	0.186563437513256	0.238615855611805	0.232600558467185	0.207741308872724	0.191645518147258	0.188808422937233	0.218392849045647	0.136897011220539	0.293702543819488	0.294314546622063	0.193142175096576
0.149774813978355	0.138422922605927	0.102247472051043	0.196340855136421	0.12636482914678	0.210784355312679	0.228166756136484	0.215791544590343	0.316344892248598	0.207470997883442	0.255553003918632	0.242645946724746	0.116517200877048	0.278280190212343	0.251450361804238	0.207536527820237	0.155774313727498	0.259642188992433	0.354111784125665	0.199938565684254	0.140034256944637	0.181532844686736	0.199497408788325	0.206563525276564	0.351684836109336	0.365609947678441	0.252959890705427	0.223888002316951	0.32392530172294	0.142841512629871	0.229168428027505	0.136680528393624	0.134949250867028	0.225788370484029	0.209491894327126	0.152223410277376	0.20827373960919	0.340713837494533	0.239367109530071	0.208073054177753	0.24752266121754	0.249963066274462	0.228717324623313	0.207773488752401	0.184942741755003	0.220090191426402	0.141612241226229	0.306611356279538	0.308048334179274	0.174209289161085
0.111580222245951	0.10220007986461	0.0781897940048884	0.141624528089378	0.0918925718598654	0.145791529963125	0.158125785298768	0.147374780043209	0.219698767071792	0.143885895997554	0.178898190174313	0.170214303371427	0.089906195650743	0.191662485720178	0.175257768149818	0.14487235558182	0.110943645717077	0.180834248753395	0.242248671482922	0.143402612713685	0.103108137560209	0.128941559875786	0.142297965207699	0.147148935796752	0.241097216879225	0.248737305403148	0.176152953893546	0.160714802890923	0.223473759502207	0.106791856150087	0.15959435798946	0.103985770642296	0.103703172789864	0.174837674447859	0.159343940016704	0.118043697351157	0.149128290941218	0.236742401525911	0.160243221381482	0.139636396614092	0.181125622936648	0.177938644671231	0.156687052132868	0.139948833991314	0.153791448050704	0.184352972323841	0.111008590565152	0.217779676065629	0.212870781693159	0.12379921510348
0.169043540839924	0.158249824107703	0.112607638040713	0.224561439435272	0.145139741127495	0.234269231500592	0.268538463001183	0.238038373043792	0.372477719090129	0.229145609567371	0.295810033393939	0.278878735974326	0.133335576173432	0.319951964215974	0.290484555851838	0.232327322034295	0.186362166993097	0.305624896695273	0.417340566980225	0.220245239937571	0.153137318860189	0.200306586490009	0.220677035413958	0.255526674926169	0.413826524119551	0.43017156264033	0.296739154283508	0.260090366953019	0.377936596860706	0.163459454082968	0.249286703712534	0.154844607749208	0.150505004702651	0.255282107840628	0.238145444279807	0.171116510179812	0.227983623366688	0.394238338816102	0.253173448088735	0.216872203458752	0.276214827025833	0.271744164105685	0.239932890323656	0.219770732984523	0.207951355723704	0.246911243503687	0.168140748942818	0.431332963752291	0.366480559695871	0.186379719654739
0.142930446115523	0.133291694519328	0.095968299893075	0.184538445448522	0.120193313313548	0.192142258471719	0.211908310746471	0.19460314163389	0.299979960711292	0.188933046834889	0.23987964725001	0.229021570758436	0.115158624865978	0.258404726346691	0.237198770728596	0.191879553635814	0.147024896987817	0.244991567408803	0.333076674414217	0.184596369231939	0.13166046716409	0.170068616279801	0.184519137520716	0.197574222161113	0.330723447576782	0.343013821258321	0.239525083484847	0.213189069957596	0.305099487023464	0.138068358840764	0.208597878760841	0.132692563668623	0.130279072692885	0.22003460799787	0.205928704013855	0.150981852010584	0.191407972126373	0.319566390748577	0.208839520402775	0.180186555538816	0.233638505858932	0.226680045695429	0.201307088203587	0.181807251297069	0.175632810020229	0.211593533014362	0.151913313255039	0.315990328483435	0.290714495719345	0.158129880919818
0.12238154513155	0.113591172181372	0.0852816543968686	0.158177273106251	0.105415727477375	0.163658384248241	0.179950179695374	0.167635817376257	0.24999992686391	0.161453184857319	0.201507773635025	0.19295026599596	0.0984186514582605	0.21788908765653	0.200128134429985	0.163224833505691	0.126155367384522	0.206242896657242	0.276418437900877	0.155881970052234	0.112127280200451	0.145803231737553	0.155385814816494	0.168891417772362	0.274938163435758	0.28529072327205	0.199918672667727	0.180627127346023	0.253847470295777	0.11633289792981	0.174456196601512	0.115060915049506	0.110630038162412	0.180288946065059	0.169250077158575	0.126267119330307	0.162392837343873	0.264906817307509	0.175910142074169	0.153766874324405	0.193477430933933	0.189780255303464	0.16828877638933	0.155281083935365	0.14735839755901	0.17349197038866	0.135008344827889	0.281398128008636	0.242793974171258	0.135210200436769
0.146088755033591	0.135499819353857	0.100599862211606	0.191635571638994	0.123248646616651	0.19544449921525	0.219650204707916	0.202995654253522	0.304893535793534	0.195607738968518	0.245180551065812	0.23347760646055	0.11595434552707	0.265980455111262	0.242216491603245	0.197305666437994	0.155416239430007	0.25672142609525	0.344608773112833	0.209552743554151	0.148121353251704	0.177524986945208	0.237892100863445	0.204361251329248	0.343087542437216	0.354825592365762	0.247881320603753	0.22188933924468	0.315840545770759	0.140921251446266	0.215513627447682	0.134427936816269	0.132406455283863	0.223669179135151	0.209143181449177	0.149613914579972	0.204629807052367	0.330870304845851	0.21784286564754	0.187092942806115	0.245093372846325	0.235016389797808	0.208378470490319	0.192507353833867	0.189932378371025	0.220208379348123	0.139050722803979	0.29592412569461	0.29917136809833	0.189608824308096
0.227542466470759	0.212622704075289	0.148393419507151	0.309509885805309	0.192550065310529	0.324391032345167	0.36806615013084	0.33145890409957	0.544110570066568	0.320498437081753	0.425623082920236	0.401643806762748	0.177732693441302	0.459715032538247	0.416735585242307	0.325264569806204	0.297290892947779	0.498914221605279	0.658863435904262	0.302003782598584	0.205805250293641	0.279611267053508	0.301161254839781	0.363730057616612	0.648054506865285	0.682200284645663	0.442459595966983	0.372812974927486	0.572755343688429	0.219869612978438	0.347138696744128	0.206973087381538	0.200137495849527	0.355066063830254	0.327714921371389	0.23084061159324	0.318458817798984	0.597419173649944	0.355083616491896	0.299122220645733	0.388115970435467	0.380412107240912	0.330858603071423	0.303093802886535	0.281663758288147	0.3377807877342	0.218367690230627	0.535425513086241	0.539776232818504	0.25329339127662
0.21051579958956	0.196692493457977	0.138248566166952	0.284886426965569	0.179454024459634	0.29964236451905	0.338366461544312	0.304711573201181	0.49406500628239	0.294621718200794	0.388988922807782	0.364529873898753	0.165544710286006	0.41872196145143	0.380828105321821	0.298585109199496	0.248313701168861	0.422312650934606	0.575798975217104	0.278546990669298	0.191111917233349	0.256182559382848	0.278431143102462	0.333013484832306	0.568320371180285	0.5961050643817	0.396397316198035	0.33731388693453	0.50955230473761	0.203378887366033	0.31891577209039	0.191492224902254	0.185464055805762	0.324360022642934	0.300872806100135	0.21349799680249	0.292030945342474	0.532460868534952	0.324558952808206	0.274746839423863	0.355344566061636	0.348339298800422	0.304678808232783	0.279859344671378	0.259600647693215	0.310382838177624	0.200726680191968	0.480812746742884	0.48694798707539	0.234424865100482
0.128988952062218	0.122655951741882	0.0907434576110535	0.170622695298958	0.113484686034078	0.180974084957808	0.203690154565813	0.180709624855739	0.270553508557654	0.175129633719833	0.232713480590413	0.213749584952688	0.103978749577639	0.240021238720587	0.222435812110459	0.177317865537835	0.159214635409277	0.242036869365778	0.307308196946715	0.167589010278546	0.120035924447493	0.155616924861444	0.166999240847384	0.214542965258894	0.303687667938747	0.314523511058908	0.220943835870912	0.199089601949516	0.279300584942449	0.125651605995404	0.186885236310021	0.11901669989483	0.115195485455426	0.191325474616657	0.178151031877096	0.130719059411371	0.173806163032047	0.287352575926232	0.191190904210737	0.164492135676224	0.205306169614295	0.204390505765318	0.181081741282544	0.168853387005472	0.156680616156932	0.183462467289884	0.1244972259481	0.266216830954704	0.275099647922862	0.145871102029234
0.158578643969125	0.149787100841504	0.108191388371654	0.210320379956616	0.138263778473708	0.220213060057895	0.266752772223498	0.224534525354088	0.341727796248704	0.217003848421065	0.287731128328972	0.270108256040675	0.126501739907585	0.299109933782584	0.277227615602561	0.222992816573223	0.217230277756243	0.321410590398402	0.403092486436912	0.205663658823065	0.144652362222577	0.187745901819187	0.206279172157968	0.28967362288399	0.395068579711756	0.409065072104871	0.289473522541274	0.258597220536029	0.360321915814509	0.153832404261201	0.232279344759141	0.144087166517713	0.139581398274281	0.238137838126429	0.220152795919591	0.159995143763612	0.213867772874409	0.366783635653551	0.236558098578673	0.202496573574175	0.256441168597703	0.253251849977401	0.222534692104374	0.207682800000585	0.192987126585408	0.227533105051217	0.151810922728795	0.338133011144477	0.35038710932529	0.175267714658081
0.132133803939695	0.124343932703095	0.0926397301570817	0.171110074203877	0.116620176492013	0.178327728670956	0.205990138329601	0.180362667243954	0.271100566512154	0.17504011514546	0.228262710686792	0.214379725505626	0.1053589738714	0.236767560340931	0.220222421477437	0.178913402481069	0.172420672939793	0.257146785595701	0.309674880824741	0.170121859353448	0.119684286125937	0.155323795412027	0.171699258546318	0.247239478276387	0.30694017614096	0.316364785265126	0.224843452198983	0.204868523250694	0.282458308771796	0.126754498235226	0.186334667823192	0.12075382830864	0.117535255252268	0.194167250536453	0.179682209060976	0.132570865214574	0.173165490882124	0.287243164335332	0.188570291827627	0.163612747327973	0.206904046912414	0.203350803107406	0.180101717674214	0.167662731457441	0.158299556649021	0.188074721680609	0.12598627674404	0.266184651075027	0.274750349956191	0.148128959405082
0.216161320662262	0.204320295118751	0.142397430290336	0.294942346820116	0.1843272284201	0.313525934788937	0.351368888199784	0.317674213823599	0.504353791448051	0.305301342632343	0.398937186337593	0.380269345592892	0.16856669353199	0.441036660196561	0.401346581692281	0.316289308820066	0.236947182578398	0.417204241308141	0.741751784886281	0.288081011384364	0.198029421186355	0.271465661874302	0.286742328389821	0.316811793048268	0.692317638815956	0.803358116716424	0.503398926654741	0.389280882079756	0.597735121559495	0.211876130866794	0.329307532871016	0.194804412154048	0.1889962364168	0.333968934714338	0.308078173704065	0.217037198478184	0.303073324781287	0.559588507102246	0.336738744721403	0.283585774737917	0.364121481971222	0.358097993584502	0.313721354421881	0.288183401910607	0.265858171568491	0.318550091639521	0.204639168471909	0.484569601422936	0.498452586604101	0.241502683363148
0.190945752036474	0.180585000958083	0.127573037356452	0.258037875718379	0.164136401733618	0.273738146468185	0.304670031901963	0.275973185383899	0.426839482372008	0.266222681841918	0.344065810779382	0.329253704708648	0.148950423969915	0.377890959940438	0.348131007215607	0.275728033209636	0.206175611454282	0.356009226849136	0.60201914117752	0.252254273707429	0.176016628221462	0.236957714175383	0.251224517557781	0.27517044365815	0.557417827945885	0.629057261170441	0.422034733791945	0.335301181732945	0.492296868166347	0.186364507347983	0.285951873527222	0.172829064867324	0.166666325364913	0.289265230956459	0.267874972391126	0.19158759436384	0.264119872977239	0.469810738425848	0.293041393564317	0.24735415566578	0.314518245260416	0.310900641696055	0.273715913096772	0.251687322736401	0.231840528218098	0.276657154099205	0.180880470762385	0.410912197198303	0.422214941118134	0.212369360658927
[truncated: 14 more columns]
