# Supplementary material for: Pairwise maximum entropy model explains the role of white matter structure in shaping emergent co-activation states
Source: Commun Biol. 2021 Feb 16;4:210. doi: 10.1038/s42003-021-01700-6 (PMC7887247; doi:10.1038/s42003-021-01700-6)
Supplement: Supplementary file 3 — Supplementary Data 2 [file 42003_2021_1700_MOESM3_ESM.zip › Manu_Fig8_Panel_d_Data.csv]

Zscored_Divergence	Montage	Frequency_Band
0.930414060409241	Referential	theta
-0.386969401157111	Referential	theta
-1.26875602103905	Referential	theta
-0.908662810269028	Referential	theta
-1.23788981082526	Referential	theta
-0.400880333280226	Local	theta
1.15219846381817	Local	theta
-0.91125522236168	Local	theta
-0.934821855256042	Local	theta
-0.754314497068992	Local	theta
-0.819415993147451	Global	theta
1.03214166825784	Global	theta
-1.76467213301592	Global	theta
-1.08379680726285	Global	theta
-1.01223793726918	Global	theta
-0.494320960208632	Referential	alpha
-0.387076680336474	Referential	alpha
-0.859405532285623	Referential	alpha
-0.532333162631578	Referential	alpha
-0.72208413676766	Referential	alpha
-0.819090357968851	Local	alpha
0.998158422297621	Local	alpha
1.39418187890214	Local	alpha
0.116360475643938	Local	alpha
-0.760157937143668	Local	alpha
-0.912823170626413	Global	alpha
1.0920192751485	Global	alpha
0.247700709077413	Global	alpha
-0.498067207968114	Global	alpha
-0.873026351797213	Global	alpha
-1.5019767834227	Referential	beta
-0.97339871077259	Referential	beta
0.40902690815802	Referential	beta
-0.651687443027441	Referential	beta
0.0116097899660812	Referential	beta
-0.887183087506215	Local	beta
-0.720423912160886	Local	beta
-0.339106518785604	Local	beta
-1.07916248901115	Local	beta
-0.37151804591787	Local	beta
-0.419561787847436	Global	beta
-0.813687995900145	Global	beta
0.349349905059694	Global	beta
-0.54945437037262	Global	beta
-0.080801571262488	Global	beta
0.351299069292902	Referential	gamma
0.0907346487944186	Referential	gamma
0.917296493937885	Referential	gamma
1.41822531754293	Referential	gamma
0.819219045966968	Referential	gamma
0.769637116315455	Local	gamma
-0.974536993542068	Local	gamma
-0.81371039954757	Local	gamma
0.677253020288788	Local	gamma
1.62734304860085	Local	gamma
1.03031798015268	Global	gamma
-0.987967334664189	Global	gamma
0.481680304040514	Global	gamma
1.11123551004115	Global	gamma
1.35314302859924	Global	gamma
0.714584613929192	Referential	Hgamma
1.65671014347176	Referential	Hgamma
0.801838151228768	Referential	Hgamma
0.67445809838512	Referential	Hgamma
1.12914511165988	Referential	Hgamma
1.33751666243982	Local	Hgamma
-0.455395980412838	Local	Hgamma
0.669890261792717	Local	Hgamma
1.22037084833445	Local	Hgamma
0.258647431529665	Local	Hgamma
1.12148297146862	Global	Hgamma
-0.32250561284201	Global	Hgamma
0.685941214838285	Global	Hgamma
1.02008287556243	Global	Hgamma
0.61292283172964	Global	Hgamma
