# Supplementary material for: Pairwise maximum entropy model explains the role of white matter structure in shaping emergent co-activation states
Source: Commun Biol. 2021 Feb 16;4:210. doi: 10.1038/s42003-021-01700-6 (PMC7887247; doi:10.1038/s42003-021-01700-6)
Supplement: Supplementary file 3 — Supplementary Data 2 [file 42003_2021_1700_MOESM3_ESM.zip › Manu_Fig4_Panel_b_theta_Data.csv]

0	0.281158318032029	0.069508968675788	0.0173645930216633	0.0165492032702731	0.017311899512044	-0.000212812570493082	0.0269585770265962	0.0347380219769763	0.0265937510976218	0.0235496294648737	0.0103359916230775	0.0251871473090883	0.00467652162900902	0.00840111555138435	0.012696105064699	0.00406132495660192	0.0119705996119396	0.00689742232264765	0.00160418936289684	0.0216987531820522	0.0247177189328306	0.0137025687945731	0.0153807099838298	0.00444480470243276	0.0135836368421417	0.00930941978357288	0.0172893417589487	0.0189120387902784	0.245130626310566	0.0118629975230442	0.0259341894805551	0.102766323405734	0.00541580681742382	-0.00185632901430565	0.00564222950937725	0.00592112118677018	0.0581598430509423	-0.00275978834518463	0.00114858731384741	0.00752108908824366	0.0112222004408689	-0.00475016588602025	-0.00372864001749741	-0.00228470359211989	-0.00646797795767262	0.0314016752893667	0.0362146810175946	0.0184354055626308	0.00271312708293199
0.281158318032029	-0	0.0782583932723951	0.19338633088855	0.0122120743836098	0.0160128387683286	-0.000763996835544652	0.00396964735412678	0.000139546244515167	0.017837491663913	0.0128088577940338	0.00820524559761221	0.0138697751513435	0.00853683048633184	0.00678633880659535	0.00806291514101	-3.28291922368683e-05	0.0110889002842742	0.00682088925992447	0.00733788230584411	0.00526980822906779	0.0158726382304616	-0.00399114205137516	0.0067160672182742	0.00414990656969308	0.0188299548252521	0.0122351216919861	0.0195668411629032	0.0157774522266227	0.104605085596232	0.0149095595568218	0.0105981618797295	0.0628047173913377	0.0138378278310145	0.00489574368570796	0.0150252205593261	0.0197969774822567	0.0353697457934666	-0.0143830072784191	-0.00395656376450752	7.66691247847304e-05	-0.00648560539732142	-0.00341471151686133	-0.0128084262405734	0.00223520775602383	0.0087633761633312	0.00559637740160311	0.0263202441923311	0.0159831990511509	0.00177574362617851
0.069508968675788	0.0782583932723951	-0	0.211150860523935	0.00963412988988521	0.0068493782680694	0.00386652326657899	0.0103537363671693	-0.000126199460490628	0.0216351690170009	0.00765557825615101	0.00667927500279368	0.0163736960743731	0.00291023463094858	0.00539799904446078	0.00988755823925306	-0.000155825942922684	0.00880252944298179	-0.000659057810708601	-0.000214612086897918	0.00409150314851285	0.0084660094518957	0.0019853635321967	0.00184755259712134	-0.000953577279592248	0.00494186254018108	0.00311844145772255	0.0086613354600658	0.00727809984106057	0.00538838759589249	0.0129559682939151	0.038815353689457	0.105226273689628	0.0114098903635778	0.0218655361836091	0.00908602135308692	0.00383599917026357	0.00944417448838869	-0.00586695308883988	-0.000693124783268491	0.0247315932457276	0.000765375707683154	-0.00144543690198408	-0.00478263516676253	-0.00129283029111718	-0.00364669165384718	0.00604025359472348	0.0112992436158046	0.010601840777418	-0.00106118973439348
0.0173645930216633	0.19338633088855	0.211150860523935	0	0.0943841188495649	0.03528870310432	-0.00974342759738948	0.00743965339002875	0.114466749075781	0.0212523628098	-0.00258761144936196	0.0110474066556966	0.000881727276931053	0.00672472592801901	-0.00379115773176543	0.0051661400594526	-0.00401173124142825	-0.00477873579653281	0.000641459176958322	0.0158899536954192	-0.00956364362072046	-0.00905530395136178	0.00527498310685504	0.00142160974144276	-0.01032910592614	-0.00627800484426749	-0.00370428283494053	0.00743001684814373	-0.00734949951445962	-0.0122854175097921	0.00952123805989495	0.0775400003123032	0.142727262367076	0.00718273471715137	0.00761518493829844	-0.00301280205841098	0.0429352305473622	0.0393617500206177	-0.000911296770184745	0.00316806934050024	0.0155592212359397	0.0316202782425315	0.0200046633775985	0.0206590117945265	0.0351045997539764	0.0176477665911907	-0.00252880047977209	0.0465873329628584	0.0247015721546624	0.0219814209094534
0.0165492032702731	0.0122120743836098	0.00963412988988521	0.0943841188495649	-0	0.0295655882139286	0.00944004759572804	0.047567105243468	0.121293333960157	0.0335816061312368	0.00374243109469942	0.00948893405697452	-0.00778507583511218	0.0144281592167062	0.00499995829588906	0.0200246401587737	0.00399994334188233	-0.00204883639351237	-0.00318855270554934	-0.00666794263007366	-0.000213962135687652	0.00634509492555381	0.00215701269999784	-0.00761069252746288	0.000621008998920051	-0.00501899633338661	0.00142554030627064	0.00758211160137405	0.00514009565209575	0.00861167783577619	0.00573019553443046	0.104038041132667	-0.0049119325578392	0.0105204537438497	-0.0046291683293471	-0.00284406672962176	0.0218704944622927	0.0193941751768782	0.0191873392139776	0.0142004086344254	0.00721907963268088	0.02263894743572	0.00396467532542266	0.0042567557405067	0.00921024915058332	0.0254048651706193	-0.00156535468155197	0.00185325734001458	0.0334643595777592	-0.00432521944417375
0.017311899512044	0.0160128387683286	0.0068493782680694	0.03528870310432	0.0295655882139286	-0	-0.00478265220221201	0.0218654671723046	0.0433516784115003	0.0227627154279982	0.0110753799959453	0.00229096652408292	0.0329837304961602	0.173009202946395	0.0027501825022186	0.0181152580946514	0.00313267172410857	0.0266234495974997	0.00902340353381683	0.0135087615125473	0.0179438105042954	0.0211036268412629	0.00511992118537915	0.0105131924937893	0.0114039766798161	0.0222597738092061	0.00516535100853767	0.020628812232757	0.0273471326770372	0.0318825986558837	0.014743032530764	0.0140346616475216	0.0130833929307129	-0.00303258017122951	-0.0053022412945478	0.00146473901403918	0.00281252099336008	0.0122760169407979	-0.00101818393710216	0.0172230678651817	-0.0141772792590961	-0.00327042234211833	0.000300870605344782	0.00747970598723362	-0.00794591817646524	0.00587155009455273	0.0361197033309304	0.0295660764918576	0.0154096551276061	0.00497512063905467
-0.000212812570493082	-0.000763996835544652	0.00386652326657899	-0.00974342759738948	0.00944004759572804	-0.00478265220221201	-0	0.14242121280292	0.00165195563790892	0.0276148813270961	0.0375849739371397	0.178472901198826	0.00283228540511053	0.0834039301079359	0.120764633521791	0.120226213406916	0.0171736105483208	0.00629478762149965	-0.00556953887744544	-0.00437170277479348	0.00546827227378945	0.000371066772691039	0.00610695202195555	0.0216348784813288	0.00308568354668875	0.00303464869819138	-0.00147063489972331	0.0127381255308768	0.0031958333572465	-0.000759888521987063	0.0191121798984142	-0.0030324859967253	0.000229839832744248	-0.00476045605827807	-0.00149183918782056	0.000282617011119747	0.00369611781507779	0.00148639985596466	0.0257553012537883	0.0205964277445584	0.00280147249854419	0.00551195232356736	0.00443571749946523	0.0009488333777047	-0.00237880206299038	-0.0079790726589509	0.000585983845791485	0.000912928678438497	0.0935829279551685	-0.00557642975397906
0.0269585770265962	0.00396964735412678	0.0103537363671693	0.00743965339002875	0.047567105243468	0.0218654671723046	0.14242121280292	-0	0.0489951667469535	0.192936538223348	-0.000797857647585253	0.0702747233546272	0.00377522645841604	0.151779322789859	0.00299068455883908	0.0722220843208567	0.00310247133209962	0.00854100609433538	-0.000775771965895896	0.00172819045059188	0.0115974671659288	0.00941848615721783	0.00808762982982692	-0.000195229470041925	0.00411648541766081	0.0122388204224052	-0.000173994333959667	0.01344285883524	0.0123616805667523	0.0191664697860738	0.0571399176417239	0.00470989494073479	-0.000254912463648763	0.0047822314317231	-0.00301513112539224	-0.0056293519943095	0.0139152491651489	0.0222945152103151	0.0404317229433346	0.0427780802373249	0.000935423941039517	0.0101636851782016	0.00470212267458536	0.00350690368680864	-0.0137058949532939	-0.00467825959994243	0.00947987522428266	0.0216262252058781	0.0529933633151012	-0.00363936317347433
0.0347380219769763	0.000139546244515167	-0.000126199460490628	0.114466749075781	0.121293333960157	0.0433516784115003	0.00165195563790893	0.0489951667469535	0	0.0550555078894269	0.0356175477869508	0.0174297861730921	0.189228789395794	0.0248606416301838	0.021814082721032	0.0185129180346224	-0.0158802339701502	-0.00914747714828846	0.0135292334110809	0.00807275617718224	0.00239443219790024	0.00162286839001272	0.00638281430040483	0.00903551773679444	-0.0105499723616937	0.0209068493959015	-0.00504992615858676	0.0331539439780216	0.0206134439401328	0.0422784812920429	-0.0103139917120236	0.0977158120457935	0.0240712636493192	0.00893510366937173	-0.0211343099704574	0.16660671292375	0.0258905748262763	0.0522980233856033	0.0105320367541589	0.0371522663564736	-0.0440497334221184	0.0164116160533187	0.0262300164690949	0.019591050604256	0.00272927643999856	0.0326751949473227	0.0542493844737002	0.176451058643669	0.105728125686554	0.00414976981819473
0.0265937510976218	0.017837491663913	0.0216351690170009	0.0212523628098	0.0335816061312368	0.0227627154279982	0.0276148813270961	0.192936538223348	0.0550555078894269	-0	-0.00990206480946064	0.0906969361947214	0.00874636967099929	0.0271449997956252	-0.00411280298773737	0.0219319091042173	0.00172463172746745	0.00217471454035277	-0.00101536251553349	0.00144365908274787	0.0164986713341655	0.00918851873016447	0.0131514115093654	0.0132845237006222	-0.00113344277088374	0.00581219349903644	-0.000267042258527064	0.0259951729424503	0.0225933772893374	0.0301936748009907	0.0364667942186433	0.00216511112464952	0.0087917499096223	0.0284755103798544	-0.00206617717421616	-0.0084855548566368	-0.00518790208525768	0.0324658249901844	0.0212426101528583	0.0084658285496477	0.059323639934445	0.0516050279945444	0.0275910392389658	0.000461289896211657	0.0143652258168386	-0.000884060101905509	0.0178125408520174	0.0315912504342216	0.0475499511450065	0.00650011795479226
0.0235496294648737	0.0128088577940338	0.00765557825615101	-0.00258761144936196	0.00374243109469942	0.0110753799959453	0.0375849739371397	-0.000797857647585253	0.0356175477869508	-0.00990206480946064	0	0.228917621150255	0.0163044579061311	0.00432875800446534	0.0857914333951963	0.0168365826344473	0.015722442221325	0.0236626028546597	0.0177182325762613	0.00365007334419155	0.0137113513231065	0.019931297376541	0.000798062169342442	0.0265178394683883	0.0149450727990676	0.0371388036434639	0.0127533354924025	0.0263162538043593	0.0214977866667008	0.0338971284127586	0.00244330299397002	0.0104044844653279	0.0120992341315394	0.00469175427162103	-0.00150711053904759	-0.000453981942655644	0.00379799971180773	0.0118289821576119	-0.00275105412225446	0.0152327185235828	-0.0119550964337071	-0.00598220621208731	0.00237610261985032	-0.00128910921082569	-0.00181481587005782	0.00263326222604947	0.0260841846151234	0.0439490754252546	0.32758891869999	0.00429638066162085
0.0103359916230775	0.00820524559761221	0.00667927500279368	0.0110474066556966	0.00948893405697452	0.00229096652408292	0.178472901198826	0.0702747233546272	0.0174297861730921	0.0906969361947214	0.228917621150255	-0	0.0033121541567366	-0.000524169898707574	0.0338471278360323	0.0262714990045471	0.00752681151104289	0.000170661410256835	-0.00106788751389125	-0.000719765234986796	0.00207228086839368	0.0076438316579225	0.00349264048258738	0.0279107714356124	0.00170266349066203	0.00374877382222455	0.00799102741051316	0.0166411884004837	-0.00838174531530968	0.00348709678140518	0.00344354218007169	-0.00728317642748913	-0.000238502858889573	0.0403375301975782	0.00617961897062697	-0.0125831067916539	-0.010019370808022	-0.00711028578460925	-0.000207918204061587	0.0063278275452848	0.011844302851018	0.0186866876598449	-0.000385914926114823	-0.00215510536132931	0.00627000290733315	0.0302504746349173	-0.00553201135173456	0.0215012199042367	0.218526934703799	-0.000644732117850087
0.0251871473090883	0.0138697751513435	0.0163736960743731	0.000881727276931053	-0.00778507583511218	0.0329837304961602	0.00283228540511053	0.00377522645841604	0.189228789395794	0.00874636967099929	0.0163044579061311	0.0033121541567366	-0	0.0130150326000334	0.0162167848361194	0.0160191960728316	0.00455009136693841	0.0129955123750189	0.00225626100391512	0.0131912263270998	0.015987613191574	0.0262661389454857	-0.00287140336536233	0.00958278629653192	0.00844276865633957	0.00705412463008983	0.00853370583457517	0.0129255391515118	0.0340791768131601	0.0376180853428011	-0.0162585884249301	0.0628239892319684	0.0497785037922408	0.00471581058614259	-0.00442945323405652	0.0768894366979076	0.00785426039340025	0.00955463413603574	-0.00211578367705629	0.00183275142218855	0.0171356091127444	0.00220702875284075	0.00285482892972465	0.00412220540273971	0.00416219388987374	-0.00292710227258698	0.20610173220839	0.0328396069099514	0.000664165004000705	0.00126017585896116
0.00467652162900902	0.00853683048633184	0.00291023463094858	0.00672472592801901	0.0144281592167062	0.173009202946395	0.0834039301079359	0.151779322789859	0.0248606416301838	0.0271449997956252	0.00432875800446534	-0.000524169898707574	0.0130150326000334	-0	0.146511792307308	0.0822253900291584	0.00585078188914417	0.00456286306831698	0.00037066091204289	0.00128205012041989	0.0094877803110994	0.00640155175599961	0.00279308179297177	0.0127192574650289	0.00467602513763859	0.0203717930877023	-0.00123079030873622	0.0132784948573058	0.0177046140100293	0.0156323218205424	0.0177119373908157	0.00129021532020077	0.00617233702207183	-0.00544130753999311	-0.00358150053756298	-0.000226750759349024	-0.00537721495322398	0.0223618960430266	0.0145711554030561	0.0241556570830353	-0.0042529308679835	-0.006815657811678	0.00165141325706162	0.0249728112999302	0.00014411757452417	-0.00555532193292298	0.0175800480867944	0.010707579838717	0.0154606323970575	-0.00161730383018187
0.00840111555138435	0.00678633880659535	0.00539799904446078	-0.00379115773176543	0.00499995829588906	0.0027501825022186	0.120764633521791	0.00299068455883908	0.021814082721032	-0.00411280298773737	0.0857914333951963	0.0338471278360323	0.0162167848361194	0.146511792307308	-0	0.109705379575258	0.0237145121470536	0.0185649234449519	0.0102487339330782	0.00714590088669377	0.00618446039840295	0.00907883454098623	-0.00149404699740654	0.0254376813025111	0.00984370615979369	0.00795291437760326	-0.00262700700246563	0.0411184688233037	0.0248223939322479	0.0168601738334865	0.0137228215290219	0.00761739260097587	0.00716817338489612	-0.00567925524281002	-0.00129764393637121	0.00107064681003996	-0.000987750582277866	0.00850837259338572	0.00179910158979583	0.00972970757079743	-0.00891137053753236	-0.00283005023008474	-0.000100616104439972	0.0145138656180659	-0.00344715777103018	-0.00166575185283822	0.0163872213859136	0.0105973816049385	0.0233116631219344	-0.00236548849709897
0.012696105064699	0.00806291514101	0.00988755823925306	0.0051661400594526	0.0200246401587737	0.0181152580946514	0.120226213406916	0.0722220843208567	0.0185129180346224	0.0219319091042173	0.0168365826344473	0.0262714990045471	0.0160191960728316	0.0822253900291584	0.109705379575258	-0	0.0108064512237392	0.0113209788829291	0.0119755348053456	0.00580256630340237	0.0122315990079829	0.0149194651884809	0.00429205202289025	0.0140831727104344	-0.00129837007999166	0.0209716279347679	0.00572213748748965	0.0699589936967106	0.0330044335272191	0.0199862092403377	0.0106151712545579	0.00888076854145784	0.00887736481519973	-0.00650633024611773	-0.000320082722875464	0.00390989801996021	7.39163727287913e-05	0.0163270017404068	0.0071127346211107	0.00419546423313561	0.00309130056161976	-0.00165232767618088	0.0060388569031637	0.00629693251322447	-0.0055726680380959	0.00448894572729316	0.00791233237817202	0.0131180698416321	0.020412700742198	0.000563343003306838
0.00406132495660192	-3.28291922368683e-05	-0.000155825942922684	-0.00401173124142825	0.00399994334188233	0.00313267172410857	0.0171736105483208	0.00310247133209962	-0.0158802339701502	0.00172463172746745	0.015722442221325	0.00752681151104289	0.00455009136693841	0.00585078188914417	0.0237145121470536	0.0108064512237392	-0	0.539269130698043	-0.00516741893375416	0.000385408297925147	0.0058030726943115	0.000655095868541449	0.00508576280874092	0.0497971443757497	0.00654027277905194	-0.00796678868106244	0.0183273573079052	0.00299808888540965	0.00594076537687466	-0.00065871940141683	0.00739124075236304	0.000106080452921868	0.00046766701416907	-0.00131371437521199	-0.00167446239810402	0.00772592045824672	0.000682874523917462	-0.00672109045548502	0.00321321417797962	0.00716252848530082	0.00203111304303622	-0.00290422783020102	0.00175378591587692	0.00834918272875367	-0.00112179637989106	-0.0028916407801565	0.00485575498326058	-0.0117719273405586	0.00408328281863292	-0.00197018442350029
0.0119705996119396	0.0110889002842742	0.00880252944298179	-0.00477873579653281	-0.00204883639351237	0.0266234495974997	0.00629478762149965	0.00854100609433538	-0.00914747714828846	0.00217471454035277	0.0236626028546597	0.000170661410256835	0.0129955123750189	0.00456286306831698	0.0185649234449519	0.0113209788829291	0.539269130698043	-0	0.0139115873217498	0.0193947181533099	0.034229919837365	0.0329855623701397	0.00945686194532152	0.0480355790534667	0.036601538580246	0.0306759555321191	0.0439823134066221	0.0393736703623317	0.0224334038839771	0.0271245751969799	0.00759420432345214	0.00379654477456385	0.0037458398715835	-0.00410506939944362	-0.00443895247218905	-0.000205516137028978	0.00457268669225078	0.0059174199608404	0.00180479421414806	0.00766046604279441	-0.00706351911755878	-0.00402322608231134	0.00122309985823106	0.00499393685467485	-0.00393885609015508	0.0185153589445696	0.0117723048677292	0.00774910714242047	-0.00316703178762871	0.00245667283162297
0.00689742232264765	0.00682088925992447	-0.000659057810708601	0.000641459176958322	-0.00318855270554934	0.00902340353381683	-0.00556953887744544	-0.000775771965895896	0.0135292334110809	-0.00101536251553349	0.0177182325762613	-0.00106788751389125	0.00225626100391512	0.00037066091204289	0.0102487339330782	0.0119755348053456	-0.00516741893375416	0.0139115873217498	0	0.00598593791281747	0.00734973428980433	0.0127363708890058	-0.00104508297764929	0.00261347394111123	0.198892292237441	0.582819405467114	0.332223034840723	-0.00227265492645856	0.0168245689814347	0.0147841994082835	0.0031069096829128	0.00429889534703738	0.00577819041325258	-0.0071309455349364	-0.000205936299482442	-4.7017801697791e-05	-0.00102806130508075	0.0103768799530793	-0.0103731179770107	0.000229649836434461	-0.0106165514463979	-0.000826666306611541	-0.00836327785051986	-0.00306491057531774	-0.00111819896491279	0.00502132650169414	0.000496963412467467	0.0086481100939115	0.0141851220305119	0.00604964925385281
0.00160418936289684	0.00733788230584411	-0.000214612086897918	0.0158899536954192	-0.00666794263007366	0.0135087615125473	-0.00437170277479348	0.00172819045059188	0.00807275617718227	0.00144365908274787	0.00365007334419155	-0.000719765234986796	0.0131912263270998	0.00128205012041989	0.00714590088669377	0.00580256630340237	0.000385408297925147	0.0193947181533099	0.00598593791281747	-0	0.189943694144092	0.0200403313039557	0.252511871810768	0.0111392856416537	0.00680178262206485	0.0126548250751508	0.00634184007095788	0.0111468940132456	0.0142268977853653	0.00470456221185281	0.00575057320463226	0.00210900570697882	0.0032416635550132	-0.000222345025162441	-0.00282970542728091	0.00482557942616631	0.0217003504657991	0.0262876288755071	0.00356593665950414	0.0011782991584628	-0.0114371266863015	-0.0104575256785832	-0.0100072542575465	0.0112137415722267	0.0378933465723344	-0.00148489483216109	0.0163288188745745	0.01434788573585	0.00245002327154375	0.287721636733949
0.0216987531820522	0.00526980822906779	0.00409150314851285	-0.00956364362072046	-0.000213962135687652	0.0179438105042954	0.00546827227378945	0.0115974671659288	0.00239443219790024	0.0164986713341655	0.0137113513231065	0.00207228086839368	0.015987613191574	0.0094877803110994	0.00618446039840295	0.0122315990079829	0.0058030726943115	0.034229919837365	0.00734973428980433	0.189943694144092	-0	0.0806631032100075	0.163133687058948	0.0159378981112887	0.0151133449094204	0.0233355123924635	0.0130595244002804	0.0263473885069972	0.0201283336550995	0.0270332702015911	0.00962048338320382	0.00757324960789234	0.0112820071309191	-0.00392393138291419	0.00649047590657803	0.00347481528212293	0.0018835491739872	0.0334729064343171	0.00993172556960282	0.00251035199469665	-0.00176239521560182	-0.00550433715455955	0.000781020207147792	0.00747955723959033	-0.0149507667108788	-0.000534703644211738	0.023294397730139	0.0122131996182012	-0.0016201914420512	-0.00407169533971768
0.0247177189328306	0.0158726382304616	0.0084660094518957	-0.00905530395136178	0.00634509492555381	0.0211036268412629	0.000371066772691039	0.00941848615721783	0.00162286839001272	0.00918851873016447	0.019931297376541	0.0076438316579225	0.0262661389454857	0.00640155175599961	0.00907883454098623	0.0149194651884809	0.000655095868541449	0.0329855623701397	0.0127363708890058	0.0200403313039557	0.0806631032100075	-0	0.0125411895558652	0.0125189159664118	0.0125720605204477	0.0229539953133444	0.00991830191897005	0.0241429101615197	0.025847240100635	0.0439633534570753	0.0136927105983908	0.0241711922661995	0.0149589812393696	-0.00128963643705531	0.000324223089089968	0.00666574712049318	0.00378131936179545	0.0181922488573156	-0.00880153448726563	-0.00234417865758716	-0.00233693666336914	-0.00443341482861519	0.00326103083930133	0.000952910773331764	-0.00448220994443513	0.00372047085499386	0.0214911330202802	0.0193625061872962	0.00767560690619663	0.00777420842636652
0.0137025687945731	-0.00399114205137516	0.0019853635321967	0.00527498310685504	0.00215701269999784	0.00511992118537915	0.00610695202195555	0.00808762982982692	0.00638281430040483	0.0131514115093654	0.000798062169342442	0.00349264048258738	-0.00287140336536233	0.00279308179297177	-0.00149404699740654	0.00429205202289025	0.00508576280874092	0.00945686194532152	-0.00104508297764929	0.252511871810768	0.163133687058948	0.0125411895558652	-0	0.0227955656957001	0.000987478591818391	0.00292901010937299	0.0113932909307263	0.0223315176391129	0.00777931182884271	0.0148772229882827	0.0256468466539741	0.000465932238995673	0.00822897872092455	-0.00728896231104351	0.0195635430498588	-0.000868652996265161	0.00245465335026061	0.0228106518478604	0.0103047793849111	0.0121880690406568	0.0494287158655229	-0.00904122438251001	-0.00578751239280767	0.00499773275157615	-0.00249901395077206	-0.00663282923930882	-0.00184811298136048	-0.00167158661899499	0.00283908802039341	0.126839368289262
0.0153807099838298	0.0067160672182742	0.00184755259712134	0.00142160974144276	-0.00761069252746288	0.0105131924937893	0.0216348784813288	-0.000195229470041925	0.00903551773679444	0.0132845237006222	0.0265178394683883	0.0279107714356124	0.00958278629653192	0.0127192574650289	0.0254376813025111	0.0140831727104344	0.0497971443757497	0.0480355790534667	0.00261347394111123	0.0111392856416537	0.0159378981112887	0.0125189159664118	0.0227955656957001	-0	0.00876730518004204	0.0174203954951103	0.0213573305000143	0.0453038901027803	0.0280795632757604	0.0181798387505676	0.0091281351917802	0.0091608493908441	0.00468601392711383	-0.000254671116800426	0.0022982178206611	-0.000646324120244072	0.00190382387533111	0.0092898753896188	-0.00555669323025874	-0.00492533497306545	-0.00269566664130243	-0.000641716187712435	-0.00524927084601948	-0.00708984574441216	0.00777150172793519	0.0025917158508385	0.0150361599893805	0.0173554164791937	0.0562454333475339	0.0192282411999458
0.00444480470243276	0.00414990656969308	-0.000953577279592248	-0.01032910592614	0.000621008998920051	0.0114039766798161	0.00308568354668875	0.00411648541766081	-0.0105499723616937	-0.00113344277088374	0.0149450727990676	0.00170266349066203	0.00844276865633957	0.00467602513763859	0.00984370615979369	-0.00129837007999166	0.00654027277905194	0.036601538580246	0.198892292237441	0.00680178262206485	0.0151133449094204	0.0125720605204477	0.000987478591818391	0.00876730518004204	0	0.132635599721122	0.334947280986291	0.0173803231505919	0.564137357933696	0.0183668761991183	0.00854148023901301	0.0021302752924881	-0.00461874151002656	0.00162308974254554	-0.00248186704106032	0.00706883411238816	0.00241915311083263	-0.00157942389187232	3.17858364395502e-06	0.00121293965761217	0.000328602195155861	-0.00467550073614448	0.00114355123347788	0.00663438659439783	-0.00242806970378983	0.0122920756846424	0.00671485860664841	0.00522981764521396	0.00593680303278971	0.00870464060935269
0.0135836368421417	0.0188299548252521	0.00494186254018108	-0.00627800484426749	-0.00501899633338661	0.0222597738092061	0.00303464869819138	0.0122388204224052	0.0209068493959015	0.00581219349903644	0.0371388036434639	0.00374877382222455	0.00705412463008982	0.0203717930877023	0.00795291437760326	0.0209716279347679	-0.00796678868106244	0.0306759555321191	0.582819405467114	0.0126548250751508	0.0233355123924635	0.0229539953133444	0.00292901010937299	0.0174203954951103	0.132635599721122	0	0.0637273033151722	0.0148636533431348	-0.00283214629785608	0.0395269394926564	0.0107711657372476	0.0130947518935767	0.0101319643421471	-0.00220627002400047	0.00261777308726646	0.0093628932941185	0.00298760971848719	0.0320848865931251	-0.0145426121627925	0.00568659749092379	-0.00915471599270793	-0.00978055682123324	-0.000728825752291338	-0.00464628781100461	-0.0113458550200385	0.00110491370158547	0.017929416477704	0.0280435357908578	0.0287023774334846	0.000196997110472887
0.00930941978357288	0.0122351216919861	0.00311844145772255	-0.00370428283494053	0.00142554030627064	0.00516535100853767	-0.00147063489972331	-0.000173994333959667	-0.00504992615858676	-0.000267042258527064	0.0127533354924025	0.00799102741051316	0.00853370583457517	-0.00123079030873622	-0.00262700700246563	0.00572213748748965	0.0183273573079052	0.0439823134066221	0.332223034840723	0.00634184007095788	0.0130595244002804	0.00991830191897005	0.0113932909307263	0.0213573305000143	0.334947280986291	0.0637273033151721	-0	0.0959386426815445	0.0842345531438843	0.0111790232210513	0.00731218547988254	0.00359631160430699	0.00452849863559606	-0.00283977252721601	0.000211456330277408	-1.00051511066113e-05	0.00289622607452414	-0.0015630404276732	0.00496350344103015	0.00421535443058649	-0.00502518268549467	-0.00141867957227633	-1.43707721802214e-05	0.00577670491195115	-0.00478962924743856	0.00336793898981105	0.0120056416066153	0.00891115386009461	0.000381289789415717	0.00336464559033786
0.0172893417589487	0.0195668411629032	0.0086613354600658	0.00743001684814373	0.00758211160137405	0.020628812232757	0.0127381255308768	0.01344285883524	0.0331539439780216	0.0259951729424503	0.0263162538043593	0.0166411884004837	0.0129255391515118	0.0132784948573058	0.0411184688233037	0.0699589936967107	0.00299808888540965	0.0393736703623317	-0.00227265492645856	0.0111468940132456	0.0263473885069972	0.0241429101615197	0.0223315176391129	0.0453038901027803	0.0173803231505919	0.0148636533431348	0.0959386426815445	-0	0.0533287565424403	0.0354008208450564	0.0200920205307905	0.0154762482162292	0.0070229939405703	0.00153040156115634	0.0078166079126491	0.00367747365979028	-0.00550633510514881	0.0279079014281734	-0.00716088494379425	0.00317197103702034	-0.00165663752413972	0.00140038291031949	-0.00944785573724256	-0.00926636385325922	0.00400899962397231	0.00240628880473171	0.0128508064521185	0.0277341164498638	0.0256171333165691	0.0114697769552471
0.0189120387902784	0.0157774522266227	0.00727809984106057	-0.00734949951445962	0.00514009565209575	0.0273471326770372	0.0031958333572465	0.0123616805667523	0.0206134439401328	0.0225933772893374	0.0214977866667008	-0.00838174531530968	0.0340791768131601	0.0177046140100293	0.0248223939322479	0.0330044335272191	0.00594076537687466	0.0224334038839771	0.0168245689814347	0.0142268977853653	0.0201283336550995	0.025847240100635	0.00777931182884271	0.0280795632757604	0.564137357933696	-0.00283214629785608	0.0842345531438843	0.0533287565424403	0	0.0383271742920239	0.0130670043232001	0.0160533726729232	0.0166030340160583	-0.00651767585040867	-0.00273432566994258	0.000959091898617749	-0.00706153283264165	0.0228969156862243	0.00348420721635009	-0.0031580289611117	-0.00474080599877926	-0.00543494031691216	0.00176770246896277	0.00697545608175472	-0.00582937252174698	-0.0112124490560475	0.0235006203180179	0.0118917427677136	0.0080074347874092	0.011778130999604
0.245130626310566	0.104605085596232	0.00538838759589249	-0.0122854175097921	0.00861167783577619	0.0318825986558837	-0.000759888521987063	0.0191664697860738	0.0422784812920429	0.0301936748009907	0.0338971284127586	0.00348709678140518	0.0376180853428011	0.0156323218205424	0.0168601738334865	0.0199862092403377	-0.00065871940141683	0.0271245751969799	0.0147841994082835	0.00470456221185281	0.0270332702015911	0.0439633534570753	0.0148772229882827	0.0181798387505676	0.0183668761991183	0.0395269394926564	0.0111790232210513	0.0354008208450564	0.0383271742920239	0	0.0397399655295822	0.0341297879463965	0.0277651268341048	-0.00168678957929146	0.00691603999910584	0.0122625560016675	0.00232083743202357	0.112137004451274	-0.0119859638819236	0.0107117370297308	0.00353170290782247	0.00557735976797527	-0.00597314707993559	-0.00165602138740904	-0.00299734428974442	0.00500836814219901	0.0435154582926128	0.0417707288835254	0.0215050043479759	0.00942138154054673
0.0118629975230442	0.0149095595568218	0.0129559682939151	0.00952123805989495	0.00573019553443046	0.014743032530764	0.0191121798984142	0.0571399176417239	-0.0103139917120236	0.0364667942186433	0.00244330299397002	0.00344354218007169	-0.0162585884249301	0.0177119373908157	0.0137228215290219	0.0106151712545579	0.00739124075236304	0.00759420432345214	0.0031069096829128	0.00575057320463226	0.00962048338320382	0.0136927105983908	0.0256468466539741	0.0091281351917802	0.00854148023901301	0.0107711657372476	0.00731218547988254	0.0200920205307905	0.0130670043232001	0.0397399655295822	0	0.0372866477410995	0.0489122457203895	-0.0010634536886595	0.0510192244653888	0.0372551111382073	0.215070551143954	0.0846434601093466	0.0387628599156494	0.117555007315546	0.0797271266494402	0.0342558720515247	-0.0150196701089055	-0.00109815039759441	0.00525783619732607	-0.00336866680034761	-0.000870980064167184	0.00477207797979926	0.0168001293295049	0.00775270570899724
0.0259341894805551	0.0105981618797295	0.038815353689457	0.0775400003123032	0.104038041132667	0.0140346616475216	-0.0030324859967253	0.00470989494073479	0.0977158120457935	0.00216511112464952	0.0104044844653279	-0.00728317642748913	0.0628239892319684	0.00129021532020077	0.00761739260097587	0.00888076854145784	0.000106080452921874	0.00379654477456385	0.00429889534703738	0.00210900570697882	0.00757324960789234	0.0241711922661995	0.000465932238995673	0.0091608493908441	0.0021302752924881	0.0130947518935767	0.00359631160430699	0.0154762482162292	0.0160533726729232	0.0341297879463965	0.0372866477410995	-0	0.132501851061178	-0.022945006303705	0.120049278951561	0.119423351961331	0.0259263881209646	0.0162284482271601	-0.0145149037179284	0.00560978709637286	-0.0053385685280761	-0.0153352722255031	-0.00805417164944471	0.000497205277674929	-0.00628716923548442	-2.20595784461928e-06	0.0240189484049778	0.032122715662359	0.00279527052275219	0.00645058358037335
0.102766323405734	0.0628047173913377	0.105226273689628	0.142727262367076	-0.0049119325578392	0.0130833929307129	0.000229839832744248	-0.000254912463648763	0.0240712636493192	0.0087917499096223	0.0120992341315394	-0.000238502858889573	0.0497785037922408	0.00617233702207183	0.00716817338489612	0.00887736481519973	0.00046766701416907	0.0037458398715835	0.00577819041325258	0.0032416635550132	0.0112820071309191	0.0149589812393696	0.00822897872092455	0.00468601392711383	-0.00461874151002656	0.0101319643421471	0.00452849863559606	0.0070229939405703	0.0166030340160583	0.0277651268341048	0.0489122457203895	0.132501851061178	-0	-0.00762760928147252	0.0127614178737244	0.0238739177810604	0.0365126669798462	0.025687120782303	-0.0137905093346821	0.00968825853399587	0.0419188155347046	0.0038880395014335	-0.00673452951130301	-0.000552826208184044	0.00105989798603245	-0.00660594973951655	0.0257124952752461	0.0199130944502399	0.00192219856276366	0.0132551190095466
0.00541580681742382	0.0138378278310145	0.0114098903635778	0.00718273471715137	0.0105204537438497	-0.00303258017122951	-0.00476045605827807	0.0047822314317231	0.00893510366937173	0.0284755103798544	0.00469175427162103	0.0403375301975782	0.00471581058614259	-0.00544130753999311	-0.00567925524281002	-0.00650633024611773	-0.00131371437521199	-0.00410506939944362	-0.0071309455349364	-0.000222345025162441	-0.00392393138291419	-0.00128963643705531	-0.00728896231104351	-0.000254671116800426	0.00162308974254554	-0.00220627002400047	-0.00283977252721601	0.00153040156115634	-0.00651767585040867	-0.00168678957929146	-0.0010634536886595	-0.022945006303705	-0.00762760928147252	-0	0.440046356029897	0.12119284482824	0.0231869342260543	0.015911713584997	-0.0105218544076307	-0.00781363108401529	0.221716975066775	0.10924851541403	0.00110027477583322	-0.00754575783177186	0.0322516427393129	0.248621755215526	-0.00780121933548103	0.0141732674628624	0.0159874633925299	-0.00947990137618005
-0.00185632901430565	0.00489574368570796	0.0218655361836091	0.00761518493829844	-0.0046291683293471	-0.0053022412945478	-0.00149183918782056	-0.00301513112539224	-0.0211343099704574	-0.00206617717421616	-0.00150711053904759	0.00617961897062697	-0.00442945323405652	-0.00358150053756298	-0.00129764393637121	-0.000320082722875464	-0.00167446239810402	-0.00443895247218905	-0.000205936299482442	-0.00282970542728091	0.00649047590657803	0.000324223089089968	0.0195635430498588	0.0022982178206611	-0.00248186704106032	0.00261777308726646	0.000211456330277408	0.0078166079126491	-0.00273432566994258	0.00691603999910584	0.0510192244653888	0.120049278951561	0.0127614178737244	0.440046356029897	-0	0.205589050632708	0.0190826763373416	0.032753177205188	-0.0126973424209464	0.00967350269316497	0.256212030395682	-0.00123418214375159	-0.0063953095782996	-0.00371097505014875	-0.0101408063177331	0.0186938551485862	-0.00962167696343225	0.00848455896586697	0.00536440604215022	-0.00615198105276526
0.00564222950937725	0.0150252205593261	0.00908602135308692	-0.00301280205841098	-0.00284406672962176	0.00146473901403918	0.000282617011119747	-0.0056293519943095	0.16660671292375	-0.0084855548566368	-0.000453981942655644	-0.0125831067916539	0.0768894366979076	-0.000226750759349024	0.00107064681003996	0.00390989801996021	0.00772592045824672	-0.000205516137028978	-4.7017801697791e-05	0.00482557942616631	0.00347481528212293	0.00666574712049318	-0.000868652996265161	-0.000646324120244072	0.00706883411238816	0.0093628932941185	-1.00051511066113e-05	0.00367747365979028	0.000959091898617749	0.0122625560016675	0.0372551111382073	0.119423351961331	0.0238739177810604	0.12119284482824	0.205589050632708	-0	0.0218698510790439	0.038836257425655	-0.0130160645674546	0.00406558149225913	-0.00155911236124099	-0.00879148599702185	-0.00773959247073737	-0.00507439826783621	-0.0107441058809813	0.00892024048484287	0.0129997703855343	-0.00680093687204235	-0.0178418184249338	0.00994696871047984
0.00592112118677018	0.0197969774822567	0.00383599917026357	0.0429352305473622	0.0218704944622927	0.00281252099336008	0.00369611781507779	0.0139152491651489	0.0258905748262763	-0.00518790208525768	0.00379799971180773	-0.010019370808022	0.00785426039340025	-0.00537721495322398	-0.000987750582277866	7.39163727287913e-05	0.000682874523917462	0.00457268669225078	-0.00102806130508075	0.0217003504657991	0.0018835491739872	0.00378131936179545	0.00245465335026061	0.00190382387533111	0.00241915311083263	0.00298760971848719	0.00289622607452414	-0.00550633510514881	-0.00706153283264165	0.00232083743202357	0.215070551143954	0.0259263881209646	0.0365126669798462	0.0231869342260543	0.0190826763373416	0.0218698510790439	-0	0.216908705811357	0.200303793019388	0.144772917117455	0.0193803201336422	0.0334643718792761	0.0122395843045209	-0.00523950484267968	0.00120519077932976	0.0118351079625601	0.000314869695548989	0.0150992209625057	-0.00292365003074512	0.010231833061184
0.0581598430509423	0.0353697457934666	0.00944417448838869	0.0393617500206177	0.0193941751768782	0.0122760169407979	0.00148639985596466	0.0222945152103151	0.0522980233856033	0.0324658249901844	0.0118289821576119	-0.00711028578460925	0.00955463413603574	0.0223618960430266	0.00850837259338572	0.0163270017404068	-0.00672109045548502	0.0059174199608404	0.0103768799530793	0.0262876288755071	0.0334729064343171	0.0181922488573156	0.0228106518478604	0.0092898753896188	-0.00157942389187232	0.0320848865931251	-0.0015630404276732	0.0279079014281734	0.0228969156862243	0.112137004451274	0.0846434601093466	0.0162284482271601	0.025687120782303	0.015911713584997	0.032753177205188	0.038836257425655	0.216908705811357	0	0.115918557759495	0.0261175619727553	0.0660187354985375	0.0344590546258667	0.00469587190974939	0.0371814776683065	0.0102779002469657	-0.0137917331776547	0.00502316719491869	0.0402121775596332	0.00840542266367696	0.0105514552240775
-0.00275978834518463	-0.0143830072784191	-0.00586695308883988	-0.000911296770184745	0.0191873392139776	-0.00101818393710216	0.0257553012537883	0.0404317229433346	0.0105320367541589	0.0212426101528583	-0.00275105412225446	-0.000207918204061587	-0.00211578367705629	0.0145711554030561	0.00179910158979583	0.0071127346211107	0.00321321417797962	0.00180479421414806	-0.0103731179770107	0.00356593665950414	0.00993172556960282	-0.00880153448726563	0.0103047793849111	-0.00555669323025874	3.17858364395502e-06	-0.0145426121627925	0.00496350344103015	-0.00716088494379425	0.00348420721635009	-0.0119859638819236	0.0387628599156494	-0.0145149037179284	-0.0137905093346821	-0.0105218544076307	-0.0126973424209464	-0.0130160645674546	0.200303793019388	0.115918557759495	-0	0.269012873302176	0.000519149884078727	0.0488568121232707	0.114978726973362	0.144848686994056	-0.00681020880761855	-0.00577299375120213	0.000831212860065092	-0.015241849459425	-0.0134257861662399	-0.00739099377235667
0.00114858731384741	-0.00395656376450752	-0.000693124783268491	0.00316806934050024	0.0142004086344254	0.0172230678651817	0.0205964277445584	0.0427780802373249	0.0371522663564736	0.0084658285496477	0.0152327185235828	0.0063278275452848	0.00183275142218855	0.0241556570830353	0.00972970757079743	0.00419546423313561	0.00716252848530082	0.00766046604279441	0.000229649836434461	0.0011782991584628	0.00251035199469665	-0.00234417865758716	0.0121880690406568	-0.00492533497306545	0.00121293965761217	0.00568659749092379	0.00421535443058649	0.00317197103702034	-0.0031580289611117	0.0107117370297308	0.117555007315546	0.00560978709637286	0.00968825853399587	-0.00781363108401529	0.00967350269316497	0.00406558149225913	0.144772917117455	0.0261175619727553	0.269012873302176	-0	-0.00314999702020793	0.028194830304933	0.0656346683389859	0.0734726802109615	-0.00358245633960611	0.000310754303412608	-0.000383236531846003	-0.00363366824309915	0.0102099838136164	0.000377230738612348
0.00752108908824366	7.66691247847304e-05	0.0247315932457276	0.0155592212359397	0.00721907963268088	-0.0141772792590961	0.00280147249854419	0.000935423941039517	-0.0440497334221184	0.059323639934445	-0.0119550964337072	0.011844302851018	0.0171356091127444	-0.0042529308679835	-0.00891137053753236	0.00309130056161976	0.00203111304303622	-0.00706351911755878	-0.0106165514463979	-0.0114371266863015	-0.00176239521560182	-0.00233693666336914	0.0494287158655229	-0.00269566664130243	0.000328602195155861	-0.00915471599270793	-0.00502518268549467	-0.00165663752413972	-0.00474080599877926	0.00353170290782247	0.0797271266494402	-0.0053385685280761	0.0419188155347046	0.221716975066775	0.256212030395682	-0.00155911236124099	0.0193803201336422	0.0660187354985375	0.000519149884078727	-0.00314999702020793	-0	0.393236015352008	0.0210667917387759	-0.0117942383502343	0.0231766237849323	-0.0101918127795509	-0.0142622475440864	-0.018237450176264	0.00262351416685224	-0.0115425536619078
0.0112222004408689	-0.00648560539732142	0.000765375707683154	0.0316202782425315	0.02263894743572	-0.00327042234211833	0.00551195232356736	0.0101636851782016	0.0164116160533187	0.0516050279945444	-0.00598220621208731	0.0186866876598449	0.00220702875284075	-0.006815657811678	-0.00283005023008474	-0.00165232767618087	-0.00290422783020102	-0.00402322608231134	-0.000826666306611541	-0.0104575256785832	-0.00550433715455956	-0.00443341482861519	-0.00904122438251001	-0.000641716187712435	-0.00467550073614448	-0.00978055682123324	-0.00141867957227633	0.00140038291031949	-0.00543494031691216	0.00557735976797527	0.0342558720515247	-0.0153352722255031	0.0038880395014335	0.10924851541403	-0.00123418214375159	-0.00879148599702185	0.0334643718792761	0.0344590546258667	0.0488568121232707	0.028194830304933	0.393236015352008	-0	0.201413620464454	-0.000921238770232193	0.12500571772394	0.169888790797901	-0.00511909673802852	-0.000123961855002794	0.0137287504944676	0.000483324123102566
-0.00475016588602025	-0.00341471151686133	-0.00144543690198408	0.0200046633775985	0.00396467532542266	0.000300870605344782	0.00443571749946523	0.00470212267458536	0.0262300164690949	0.0275910392389658	0.00237610261985032	-0.000385914926114823	0.00285482892972465	0.00165141325706162	-0.000100616104439972	0.0060388569031637	0.00175378591587692	0.00122309985823106	-0.00836327785051986	-0.0100072542575465	0.000781020207147792	0.00326103083930133	-0.00578751239280767	-0.00524927084601948	0.00114355123347788	-0.000728825752291338	-1.43707721802214e-05	-0.00944785573724256	0.00176770246896277	-0.00597314707993559	-0.0150196701089055	-0.00805417164944471	-0.00673452951130301	0.00110027477583322	-0.0063953095782996	-0.00773959247073737	0.0122395843045209	0.00469587190974939	0.114978726973362	0.0656346683389859	0.0210667917387759	0.201413620464454	-0	0.153182371938854	0.122584494707684	0.0508626792358206	0.000169543749842741	-0.0110149376338793	-0.0119589393868641	-0.000795935936320998
-0.00372864001749741	-0.0128084262405734	-0.00478263516676253	0.0206590117945265	0.0042567557405067	0.00747970598723362	0.0009488333777047	0.00350690368680864	0.019591050604256	0.000461289896211657	-0.00128910921082569	-0.00215510536132931	0.00412220540273971	0.0249728112999302	0.0145138656180659	0.00629693251322447	0.00834918272875367	0.00499393685467485	-0.00306491057531774	0.0112137415722267	0.00747955723959033	0.000952910773331764	0.00499773275157615	-0.00708984574441216	0.00663438659439783	-0.00464628781100461	0.00577670491195116	-0.00926636385325922	0.00697545608175472	-0.00165602138740904	-0.00109815039759441	0.000497205277674929	-0.000552826208184044	-0.00754575783177186	-0.00371097505014875	-0.00507439826783621	-0.00523950484267968	0.0371814776683065	0.144848686994056	0.0734726802109615	-0.0117942383502343	-0.000921238770232193	0.153182371938854	-0	0.0296276618937656	-0.0102283389281419	0.000750148273689872	-0.0116128628757779	-0.00815272080003283	0.0254343035983223
-0.00228470359211989	0.00223520775602383	-0.00129283029111718	0.0351045997539764	0.00921024915058332	-0.00794591817646524	-0.00237880206299038	-0.0137058949532939	0.00272927643999856	0.0143652258168386	-0.00181481587005782	0.00627000290733315	0.00416219388987374	0.00014411757452417	-0.00344715777103018	-0.0055726680380959	-0.00112179637989106	-0.00393885609015508	-0.00111819896491279	0.0378933465723344	-0.0149507667108788	-0.00448220994443513	-0.00249901395077206	0.00777150172793519	-0.00242806970378983	-0.0113458550200385	-0.00478962924743856	0.00400899962397231	-0.00582937252174698	-0.00299734428974442	0.00525783619732607	-0.00628716923548442	0.00105989798603245	0.0322516427393129	-0.0101408063177331	-0.0107441058809813	0.00120519077932976	0.0102779002469657	-0.00681020880761855	-0.00358245633960611	0.0231766237849323	0.12500571772394	0.122584494707684	0.0296276618937656	-0	0.192853935758704	-0.0143192795183501	-0.0121004525450657	-0.00507639017290601	0.0629253165332814
-0.00646797795767262	0.0087633761633312	-0.00364669165384718	0.0176477665911907	0.0254048651706193	0.00587155009455273	-0.0079790726589509	-0.00467825959994243	0.0326751949473227	-0.000884060101905509	0.00263326222604947	0.0302504746349173	-0.00292710227258698	-0.00555532193292298	-0.00166575185283822	0.00448894572729316	-0.0028916407801565	0.0185153589445696	0.00502132650169414	-0.00148489483216109	-0.000534703644211738	0.00372047085499386	-0.00663282923930882	0.0025917158508385	0.0122920756846424	0.00110491370158547	0.00336793898981105	0.00240628880473171	-0.0112124490560475	0.00500836814219901	-0.00336866680034761	-2.20595784461928e-06	-0.00660594973951655	0.248621755215526	0.0186938551485862	0.00892024048484287	0.0118351079625601	-0.0137917331776547	-0.00577299375120213	0.000310754303412608	-0.0101918127795509	0.169888790797901	0.0508626792358206	-0.0102283389281419	0.192853935758704	0	0.00750186560224175	0.036380616664379	0.0394385812833983	0.0155916398070551
0.0314016752893667	0.00559637740160311	0.00604025359472348	-0.00252880047977209	-0.00156535468155197	0.0361197033309304	0.000585983845791485	0.00947987522428266	0.0542493844737002	0.0178125408520174	0.0260841846151234	-0.00553201135173456	0.20610173220839	0.0175800480867944	0.0163872213859136	0.00791233237817202	0.00485575498326058	0.0117723048677292	0.000496963412467467	0.0163288188745745	0.023294397730139	0.0214911330202802	-0.00184811298136048	0.0150361599893805	0.00671485860664841	0.017929416477704	0.0120056416066153	0.0128508064521185	0.0235006203180179	0.0435154582926128	-0.000870980064167184	0.0240189484049778	0.0257124952752461	-0.00780121933548103	-0.00962167696343225	0.0129997703855343	0.000314869695548989	0.00502316719491869	0.000831212860065092	-0.000383236531846003	-0.0142622475440864	-0.00511909673802852	0.000169543749842741	0.000750148273689872	-0.0143192795183501	0.00750186560224175	0	0.278252100910303	0.0104404113205167	0.00579508105551032
0.0362146810175946	0.0263202441923311	0.0112992436158046	0.0465873329628584	0.00185325734001458	0.0295660764918576	0.000912928678438497	0.0216262252058781	0.176451058643669	0.0315912504342216	0.0439490754252546	0.0215012199042367	0.0328396069099514	0.010707579838717	0.0105973816049385	0.0131180698416321	-0.0117719273405586	0.00774910714242047	0.0086481100939115	0.01434788573585	0.0122131996182012	0.0193625061872962	-0.00167158661899499	0.0173554164791937	0.00522981764521396	0.0280435357908578	0.00891115386009461	0.0277341164498638	0.0118917427677136	0.0417707288835254	0.00477207797979926	0.032122715662359	0.0199130944502399	0.0141732674628624	0.00848455896586697	-0.00680093687204235	0.0150992209625057	0.0402121775596332	-0.015241849459425	-0.00363366824309915	-0.018237450176264	-0.000123961855002794	-0.0110149376338793	-0.0116128628757779	-0.0121004525450657	0.036380616664379	0.278252100910303	0	0.0801755003659311	0.00111929239690951
0.0184354055626308	0.0159831990511509	0.010601840777418	0.0247015721546624	0.0334643595777592	0.0154096551276061	0.0935829279551685	0.0529933633151012	0.105728125686554	0.0475499511450065	0.32758891869999	0.218526934703799	0.000664165004000705	0.0154606323970575	0.0233116631219344	0.020412700742198	0.00408328281863292	-0.00316703178762873	0.0141851220305119	0.00245002327154375	-0.0016201914420512	0.00767560690619663	0.00283908802039341	0.0562454333475339	0.00593680303278971	0.0287023774334846	0.000381289789415717	0.0256171333165691	0.0080074347874092	0.0215050043479759	0.0168001293295049	0.00279527052275222	0.00192219856276366	0.0159874633925299	0.00536440604215022	-0.0178418184249338	-0.00292365003074512	0.00840542266367696	-0.0134257861662399	0.0102099838136164	0.00262351416685224	0.0137287504944676	-0.0119589393868641	-0.00815272080003283	-0.00507639017290601	0.0394385812833983	0.0104404113205167	0.0801755003659311	0	-0.00131316270065095
0.00271312708293199	0.00177574362617851	-0.00106118973439348	0.0219814209094534	-0.00432521944417375	0.00497512063905467	-0.00557642975397906	-0.00363936317347433	0.00414976981819473	0.00650011795479226	0.00429638066162085	-0.000644732117850087	0.00126017585896116	-0.00161730383018187	-0.00236548849709897	0.000563343003306838	-0.00197018442350029	0.00245667283162297	0.00604964925385281	0.287721636733949	-0.00407169533971768	0.00777420842636652	0.126839368289262	0.0192282411999458	0.00870464060935269	0.000196997110472887	0.00336464559033786	0.0114697769552471	0.011778130999604	0.00942138154054673	0.00775270570899724	0.00645058358037335	0.0132551190095466	-0.00947990137618005	-0.00615198105276526	0.00994696871047984	0.010231833061184	0.0105514552240775	-0.00739099377235667	0.000377230738612348	-0.0115425536619078	0.000483324123102566	-0.000795935936320998	0.0254343035983223	0.0629253165332814	0.0155916398070551	0.00579508105551032	0.00111929239690951	-0.00131316270065095	-0
-0.00181663746703853	-0.0131813266170631	-0.0147996184721229	0.0659833635584769	0.0143659050282404	0.0182049570549548	-0.00566732352305717	-0.00268580149429067	0.0537926062668241	0.00378314782419241	-0.00482959194941082	-0.00777778876263883	0.00368192462386322	0.00471805444993984	0.000243862270742462	-0.00143122706258869	-0.00932281702584905	-0.00592022929235133	0.0108975878065852	0.0946011415450034	-0.0138778619259664	-0.000526704292891203	0.00215750707803786	0.0141734413005477	-0.00810436323192551	-0.00169240660931752	-0.00265148880302362	0.00331729969615724	0.0114848159633158	-0.00249661181099686	-0.00375651456253869	-0.00448658961935775	0.00253771772436778	-0.0199276167811563	-0.0143864146342248	-0.00737588904855144	-0.0147335161600265	0.0126381818128875	-0.00206371931827141	-0.0168117375021695	-0.0296461013936916	-0.000574894676506199	0.0465897190061133	0.0995851344943808	0.206587036878877	0.0516120305751138	-0.00252981948111285	-0.00324890301898707	-0.00631371422990932	0.25700542672805
-0.00169924988933725	-0.00733751402599889	-0.00206468301156661	0.00244936886004894	0.00971450466887555	0.0118601112163367	0.00776154211396282	0.0085449611713427	0.0372087348862222	0.0118763954203977	0.00228765177980003	-0.00850238693051786	0.00437846059827774	0.0122769992397111	-0.00152245465421624	0.000749688550558853	-0.000561281907860478	-0.000679792016465513	-0.000930725093833567	0.00223806653544818	0.00107754962777955	-0.00332863971033722	0.0101836529522793	-9.59000073756333e-05	0.00426044652461035	-0.00444860259780576	0.000808861488313715	-0.00357784727438802	0.00584137118593412	-0.00599996122432489	-0.00556214509735901	-0.000124719946823719	-0.00272225335453256	-0.0171050098759705	-0.00377483604631024	-0.00400306411020989	0.0122246505367329	-0.000576450815631698	0.118895922545835	0.0195845308759637	-0.0137995945298666	0.0471394305015743	0.139243057106675	0.112177280448894	0.00363349080036449	-0.00230352702457476	0.00569028335848562	-0.0123073178845816	-0.00784841066303624	0.00371690434547449
0.00475563492803495	-0.000957531911588406	-0.00274851083389332	0.0159305868122591	0.0259381311168979	0.0038785710039557	-0.011583580088158	-0.00336802790519215	0.059068394703646	-0.00632960088851547	0.00774217374860712	-0.00396682990466994	0.00450653640344006	-0.00756998401272193	0.000712354637426474	-0.0034475417688455	-0.00218516796944823	0.00499690241212742	0.00602595121294729	0.0123994409114069	-0.000153420429794016	0.000962317646067446	-0.00439434837444713	0.00294722724792483	0.000644097110528476	0.00515903159048942	0.00723084503822548	0.000965676722586934	-0.0113062397026643	0.0106612629717977	-0.000967861477828464	0.0185505419248406	0.00992782186479836	0.0174247270054731	-0.00080292586705937	0.0103532168273279	0.0217256866503953	-0.0030793712787107	-0.00708803459507211	0.00195613754906107	-0.0392327460606666	0.00453814993801333	0.0338428219721601	0.0111643095152796	0.195764720498695	0.266291808598176	0.0346615445546972	0.0226306607853288	-0.000381273768865739	0.0320704426226888
-0.0068390624086362	-0.00602252750681609	-0.00282421515717254	0.0150598117157165	0.0359566177734088	0.0231341117749994	0.00180740555253557	0.0082478717032856	0.109579533884702	0.0105179116230127	0.0147856155460216	0.0105746129032667	0.00444145114080304	0.0188117005732806	0.0120751455180226	0.00880298578346791	-0.0071549803586709	0.00216950013774289	0.0148540179992115	-0.00214718282773372	0.000977843933694496	-0.00932877735240125	0.00502726857252882	0.00896741896343704	-0.00130860632473302	0.0119882103719943	0.000736695744731007	0.00896696812168604	0.00125557042041106	0.000750846957946551	1.8929240146225e-05	0.00891373592289851	0.000395303621079506	-0.00107049614521621	-0.000673002309789587	-0.0100790234691279	0.00867145591069102	0.00167072789067014	0.00762979445323381	0.0258143366924392	-0.00582695802633401	0.0009703570857335	0.0105996150768767	0.0369394406194189	0.0151246671129295	0.0152138343271542	-0.00722808144559765	0.248080430535834	0.0520395114692423	-0.00269830022029699
0.000170466350639217	-0.000942894478801482	-0.00338731857764914	-0.00692542704340398	0.0242509561263534	0.00104479444813333	-0.00586721512618499	-0.00150178222155378	0.0357631611822319	-0.00627238459791999	0.00544864094986299	-0.000627403685193194	-0.00248941631342341	-0.00511541626195418	-0.00579476218052132	-0.00320646985434495	0.00710046000607834	0.00881599308935963	0.0024091942280492	0.00191360002599639	0.00340178672106572	0.00749526703618964	-0.000739930061271825	-0.00698379716815094	6.1544561787234e-05	0.00207428227731905	0.00477536550298623	-0.0065529468994679	-0.00326007792546017	0.00365155878801379	0.00299852595883398	0.0260474670319381	0.00567728324592073	0.0178776677003137	0.00424999816834994	0.0159543503249781	0.0049482601997763	-0.0059304981451163	-0.0121877298044867	0.00602656571565819	-0.0151000352629996	0.00566538678503427	0.0285635194516714	0.00813196877330559	0.0145286615712372	0.0763361868748773	0.127321062479307	0.215057576140679	-0.00150670046128688	0.0091442745644657
-0.00184434125352651	-0.00683488012015717	0.00121813079944957	-0.000872722776449023	0.0157016748628469	-0.00315888795800648	0.00230579043132042	0.00365464124847844	0.026479320054513	-0.00259456280190342	-0.00181355604440442	0.000870214494592262	0.00105071838471101	-0.00395481497417995	0.000124143074423288	-0.00113453134275803	0.00923108383567895	-0.00555899672923637	-0.00189298653403626	-0.00101523471266063	0.00129017134399333	-0.0014342607121592	0.00764808367372327	-0.0104633693240779	-0.000400069513046089	-0.0105072423354117	-0.000674417665037917	-0.00207344179405978	-0.00664432926934971	-0.00609265922604961	0.00217113327460857	0.00244730986223009	-0.0055564964378205	-0.00425587957719813	-0.00527221861876544	-0.00196991934330768	0.0143548089892722	-0.0108860963392056	0.0261204920049959	0.0326804284266063	-0.0025711929005761	0.0178814792087779	0.0175399055906451	0.0098492326492072	5.60160632044996e-05	0.00300775187714991	0.11374853562178	0.220137309190721	-0.00653531153915272	-0.00758233074168329
0.00249446388085311	-0.0022427930799099	0.000225319241893425	0.0209163325632716	0.00413213128011049	-0.0113307636849983	-0.00159638804681417	-0.00548569131112193	-0.0122289287365302	0.0267351403828113	-0.0120676434161967	0.015089583980497	-0.00506847712723387	-0.00126269919922743	-0.00507007947864322	-0.00342433095190071	0.00197819867494763	-0.0116290527500172	-0.00450150325053451	0.0384026323073767	0.0130409408772294	-0.000302753895077186	0.350999833070454	0.0228256933147114	-0.00730652864836162	-0.00840977610475085	-0.00627897340047263	0.0173296880212708	0.000184987625612725	-0.00711323703965197	0.0225778082739752	-0.00340831117673505	0.00265863602248212	0.0337504721100135	0.04014610050871	-0.00568561556340477	-0.00395602898158106	0.0325564103175598	-0.00345067499565147	-0.00717433780276488	0.141088103090351	0.0525145477744229	0.0130917448178067	-0.00738803149828911	0.118277508366829	0.0457251611884375	-0.0136643886083708	-0.0169623985031286	0.00436451015424741	0.198910157296977
0.016659710466822	0.0335613888261564	0.00608010605544043	-0.0199343954658256	-0.0107199307978576	0.0473221793230827	0.0188110211795772	0.0109071973113795	-0.0417846755942721	0.0167288239374582	0.0455797284151228	0.0137265226521858	0.0196393986603064	0.0305476878160954	0.0126987110472987	0.00747218558822363	0.0291507275089014	0.221550248619608	0.0287762793263446	0.0250326504706657	0.0538846369459316	0.0474133700516824	0.02212589277531	0.012893526926977	0.0751192456780661	0.0603242860019768	0.0282422989238642	0.0372794325939429	0.0390476591213906	0.0557410220459964	0.0428097835276116	0.0196657130142628	0.00975337730516079	-0.00116517285237503	-0.00205728932221986	0.0118697195284363	-0.013285846369383	0.0103771053431797	0.00867963956380685	0.0099944674240897	-0.00506817184140311	-0.0111621062782418	0.00786286311032429	0.029039656034355	-0.00423709932578817	0.0246590218833796	0.0242808337937988	0.00423311282398738	-0.00169008214814942	0.0127681247611122
0.0230431518041656	0.0172214942624325	0.00833217765652573	-0.00268656028512107	-0.00297681234267461	0.0365719271740196	-0.003511027462707	0.0154435722617475	0.077379076088667	0.0225143341601044	0.0830715421633359	0.000211761719508275	0.0131224328327479	0.0201312552625444	0.0262292652561902	0.0190528705582496	-0.0120986785772191	0.0592769887050844	0.0181730919121288	0.0275573486794016	0.0314700342696563	0.0332370623654482	0.0200031455179242	0.070036077917515	0.0233641764719927	0.0506838728758739	0.0124152484180417	0.0477923911819827	0.030556244863472	0.0505037987839587	0.0362839394982536	0.0217704031926095	0.0143738015595571	0.000187286544991003	0.00159728092047224	0.00393323794617858	0.00362194507869771	0.0321845483581823	-0.0134388628756173	0.0115701978920209	-0.00962353881894368	-0.0104295561870439	-0.0146948709442547	-0.00199203430784519	-0.0207938562426302	0.00445617376512739	0.0168510741645759	0.0799949761364533	0.0411704301259505	0.0105488021430455
0.00797049008356322	0.00204224134205654	-0.000693261196281737	0.00593396947526098	0.00209220792106837	0.00699516495125673	-0.00554115592727319	6.08407752558224e-05	0.0168187124078138	-0.00682398974858292	0.0444705511087775	-0.00341988829370839	0.00716831673876925	0.00548862504930188	0.016693411663599	0.00174247965912252	0.0191223642078313	0.00140150766133062	0.00520372531398284	-0.00242187757104107	0.00452522636835592	-0.00185021367761413	-0.00175762134617209	0.0485798262974071	0.00205299980144491	-0.00300024073857436	0.00344087004244366	0.00210172339404345	-0.00226535312673612	-0.00121905149620844	0.00231216396915638	0.00146107416421876	0.00484394250796485	-0.000756531325851446	-0.00407627453299265	0.00169655643053591	0.00252366296732724	-0.000659760418994933	-0.00209174112405824	0.00576673823842096	-0.0101613697807377	-0.00366248813130641	0.00273894593082757	0.00941265483016026	0.00972809679908602	0.0117484964201432	0.0159350514551569	0.0138279216450835	0.0259524081735407	0.00684829663609211
0.0054700493419237	0.00493607945812741	0.00138501672290387	0.00141646509781857	0.00375253627328903	0.00348122227823183	0.0496019783795617	-0.00377030458026536	0.0228745706407902	-0.00033508332610156	0.0662400582149724	0.030988718413666	0.00937178394783385	0.00249708819303384	0.043626694462538	0.0224160811608252	0.0498838599714047	-0.00181892636889316	0.00395562084515175	0.00629437962210828	0.00568820957178128	0.00998651274800941	-0.00275049434304052	0.255026682902694	0.00347278913363986	0.00603100311141604	0.0097042172135756	0.0202305234146029	0.0134809776564779	0.0157524439447211	0.00537905566942438	0.00589435138640705	0.00784700051470522	0.00102687902422747	-0.00312189359049396	0.00130747266621016	0.000685702568689447	0.0104089553287102	-0.00705984332918506	0.00101803811107775	-0.00260591567213088	-0.00626801919939955	0.000494844818820944	0.00190804471100807	-0.00395651725991053	-0.00605127310182363	0.00936129645989176	0.0274695593665347	0.0878170068448323	0.00267936237874059
-0.000260871430016798	0.00610199795832628	0.00440289673258128	0.0057614484251921	0.0128757921949523	0.0126749346831429	-0.00777149098660685	-0.0064300650759225	0.00784383207181714	-0.00330659075137689	0.0176308794993602	0.00967818793194649	0.00637513999077018	0.00265333425934851	0.006042740356963	0.000384116038045133	0.0214341983016018	0.028685032778275	-0.00338706592999226	0.00613538185159476	0.00033857966456124	0.00280870243113049	0.00275629998277251	0.142419067231992	0.000953440061124714	0.0115786039377761	0.00777274295753386	0.0190217506322709	-0.00446465994862876	0.00449595258796587	-0.000456890152934062	0.00140524898114051	0.00125701127282174	-0.00666056055061939	-0.00199322970586687	0.00183859697258155	0.0011887080409847	-0.00246675479430283	-0.00936739118269938	-0.00641858732719098	-0.0105589910616326	-0.00308499746476622	-0.00915967875100169	-0.0044193639795321	0.00268882170358826	0.0308006885460916	0.00966394167218624	0.0196212631923935	0.0310066048657477	0.0198046932225871
-0.00984772555201497	0.0013060517618428	-0.00130704285975528	0.00885804125632803	-0.000397138013573136	0.0140651051130253	0.0115069286251639	0.00496038791545528	-0.0262516086896742	0.0154693493118385	-0.00570709639209109	0.000249886130219497	0.0111376713523595	0.00282722423995346	0.00536857983433719	0.0105601208088201	0.00433504269126878	-0.00175367435893807	0.195553249046573	-0.00100460973477421	0.000626573645565373	-0.00662629021301163	0.00259255034442712	-0.00518422411437109	0.138233475444782	0.586061001524157	0.0557946467573838	-0.00822354298441779	0.0711805275610894	-0.0137537886532869	0.0072909638242478	7.06748254691626e-06	-0.00196519632500795	0.00775553181077799	-0.00709274217810642	-0.000752511814408244	-0.00294986810275566	-0.0165914100284441	0.0228555154496643	0.0139748167671869	0.0110929419677713	0.0146102015765668	0.0179234533622464	0.0200722100517188	0.0074904551013517	-0.0030073669035466	-0.00276449376532167	-0.0232701803276709	-0.00342300328103414	-0.00501380906390269
0.0199991888345873	0.01881297948083	0.0030578915602343	0.00691191329944446	0.0100139102301816	0.0498031505278156	0.0082584484203153	0.0164513996367693	0.0638942519174753	0.0191012524789114	0.037607338524836	0.0168475060666308	0.0207685585813731	0.0402048091451476	0.0479433759683247	0.0478559856107002	-0.00512621784164278	0.0433445259037269	0.0460467261283502	0.0156948894169104	0.029013570557765	0.0261490873482023	1.58315958397817e-05	0.0364372459821402	0.0323828906287425	0.111227828579486	0.0214865281046737	0.10754238385314	0.0663833352677041	0.0512624904366455	0.0154479175414589	0.0136529016449245	0.012564639475782	0.000683004231141671	0.00159762933994225	0.0071959794229743	-0.0040458505986119	0.034685825048847	-0.000696474596556371	0.00736996810692722	-0.00630279677010032	-0.00799365396054182	0.00478837829824531	0.00378209836690317	-0.00255883379487495	0.014300957908152	0.0204381445682269	0.04630287540197	0.025191541558951	0.00876432133690423
[truncated: 14 more columns]
