# Supplementary material for: Pairwise maximum entropy model explains the role of white matter structure in shaping emergent co-activation states
Source: Commun Biol. 2021 Feb 16;4:210. doi: 10.1038/s42003-021-01700-6 (PMC7887247; doi:10.1038/s42003-021-01700-6)
Supplement: Supplementary file 3 — Supplementary Data 2 [file 42003_2021_1700_MOESM3_ESM.zip › Manu_Fig4_Panel_c_theta_Data.csv]

1	0.433730657332551	0.238653301289974	0.28674583892215	0.20126203637204	0.235558181953816	0.19353476962863	0.246101480713282	0.338378748407462	0.249009956747316	0.290349400357197	0.235110589081952	0.260360677942301	0.22184311723569	0.212569461001643	0.216600722292027	0.1541770215181	0.225436147073752	0.257258537541486	0.200351638321556	0.211555502247472	0.193167919000317	0.195370192947633	0.237478443137421	0.263992323635975	0.273849313325249	0.242032773744729	0.252886169526532	0.267403975970406	0.438056218249795	0.24011953362578	0.258340366587338	0.30470689249141	0.165423596920678	0.158925016492188	0.183324386351635	0.215140340843435	0.307854669812494	0.144936130252451	0.179533596525743	0.150594523277023	0.170338927269084	0.131167822460678	0.124629455999134	0.149801728059539	0.193980022145608	0.280058274836651	0.327469769197127	0.295891360726212	0.18178267757077
0.433730657332551	1	0.247184479936576	0.351018420055671	0.186799228267976	0.21239159403034	0.169813517597275	0.210596541833112	0.295078087403479	0.22014811520982	0.25442085724274	0.209141426183013	0.226200272943889	0.198087930058494	0.187690903479376	0.191097290015315	0.136045707130915	0.200826730363325	0.232852731706104	0.179973583244229	0.180221075773378	0.16815011036236	0.167664486723606	0.208308844932473	0.236521823077947	0.248598639376178	0.21888607883778	0.227306675716039	0.237850559564226	0.345598743229426	0.218070465160161	0.233548402195838	0.277844884203628	0.158852465490736	0.151860070181392	0.171251080585732	0.201136242296941	0.27015213769478	0.122813340607936	0.156840930466594	0.137794537319153	0.151461039673403	0.117651687907825	0.10602773027995	0.140241963440731	0.183016044595462	0.237349723618715	0.287817721459738	0.263020491269745	0.16334243633869
0.238653301289974	0.247184479936576	1	0.324286301464038	0.145562760273061	0.147027237342703	0.123452842580417	0.155078058149043	0.215003430082629	0.166652868324321	0.175093943307828	0.150681116407789	0.166906796829404	0.138047880735515	0.130771717396297	0.136942063052086	0.0924899474444056	0.134770798807004	0.149164566441944	0.126459613519645	0.12429537033922	0.113904779736037	0.124656370080318	0.141714631752472	0.15205665999178	0.159840095252444	0.141107309659669	0.154037770402409	0.155805323429732	0.195463222054334	0.162833994239802	0.198995987754093	0.251220421936731	0.134918241164795	0.138793283766567	0.134206188190862	0.147610570797929	0.185686974608612	0.0937127828721128	0.117282496924627	0.132074124890113	0.128506253867071	0.0936893793232571	0.0813469327455142	0.108304895583604	0.135544871185404	0.167515289099651	0.202332163643464	0.185489799709503	0.11866330630711
0.28674583892215	0.351018420055671	0.324286301464038	1	0.254632074271162	0.218165249533026	0.161911309326168	0.214308344681617	0.360584620650414	0.231251928964378	0.238958132513819	0.209187063103281	0.227735545748818	0.194238046271742	0.173448673823277	0.182511698117623	0.114812837431636	0.168821207125796	0.19794750876536	0.204177533470732	0.166871691506121	0.141401024197807	0.193354562302441	0.196552072164843	0.196183466270367	0.211238384160478	0.182899611939906	0.209068290092839	0.200737211788953	0.257057267021328	0.227159233358248	0.283694016151374	0.323801262914005	0.188865176543208	0.179012867563705	0.181699594972333	0.234625550531919	0.279435155348369	0.157355808541418	0.182075807020187	0.178995314902063	0.21187847122168	0.17246982039239	0.151696245339403	0.209472001310599	0.232533273264225	0.238632238096004	0.311031701569647	0.265743494179099	0.209614762958618
0.20126203637204	0.186799228267976	0.145562760273061	0.254632074271162	1	0.183043543765368	0.155147683706888	0.209741142122439	0.314416439822894	0.202583751793663	0.204831077572525	0.18217819754643	0.179910393662319	0.174182375079901	0.153851712189007	0.16601336635184	0.101531323456061	0.141750322164477	0.161608818457209	0.144052646283151	0.13505105630455	0.121694065883915	0.142688219384867	0.158025150038689	0.166643506904778	0.172208285733928	0.152903283371632	0.172516627490101	0.170438977440442	0.204850970589053	0.178752503082686	0.247458301458187	0.173962381720658	0.148096194436684	0.13250182474545	0.144703264941338	0.183186890502109	0.214342864916179	0.146163061301208	0.162396932964922	0.129838500885678	0.166818448432474	0.137179609072971	0.121265780939857	0.154112076670026	0.194558674891064	0.197470076368705	0.25093372846325	0.232573644386001	0.143642499089456
0.235558181953816	0.21239159403034	0.147027237342703	0.218165249533026	0.183043543765368	1	0.180626542257302	0.229850056387926	0.301735811964187	0.214571634606243	0.251318131753204	0.202820712725826	0.2303608388417	0.312007629556927	0.201762872317551	0.205474675166055	0.146380129216844	0.21542878958308	0.242129313383758	0.182527495513101	0.185775323005542	0.165785766839219	0.164444743489791	0.211897194060764	0.248949692609013	0.259277093630285	0.222784524988408	0.226099637683809	0.248979532133804	0.261417933261855	0.198945670124053	0.203820629350683	0.194003425694464	0.119427432177247	0.111504745800891	0.143826216947972	0.172776406882399	0.229036197976471	0.135280996172057	0.170467061699068	0.0954124656077536	0.128029991647858	0.121966717228084	0.128934538811129	0.127085073362812	0.169762029789792	0.251913166982858	0.289059864815251	0.259020239681595	0.161963382222372
0.19353476962863	0.169813517597275	0.123452842580417	0.161911309326168	0.155147683706888	0.180626542257302	1	0.309389357528702	0.247805844158694	0.226858497755453	0.291959564518465	0.339043409194962	0.177589346704561	0.263158572207993	0.280720595269265	0.277617284691007	0.14313522716801	0.184492808528253	0.19553284761218	0.141573625370617	0.153106309157955	0.132819527921165	0.141103214038619	0.212945673049497	0.203158308918069	0.211951607311854	0.182990300691721	0.205325477542101	0.202449766476464	0.211267638596548	0.190561348746521	0.159871104954678	0.15462695474485	0.114555983482945	0.105718218346334	0.117264359174264	0.158803318038139	0.199078485263809	0.146330981764247	0.16870126393791	0.105066429510705	0.12956994516256	0.113576544963337	0.11050307390987	0.105757419290668	0.14203350510563	0.193472165135441	0.237013882692637	0.321841215697345	0.124324624775289
0.246101480713282	0.210596541833112	0.155078058149043	0.214308344681617	0.209741142122439	0.229850056387926	0.309389357528702	1	0.315240829831334	0.349220442414837	0.274802422852395	0.28803303410921	0.213021149494556	0.31907550131133	0.22462345883974	0.263018150914859	0.141980262031984	0.199466399086091	0.224580162274357	0.174314020042214	0.182729351121981	0.15758399314276	0.172497904651017	0.210765632473594	0.232127221691579	0.24354756844441	0.208515381251124	0.22836276085815	0.234411993148611	0.261446017520482	0.250672193804788	0.201975259523416	0.191255849058812	0.148636231326528	0.135179775823256	0.145936046877308	0.210428036281352	0.258773917329889	0.191543127621015	0.217345540234357	0.138787432879353	0.169854473807772	0.14641640471757	0.139144336999402	0.132671500474653	0.176945749111031	0.23558100041395	0.289302091545907	0.312059702453131	0.155447834220962
0.338378748407462	0.295078087403479	0.215003430082629	0.360584620650414	0.314416439822894	0.301735811964187	0.247805844158694	0.315240829831334	1	0.31573991051068	0.374332450336938	0.305506708773552	0.405026789749831	0.286433986633648	0.269390352179529	0.267424454075655	0.163157548302731	0.243704372221743	0.295361270344632	0.252859255445348	0.235210054164588	0.205106654360301	0.232459552085329	0.291316552013656	0.295619294470765	0.315240244742612	0.270270910705222	0.306042064953624	0.303826333965717	0.363902658789422	0.274927046750052	0.353416698724653	0.293933653864438	0.219166921424047	0.197816448891769	0.305596812436646	0.275673034869825	0.353067400757982	0.208797979103556	0.253793642133409	0.161356060129568	0.227778842314201	0.21147885562497	0.195845870078124	0.228742483438332	0.299916771129382	0.397542334825797	0.510682696147337	0.413861044354113	0.241847300620048
0.249009956747316	0.22014811520982	0.166652868324321	0.231251928964378	0.202583751793663	0.214571634606243	0.226858497755453	0.349220442414837	0.31573991051068	1	0.258655729408168	0.282160498612608	0.214787532344436	0.232752096446025	0.192541288979708	0.214744235779053	0.132631129352877	0.18887453796275	0.217285861184775	0.186201267594715	0.185881224064114	0.154856894612357	0.19234469916932	0.211483536334741	0.224440911158666	0.234640762838675	0.202581996527498	0.228034526085449	0.230394188898819	0.264238645987681	0.239584177445707	0.203086343005337	0.200579237834177	0.190511616205202	0.164894676716541	0.153535764279456	0.199998829822557	0.265015058720967	0.174844110423794	0.191131810249877	0.198783015459507	0.222343368092479	0.172091853078371	0.137479759587044	0.172399609745823	0.205505684868289	0.236336349953266	0.290978370732692	0.297878907112777	0.178387407720538
0.290349400357197	0.25442085724274	0.175093943307828	0.238958132513819	0.204831077572525	0.251318131753204	0.291959564518465	0.274802422852395	0.374332450336938	0.258655729408168	1	0.433993947257177	0.265253189830573	0.257519487111227	0.302819396276203	0.259789631350224	0.192452355494056	0.265930137481222	0.300569145053733	0.208944251283904	0.217865099018952	0.199066783489381	0.193393763246774	0.305223525832398	0.304191429327865	0.320892786879971	0.27766467687744	0.288315631961642	0.297959649356329	0.320000526579849	0.234541297756038	0.239714652230578	0.228393770560383	0.163526739285928	0.146319865078541	0.170661896243292	0.20252816836513	0.273000934679232	0.150714466464909	0.197906552554863	0.125198162236326	0.161321539895006	0.140585410520188	0.137634808098213	0.155066356374615	0.21839811484414	0.300228623417884	0.373295088033912	0.530700336572287	0.187441655684064
0.235110589081952	0.209141426183013	0.150681116407789	0.209187063103281	0.18217819754643	0.202820712725826	0.339043409194962	0.28803303410921	0.305506708773552	0.282160498612608	0.433993947257177	1	0.209887999391508	0.224241395904671	0.247752601085047	0.235463397580951	0.151343436840404	0.203161234361676	0.225831667049412	0.172257433186525	0.174639329371308	0.157465220132318	0.17006803119108	0.251166593774363	0.229604904213663	0.242335849702409	0.212761370102259	0.2352568612623	0.224437985715059	0.250783945750574	0.204415664580338	0.19019917882798	0.185203106236022	0.176728096106673	0.147703599904631	0.140068192090478	0.170055159239209	0.224815953029077	0.136576967689938	0.171218900706056	0.144225832544682	0.172833160488374	0.131051389805122	0.116919741917365	0.148260019278673	0.208747076384795	0.231001510991623	0.298672287418983	0.444539586371528	0.159052565833452
0.260360677942301	0.226200272943889	0.166906796829404	0.227735545748818	0.179910393662319	0.2303608388417	0.177589346704561	0.213021149494556	0.405026789749831	0.214787532344436	0.265253189830573	0.209887999391508	1	0.210560851421107	0.202821297814547	0.200787529418992	0.141522137563135	0.204873203960466	0.235725517328134	0.189732863117031	0.1898879116282	0.175758604095329	0.168191066572857	0.217790792751336	0.24621440283651	0.250855911663305	0.222561606185558	0.22796314526144	0.253062866320392	0.28233778049519	0.192063271494331	0.266330923255375	0.23943380964431	0.155838088398129	0.148410387080071	0.227262794061935	0.187908556483734	0.244766308251067	0.135000738674511	0.166448087271834	0.129736695448156	0.153105138980512	0.134434372792204	0.128938634432179	0.147968645095421	0.192817450856204	0.378675563915823	0.344166446039461	0.268500432234293	0.169591183883146
0.22184311723569	0.198087930058494	0.138047880735515	0.194238046271742	0.174182375079901	0.312007629556927	0.263158572207993	0.31907550131133	0.286433986633648	0.232752096446025	0.257519487111227	0.224241395904671	0.210560851421107	1	0.299163176856231	0.264742407376799	0.144528323413642	0.201365011987005	0.227460554049765	0.167208117520921	0.175805996281761	0.152867592959627	0.157450007825562	0.212571801356528	0.235089525887982	0.24672752564517	0.20912328843265	0.223883906695902	0.237605992478684	0.247320220519939	0.206435390846579	0.186908639858877	0.180541119303978	0.115053893984849	0.10897189672599	0.134584740593602	0.172769970906463	0.2331452760668	0.154897265734133	0.184385737292239	0.10092107591965	0.128269292934907	0.125021465442466	0.141159967644594	0.120904781198759	0.15475742952972	0.230769815857952	0.269485721641115	0.269884752149104	0.147917157287938
0.212569461001643	0.187690903479376	0.130771717396297	0.173448673823277	0.153851712189007	0.201762872317551	0.280720595269265	0.22462345883974	0.269390352179529	0.192541288979708	0.302819396276203	0.247752601085047	0.202821297814547	0.299163176856231	1	0.275164007682215	0.1598553075592	0.210010282934278	0.22604932005377	0.159775150404369	0.166603720871724	0.149842684270036	0.145280162420629	0.227853148581818	0.234289124517119	0.239427958757096	0.208101723525101	0.23574482525594	0.236407730777276	0.237425200063775	0.186646520111693	0.179829066330046	0.171310759635314	0.107365828185772	0.10244815748248	0.128353545710788	0.155109652939998	0.209139085828127	0.126373020388879	0.157268045233209	0.0879625309182821	0.114718638147492	0.107768369226089	0.120115496513603	0.109714374313435	0.148127204138918	0.22081277599732	0.259081673997341	0.283681144199504	0.137949585830321
0.216600722292027	0.191097290015315	0.136942063052086	0.182511698117623	0.16601336635184	0.205474675166055	0.277617284691007	0.263018150914859	0.267424454075655	0.214744235779053	0.259789631350224	0.235463397580951	0.200787529418992	0.264742407376799	0.275164007682215	1	0.144722572869143	0.197903627111256	0.229404218782226	0.161439142728005	0.170663066420734	0.152630046938743	0.152001661651969	0.211262372798055	0.23261109006417	0.244932473447942	0.21210139002453	0.250462146953809	0.238774999744024	0.239086852032525	0.190107904987443	0.182789615260284	0.174813100721561	0.114542526442353	0.11017483913717	0.132307575289948	0.160828310102873	0.217494152769591	0.133491209773322	0.157376871735388	0.103310578257811	0.125191726260391	0.115067936114163	0.116528902651476	0.112360145511565	0.152861742072414	0.213513209109246	0.255167430451235	0.268211398405926	0.141174594862628
0.1541770215181	0.136045707130915	0.0924899474444056	0.114812837431636	0.101531323456061	0.146380129216844	0.14313522716801	0.141980262031984	0.163157548302731	0.132631129352877	0.192452355494056	0.151343436840404	0.141522137563135	0.144528323413642	0.1598553075592	0.144722572869143	1	0.532294118249356	0.181054242112638	0.128272218378514	0.141929944401944	0.122060916512228	0.120776061680053	0.207617855152511	0.198180374076474	0.188543377746443	0.188410562606687	0.167769802693456	0.187123952508348	0.172249241944425	0.136146927479716	0.125106303307068	0.120229588814274	0.0777410309555815	0.0739186463387342	0.0952053442003812	0.111185287359012	0.142161054446894	0.0900290642822351	0.112363070955172	0.0661112224404928	0.0800644182682251	0.0782102721101371	0.0876694014688652	0.0797198010113258	0.110497223022656	0.154975667622799	0.17001771356104	0.179968902534458	0.107340669370752
0.225436147073752	0.200826730363325	0.134770798807004	0.168821207125796	0.141750322164477	0.21542878958308	0.184492808528253	0.199466399086091	0.243704372221743	0.18887453796275	0.265930137481222	0.203161234361676	0.204873203960466	0.201365011987005	0.210010282934278	0.197903627111256	0.532294118249356	1	0.275168103303265	0.1900985435679	0.209212807007023	0.183216730026899	0.172980017757443	0.262493326331772	0.295568391752004	0.288068139432493	0.275807605275745	0.247403888207098	0.276074990821421	0.25764294083144	0.192304913136266	0.182084583351008	0.174778580486999	0.110682696147337	0.104460277595344	0.132701339999444	0.158790446086268	0.211614596208333	0.123836660781649	0.154888489403312	0.0905772924141785	0.113993713221689	0.109614324142077	0.119879705758882	0.115468721888315	0.164450594377005	0.224295809155761	0.253279349147306	0.248282691466627	0.157781168041869
0.257258537541486	0.232852731706104	0.149164566441944	0.19794750876536	0.161608818457209	0.242129313383758	0.19553284761218	0.224580162274357	0.295361270344632	0.217285861184775	0.300569145053733	0.225831667049412	0.235725517328134	0.227460554049765	0.22604932005377	0.229404218782226	0.181054242112638	0.275168103303265	1	0.205385156591683	0.220138168701556	0.196400534186003	0.184093778020265	0.2494827084342	0.55587611916502	0.714359686216919	0.558775818868234	0.277472182688102	0.435699480880032	0.296570648731747	0.215720748855055	0.213452944970943	0.203488298956933	0.123965965389077	0.119304563545755	0.153855222721335	0.1768655919562	0.248589277956636	0.132394753509435	0.170274567509731	0.0998480232046187	0.129221817373332	0.120689468549287	0.130503161673178	0.128306153524355	0.17722717678602	0.255001850343081	0.296135342723032	0.291537715550342	0.177157551228174
0.200351638321556	0.179973583244229	0.126459613519645	0.204177533470732	0.144052646283151	0.182527495513101	0.141573625370617	0.174314020042214	0.252859255445348	0.186201267594715	0.208944251283904	0.172257433186525	0.189732863117031	0.167208117520921	0.159775150404369	0.161439142728005	0.128272218378514	0.1900985435679	0.205385156591683	1	0.32917062211021	0.161756260814999	0.419836555465679	0.201297141695324	0.212881898378865	0.216492480878569	0.194769891919486	0.202948262067089	0.212660149753458	0.219420849929131	0.193427698392615	0.175732275102866	0.174604809136745	0.144266203666458	0.133997311517325	0.139092264103198	0.183372948715511	0.237085263516646	0.139377202310515	0.153030832712895	0.138427603315698	0.159744725790857	0.142357644257281	0.14977715433324	0.228590360370771	0.206156303526476	0.209074726068774	0.244180634440955	0.213058595172726	0.434792008273155
0.211555502247472	0.180221075773378	0.12429537033922	0.166871691506121	0.13505105630455	0.185775323005542	0.153106309157955	0.182729351121981	0.235210054164588	0.185881224064114	0.217865099018952	0.174639329371308	0.1898879116282	0.175805996281761	0.166603720871724	0.170663066420734	0.141929944401944	0.209212807007023	0.220138168701556	0.32917062211021	1	0.201119274724021	0.309652062364607	0.198127716091549	0.230194088556103	0.2341463628691	0.209715983307419	0.211066368076389	0.226035863013178	0.233870786081324	0.184561848997377	0.172908051844712	0.170370522060039	0.119789017007066	0.120345436381109	0.13084894910752	0.161078142986907	0.225540877954881	0.128256420983037	0.144615501633129	0.114100199368982	0.125049549701093	0.111679687328587	0.118632296604876	0.128991292417104	0.155398101679643	0.209441576697086	0.235241063866822	0.213062690793775	0.211598798812855
0.193167919000317	0.16815011036236	0.113904779736037	0.141401024197807	0.121694065883915	0.165785766839219	0.132819527921165	0.15758399314276	0.205106654360301	0.154856894612357	0.199066783489381	0.157465220132318	0.175758604095329	0.152867592959627	0.149842684270036	0.152630046938743	0.122060916512228	0.183216730026899	0.196400534186003	0.161756260814999	0.201119274724021	1	0.148204435850141	0.169598204947803	0.203745152905624	0.207303077420402	0.18424765635399	0.183253005527626	0.202192912527773	0.217781431331794	0.155015453655854	0.163826889800002	0.153350876243496	0.0967289152308833	0.0950456149794414	0.116100617707418	0.130279657781607	0.180909725198455	0.0896329592178534	0.11384276033157	0.0827142850874049	0.0959525024975975	0.08699420908438	0.0874722265697565	0.0947185503841839	0.127341342222781	0.187025072514433	0.209450938116629	0.193515461700824	0.133893750813639
0.195370192947633	0.167664486723606	0.124656370080318	0.193354562302441	0.142688219384867	0.164444743489791	0.141103214038619	0.172497904651017	0.232459552085329	0.19234469916932	0.193393763246774	0.17006803119108	0.168191066572857	0.157450007825562	0.145280162420629	0.152001661651969	0.120776061680053	0.172980017757443	0.184093778020265	0.419836555465679	0.309652062364607	0.148204435850141	1	0.194504261639974	0.192104227704829	0.194874622800615	0.178928029699103	0.197100885385508	0.192837343872731	0.210829407144226	0.20514000441742	0.16738890993583	0.170567696959148	0.167136151608189	0.166482607506396	0.137047964110658	0.177416745531751	0.235095961863917	0.142493384840644	0.155817025204159	0.198051654557768	0.18536225036824	0.145116922667361	0.13775124075377	0.21447802041082	0.202975761236995	0.181981607736043	0.218666085478537	0.202230943294664	0.366159931076549
0.237478443137421	0.208308844932473	0.141714631752472	0.196552072164843	0.158025150038689	0.211897194060764	0.212945673049497	0.210765632473594	0.291316552013656	0.211483536334741	0.305223525832398	0.251166593774363	0.217790792751336	0.212571801356528	0.227853148581818	0.211262372798055	0.207617855152511	0.262493326331772	0.2494827084342	0.201297141695324	0.198127716091549	0.169598204947803	0.194504261639974	1	0.261309106759676	0.264690334480595	0.243827825941956	0.260032443169601	0.260723432949564	0.262810444418766	0.198841524331646	0.199249916259177	0.188711883298204	0.131714295326458	0.122990037401797	0.143097196401119	0.167206362254756	0.228653549952681	0.118962871732462	0.151134560166867	0.108720893664513	0.134324376112583	0.11441907272214	0.11416689948322	0.145014532141118	0.183190986123158	0.243664586188688	0.293868123927642	0.320496681815589	0.189160646347511
0.263992323635975	0.236521823077947	0.15205665999178	0.196183466270367	0.166643506904778	0.248949692609013	0.203158308918069	0.232127221691579	0.295619294470765	0.224440911158666	0.304191429327865	0.229604904213663	0.24621440283651	0.235089525887982	0.234289124517119	0.23261109006417	0.198180374076474	0.295568391752004	0.55587611916502	0.212881898378865	0.230194088556103	0.203745152905624	0.192104227704829	0.261309106759676	1	0.540822956541072	0.566008100553348	0.298348733356054	0.640236551370058	0.306260303046703	0.223697263393778	0.217433303542566	0.205101388561808	0.129015866143402	0.123026312902523	0.15878693555394	0.181494228831124	0.252059439163206	0.141162307999479	0.17422801200017	0.106441388005974	0.132357307831266	0.126572535642874	0.138160217770022	0.129863074611976	0.18068914675049	0.263349311131167	0.298652979491178	0.292205301781449	0.184108990327021
0.273849313325249	0.248598639376178	0.159840095252444	0.211238384160478	0.172208285733928	0.259277093630285	0.211951607311854	0.24354756844441	0.315240244742612	0.234640762838675	0.320892786879971	0.242335849702409	0.250855911663305	0.24672752564517	0.239427958757096	0.244932473447942	0.188543377746443	0.288068139432493	0.714359686216919	0.216492480878569	0.2341463628691	0.207303077420402	0.194874622800615	0.264690334480595	0.540822956541072	1	0.500629701736397	0.289247678294817	0.433071262343544	0.316873227364014	0.231770902660252	0.228243987847707	0.216770983109951	0.13543370432834	0.129787013078196	0.166080066466079	0.190798894767405	0.268227195801403	0.143670583348082	0.184262868660747	0.110256751558164	0.139120348361825	0.131600203025786	0.139123858894153	0.134291611144185	0.186781675606335	0.272608340147179	0.316048252266853	0.312418361839343	0.184151701803682
0.242032773744729	0.21888607883778	0.141107309659669	0.182899611939906	0.152903283371632	0.222784524988408	0.182990300691721	0.208515381251124	0.270270910705222	0.202581996527498	0.27766467687744	0.212761370102259	0.222561606185558	0.20912328843265	0.208101723525101	0.21210139002453	0.188410562606687	0.275807605275745	0.558775818868234	0.194769891919486	0.209715983307419	0.18424765635399	0.178928029699103	0.243827825941956	0.566008100553348	0.500629701736397	1	0.299218175196041	0.447945972907467	0.275922282665138	0.203552658716286	0.198684720554313	0.189763872819265	0.117398344491463	0.113002572927652	0.14319432112887	0.167412313484686	0.228687485098522	0.129666484801589	0.160834160990087	0.095930854214906	0.121858475814626	0.114972566652576	0.125328051932475	0.119918906703215	0.166317027398242	0.24167996524573	0.275407404590314	0.266717666900215	0.167837672985137
0.252886169526532	0.227306675716039	0.154037770402409	0.209068290092839	0.172516627490101	0.226099637683809	0.205325477542101	0.22836276085815	0.306042064953624	0.228034526085449	0.288315631961642	0.2352568612623	0.22796314526144	0.223883906695902	0.23574482525594	0.250462146953809	0.167769802693456	0.247403888207098	0.277472182688102	0.202948262067089	0.211066368076389	0.183253005527626	0.197100885385508	0.260032443169601	0.298348733356054	0.289247678294817	0.299218175196041	1	0.298160919876488	0.284578085209396	0.215329324500444	0.213658311112151	0.200268555723118	0.13940002077065	0.135000738674511	0.155597031844916	0.175137824961933	0.251022661948901	0.127880794023904	0.163118347358398	0.11864633873419	0.141354802188817	0.115936792865428	0.115746639030976	0.140315099530905	0.181282426713981	0.247670103575331	0.297774176231648	0.290874810029006	0.182743393251294
0.267403975970406	0.237850559564226	0.155805323429732	0.200737211788953	0.170438977440442	0.248979532133804	0.202449766476464	0.234411993148611	0.303826333965717	0.230394188898819	0.297959649356329	0.224437985715059	0.253062866320392	0.237605992478684	0.236407730777276	0.238774999744024	0.187123952508348	0.276074990821421	0.435699480880032	0.212660149753458	0.226035863013178	0.202192912527773	0.192837343872731	0.260723432949564	0.640236551370058	0.433071262343544	0.447945972907467	0.298160919876488	1	0.307230965235491	0.221790459250765	0.221476851696099	0.211515716214417	0.125790272022374	0.122145754376829	0.157575216811939	0.179679868706091	0.256863602654548	0.141475330465423	0.170756680616157	0.106704092841878	0.131527066935612	0.125643999842026	0.136714463539465	0.129004749457696	0.171839679839452	0.266134918533709	0.299078338991629	0.28832323811502	0.185489214620782
0.438056218249795	0.345598743229426	0.195463222054334	0.257057267021328	0.204850970589053	0.261417933261855	0.211267638596548	0.261446017520482	0.363902658789422	0.264238645987681	0.320000526579849	0.250783945750574	0.28233778049519	0.247320220519939	0.237425200063775	0.239086852032525	0.172249241944425	0.25764294083144	0.296570648731747	0.219420849929131	0.233870786081324	0.217781431331794	0.210829407144226	0.262810444418766	0.306260303046703	0.316873227364014	0.275922282665138	0.284578085209396	0.307230965235491	1	0.266915426888045	0.268092625395483	0.266761548554319	0.169192738463879	0.16603852516686	0.195567952935463	0.227767725628495	0.344998442201279	0.156555992259276	0.198756101378323	0.150658883036376	0.174404123705308	0.139742882761385	0.138422337517205	0.157716808282516	0.210471332846735	0.306375565524817	0.354454061027679	0.321026772197169	0.197825810311311
0.24011953362578	0.218070465160161	0.162833994239802	0.227159233358248	0.178752503082686	0.198945670124053	0.190561348746521	0.250672193804788	0.274927046750052	0.239584177445707	0.234541297756038	0.204415664580338	0.192063271494331	0.206435390846579	0.186646520111693	0.190107904987443	0.136146927479716	0.192304913136266	0.215720748855055	0.193427698392615	0.184561848997377	0.155015453655854	0.20514000441742	0.198841524331646	0.223697263393778	0.231770902660252	0.203552658716286	0.215329324500444	0.221790459250765	0.266915426888045	1	0.231435646822895	0.232673109468637	0.200159144132218	0.215230444506529	0.195755181326308	0.370835960137905	0.332238827365185	0.235984126542989	0.28903412091151	0.23021807719368	0.226334258261087	0.157052147495016	0.146019129475746	0.165180200012579	0.19959219316119	0.210698347270634	0.259909574538109	0.249461060151509	0.181608321131796
0.258340366587338	0.233548402195838	0.198995987754093	0.283694016151374	0.247458301458187	0.203820629350683	0.159871104954678	0.201975259523416	0.353416698724653	0.203086343005337	0.239714652230578	0.19019917882798	0.266330923255375	0.186908639858877	0.179829066330046	0.182789615260284	0.125106303307068	0.182084583351008	0.213452944970943	0.175732275102866	0.172908051844712	0.163826889800002	0.16738890993583	0.199249916259177	0.217433303542566	0.228243987847707	0.198684720554313	0.213658311112151	0.221476851696099	0.268092625395483	0.231435646822895	1	0.298874728116585	0.181298224109458	0.234843788624998	0.267659074652933	0.211043549616255	0.252932391535521	0.128895337866796	0.168753921922836	0.151392584293001	0.154869181475506	0.123241040463273	0.118703677428886	0.14443529430694	0.19443522117085	0.256582174979558	0.303327838375092	0.248168014077235	0.166603135783002
0.30470689249141	0.277844884203628	0.251220421936731	0.323801262914005	0.173962381720658	0.194003425694464	0.15462695474485	0.191255849058812	0.293933653864438	0.200579237834177	0.228393770560383	0.185203106236022	0.23943380964431	0.180541119303978	0.171310759635314	0.174813100721561	0.120229588814274	0.174778580486999	0.203488298956933	0.174604809136745	0.170370522060039	0.153350876243496	0.170567696959148	0.188711883298204	0.205101388561808	0.216770983109951	0.189763872819265	0.200268555723118	0.211515716214417	0.266761548554319	0.232673109468637	0.298874728116585	1	0.157610907223944	0.168005008359455	0.18517268162251	0.211974425771988	0.252400545887777	0.126475996003844	0.164124114870469	0.164996482154063	0.162830483707473	0.120364159220194	0.11301837032313	0.143654200863884	0.17535957358734	0.235920936961078	0.272684986769681	0.233899455428673	0.168432708214792
0.165423596920678	0.158852465490736	0.134918241164795	0.188865176543208	0.148096194436684	0.119427432177247	0.114555983482945	0.148636231326528	0.219166921424047	0.190511616205202	0.163526739285928	0.176728096106673	0.155838088398129	0.115053893984849	0.107365828185772	0.114542526442353	0.0777410309555815	0.110682696147337	0.123965965389077	0.144266203666458	0.119789017007066	0.0967289152308833	0.167136151608189	0.131714295326458	0.129015866143402	0.13543370432834	0.117398344491463	0.13940002077065	0.125790272022374	0.169192738463879	0.200159144132218	0.181298224109458	0.157610907223944	1	0.523898680186117	0.281780776032426	0.192050399542461	0.220042214151248	0.120726329138735	0.137634223009492	0.4187430246454	0.345619806423397	0.170283343840552	0.0965171131137398	0.228922105675799	0.371686679138808	0.15084962195955	0.201449849851607	0.187376125747268	0.152810254264931
0.158925016492188	0.151860070181392	0.138793283766567	0.179012867563705	0.13250182474545	0.111504745800891	0.105718218346334	0.135179775823256	0.197816448891769	0.164894676716541	0.146319865078541	0.147703599904631	0.148410387080071	0.10897189672599	0.10244815748248	0.11017483913717	0.0739186463387342	0.104460277595344	0.119304563545755	0.133997311517325	0.120345436381109	0.0950456149794414	0.166482607506396	0.122990037401797	0.123026312902523	0.129787013078196	0.113002572927652	0.135000738674511	0.122145754376829	0.16603852516686	0.215230444506529	0.234843788624998	0.168005008359455	0.523898680186117	1	0.321553352046421	0.187381976634482	0.219289204966818	0.109905113236608	0.135365834036659	0.407898405194418	0.273322148387276	0.134038852816544	0.0843490229749714	0.167586669923661	0.252804257105537	0.136818609331873	0.179268551334953	0.164427190828149	0.136244637296188
0.183324386351635	0.171251080585732	0.134206188190862	0.181699594972333	0.144703264941338	0.143826216947972	0.117264359174264	0.145936046877308	0.305596812436646	0.153535764279456	0.170661896243292	0.140068192090478	0.227262794061935	0.134584740593602	0.128353545710788	0.132307575289948	0.0952053442003812	0.132701339999444	0.153855222721335	0.139092264103198	0.13084894910752	0.116100617707418	0.137047964110658	0.143097196401119	0.15878693555394	0.166080066466079	0.14319432112887	0.155597031844916	0.157575216811939	0.195567952935463	0.195755181326308	0.267659074652933	0.18517268162251	0.281780776032426	0.321553352046421	1	0.178483947359568	0.218131899475907	0.103311163346532	0.13489542270466	0.18416749919916	0.161055324526773	0.105369505468385	0.0881205048730577	0.126057072479328	0.190069874220552	0.190685387555455	0.218016636997793	0.175825889298288	0.134623941537935
0.215140340843435	0.201136242296941	0.147610570797929	0.234625550531919	0.183186890502109	0.172776406882399	0.158803318038139	0.210428036281352	0.275673034869825	0.199998829822557	0.20252816836513	0.170055159239209	0.187908556483734	0.172769970906463	0.155109652939998	0.160828310102873	0.111185287359012	0.158790446086268	0.1768655919562	0.183372948715511	0.161078142986907	0.130279657781607	0.177416745531751	0.167206362254756	0.181494228831124	0.190798894767405	0.167412313484686	0.175137824961933	0.179679868706091	0.227767725628495	0.370835960137905	0.211043549616255	0.211974425771988	0.192050399542461	0.187381976634482	0.178483947359568	1	0.389393219114263	0.342421711472273	0.327918532246434	0.196664994288071	0.226002512956058	0.188845283526681	0.165637739392707	0.166962965346658	0.201723671373218	0.198833333089546	0.249353988915494	0.212137665525256	0.170424350222407
0.307854669812494	0.27015213769478	0.185686974608612	0.279435155348369	0.214342864916179	0.229036197976471	0.199078485263809	0.258773917329889	0.353067400757982	0.265015058720967	0.273000934679232	0.224815953029077	0.244766308251067	0.2331452760668	0.209139085828127	0.217494152769591	0.142161054446894	0.211614596208333	0.248589277956636	0.237085263516646	0.225540877954881	0.180909725198455	0.235095961863917	0.228653549952681	0.252059439163206	0.268227195801403	0.228687485098522	0.251022661948901	0.256863602654548	0.344998442201279	0.332238827365185	0.252932391535521	0.252400545887777	0.220042214151248	0.219289204966818	0.218131899475907	0.389393219114263	1	0.284709730171709	0.266388261950071	0.233651962899524	0.246467746252872	0.192913990495234	0.191187393678409	0.196639835473052	0.227073225316204	0.258390684217378	0.323467177254091	0.283856670815921	0.217903129785843
0.144936130252451	0.122813340607936	0.0937127828721128	0.157355808541418	0.146163061301208	0.135280996172057	0.146330981764247	0.191543127621015	0.208797979103556	0.174844110423794	0.150714466464909	0.136576967689938	0.135000738674511	0.154897265734133	0.126373020388879	0.133491209773322	0.0900290642822351	0.123836660781649	0.132394753509435	0.139377202310515	0.128256420983037	0.0896329592178534	0.142493384840644	0.118962871732462	0.141162307999479	0.143670583348082	0.129666484801589	0.127880794023904	0.141475330465423	0.156555992259276	0.235984126542989	0.128895337866796	0.126475996003844	0.120726329138735	0.109905113236608	0.103311163346532	0.342421711472273	0.284709730171709	1	0.385079945060169	0.141394588221871	0.207087179682209	0.260159992510864	0.265135001908852	0.145277822065743	0.153799639292803	0.148600540914523	0.178582242264761	0.155639743321578	0.131894502652646
0.179533596525743	0.156840930466594	0.117282496924627	0.182075807020187	0.162396932964922	0.170467061699068	0.16870126393791	0.217345540234357	0.253793642133409	0.191131810249877	0.197906552554863	0.171218900706056	0.166448087271834	0.184385737292239	0.157268045233209	0.157376871735388	0.112363070955172	0.154888489403312	0.170274567509731	0.153030832712895	0.144615501633129	0.11384276033157	0.155817025204159	0.151134560166867	0.17422801200017	0.184262868660747	0.160834160990087	0.163118347358398	0.170756680616157	0.198756101378323	0.28903412091151	0.168753921922836	0.164124114870469	0.137634223009492	0.135365834036659	0.13489542270466	0.327918532246434	0.266388261950071	0.385079945060169	1	0.144442900460319	0.196531008970873	0.220827988304076	0.217768559379923	0.145592599797852	0.170187974378965	0.182091019326943	0.223423441872167	0.205003678745336	0.143726166776615
0.150594523277023	0.137794537319153	0.132074124890113	0.178995314902063	0.129838500885678	0.0954124656077536	0.105066429510705	0.138787432879353	0.161356060129568	0.198783015459507	0.125198162236326	0.144225832544682	0.129736695448156	0.10092107591965	0.0879625309182821	0.103310578257811	0.0661112224404928	0.0905772924141785	0.0998480232046187	0.138427603315698	0.114100199368982	0.0827142850874049	0.198051654557768	0.108720893664513	0.106441388005974	0.110256751558164	0.095930854214906	0.11864633873419	0.106704092841878	0.150658883036376	0.23021807719368	0.151392584293001	0.164996482154063	0.4187430246454	0.407898405194418	0.18416749919916	0.196664994288071	0.233651962899524	0.141394588221871	0.144442900460319	1	0.470632788079402	0.193834920142703	0.0965680158325008	0.213194335756088	0.248395028501134	0.111669155731602	0.146415819628849	0.149454770447754	0.15144290192304
0.170338927269084	0.151461039673403	0.128506253867071	0.21187847122168	0.166818448432474	0.128029991647858	0.12956994516256	0.169854473807772	0.227778842314201	0.222343368092479	0.161321539895006	0.172833160488374	0.153105138980512	0.128269292934907	0.114718638147492	0.125191726260391	0.0800644182682251	0.113993713221689	0.129221817373332	0.159744725790857	0.125049549701093	0.0959525024975975	0.18536225036824	0.134324376112583	0.132357307831266	0.139120348361825	0.121858475814626	0.141354802188817	0.131527066935612	0.174404123705308	0.226334258261087	0.154869181475506	0.162830483707473	0.345619806423397	0.273322148387276	0.161055324526773	0.226002512956058	0.246467746252872	0.207087179682209	0.196531008970873	0.470632788079402	1	0.327097067681601	0.156101963411477	0.312006459379484	0.355813807216192	0.156766624198977	0.204189820333881	0.188683799039577	0.184422012792965
0.131167822460678	0.117651687907825	0.0936893793232571	0.17246982039239	0.137179609072971	0.121966717228084	0.113576544963337	0.14641640471757	0.21147885562497	0.172091853078371	0.140585410520188	0.131051389805122	0.134434372792204	0.125021465442466	0.107768369226089	0.115067936114163	0.0782102721101371	0.109614324142077	0.120689468549287	0.142357644257281	0.111679687328587	0.08699420908438	0.145116922667361	0.11441907272214	0.126572535642874	0.131600203025786	0.114972566652576	0.115936792865428	0.125643999842026	0.139742882761385	0.157052147495016	0.123241040463273	0.120364159220194	0.170283343840552	0.134038852816544	0.105369505468385	0.188845283526681	0.192913990495234	0.260159992510864	0.220827988304076	0.193834920142703	0.327097067681601	1	0.269173284263893	0.279373135943902	0.249471006659772	0.148698835819717	0.183005512998477	0.148109651477276	0.166229849178755
0.124629455999134	0.10602773027995	0.0813469327455142	0.151696245339403	0.121265780939857	0.128934538811129	0.11050307390987	0.139144336999402	0.195845870078124	0.137479759587044	0.137634808098213	0.116919741917365	0.128938634432179	0.141159967644594	0.120115496513603	0.116528902651476	0.0876694014688652	0.119879705758882	0.130503161673178	0.14977715433324	0.118632296604876	0.0874722265697565	0.13775124075377	0.11416689948322	0.138160217770022	0.139123858894153	0.125328051932475	0.115746639030976	0.136714463539465	0.138422337517205	0.146019129475746	0.118703677428886	0.11301837032313	0.0965171131137398	0.0843490229749714	0.0881205048730577	0.165637739392707	0.191187393678409	0.265135001908852	0.217768559379923	0.0965680158325008	0.156101963411477	0.269173284263893	1	0.17726520755291	0.152585580195917	0.142230680004739	0.170349458866069	0.139806657432016	0.165672259627269
0.149801728059539	0.140241963440731	0.108304895583604	0.209472001310599	0.154112076670026	0.127085073362812	0.105757419290668	0.132671500474653	0.228742483438332	0.172399609745823	0.155066356374615	0.148260019278673	0.147968645095421	0.120904781198759	0.109714374313435	0.112360145511565	0.0797198010113258	0.115468721888315	0.128306153524355	0.228590360370771	0.128991292417104	0.0947185503841839	0.21447802041082	0.145014532141118	0.129863074611976	0.134291611144185	0.119918906703215	0.140315099530905	0.129004749457696	0.157716808282516	0.165180200012579	0.14443529430694	0.143654200863884	0.228922105675799	0.167586669923661	0.126057072479328	0.166962965346658	0.196639835473052	0.145277822065743	0.145592599797852	0.213194335756088	0.312006459379484	0.279373135943902	0.17726520755291	1	0.38921944776401	0.160916658499803	0.208268473810697	0.170958536225037	0.285035624589524
0.193980022145608	0.183016044595462	0.135544871185404	0.232533273264225	0.194558674891064	0.169762029789792	0.14203350510563	0.176945749111031	0.299916771129382	0.205505684868289	0.21839811484414	0.208747076384795	0.192817450856204	0.15475742952972	0.148127204138918	0.152861742072414	0.110497223022656	0.164450594377005	0.17722717678602	0.206156303526476	0.155398101679643	0.127341342222781	0.202975761236995	0.183190986123158	0.18068914675049	0.186781675606335	0.166317027398242	0.181282426713981	0.171839679839452	0.210471332846735	0.19959219316119	0.19443522117085	0.17535957358734	0.371686679138808	0.252804257105537	0.190069874220552	0.201723671373218	0.227073225316204	0.153799639292803	0.170187974378965	0.248395028501134	0.355813807216192	0.249471006659772	0.152585580195917	0.38921944776401	1	0.226380480270077	0.294201039410114	0.2479263724353	0.238852816543969
0.280058274836651	0.237349723618715	0.167515289099651	0.238632238096004	0.197470076368705	0.251913166982858	0.193472165135441	0.23558100041395	0.397542334825797	0.236336349953266	0.300228623417884	0.231001510991623	0.378675563915823	0.230769815857952	0.22081277599732	0.213513209109246	0.154975667622799	0.224295809155761	0.255001850343081	0.209074726068774	0.209441576697086	0.187025072514433	0.181981607736043	0.243664586188688	0.263349311131167	0.272608340147179	0.24167996524573	0.247670103575331	0.266134918533709	0.306375565524817	0.210698347270634	0.256582174979558	0.235920936961078	0.15084962195955	0.136818609331873	0.190685387555455	0.198833333089546	0.258390684217378	0.148600540914523	0.182091019326943	0.111669155731602	0.156766624198977	0.148698835819717	0.142230680004739	0.160916658499803	0.226380480270077	1	0.503266111514985	0.305874729579307	0.188000415412992
0.327469769197127	0.287817721459738	0.202332163643464	0.311031701569647	0.25093372846325	0.289059864815251	0.237013882692637	0.289302091545907	0.510682696147337	0.290978370732692	0.373295088033912	0.298672287418983	0.344166446039461	0.269485721641115	0.259081673997341	0.255167430451235	0.17001771356104	0.253279349147306	0.296135342723032	0.244180634440955	0.235241063866822	0.209450938116629	0.218666085478537	0.293868123927642	0.298652979491178	0.316048252266853	0.275407404590314	0.297774176231648	0.299078338991629	0.354454061027679	0.259909574538109	0.303327838375092	0.272684986769681	0.201449849851607	0.179268551334953	0.218016636997793	0.249353988915494	0.323467177254091	0.178582242264761	0.223423441872167	0.146415819628849	0.204189820333881	0.183005512998477	0.170349458866069	0.208268473810697	0.294201039410114	0.503266111514985	1	0.401406260741863	0.2255824192541
0.295891360726212	0.263020491269745	0.185489799709503	0.265743494179099	0.232573644386001	0.259020239681595	0.321841215697345	0.312059702453131	0.413861044354113	0.297878907112777	0.530700336572287	0.444539586371528	0.268500432234293	0.269884752149104	0.283681144199504	0.268211398405926	0.179968902534458	0.248282691466627	0.291537715550342	0.213058595172726	0.213062690793775	0.193515461700824	0.202230943294664	0.320496681815589	0.292205301781449	0.312418361839343	0.266717666900215	0.290874810029006	0.28832323811502	0.321026772197169	0.249461060151509	0.248168014077235	0.233899455428673	0.187376125747268	0.164427190828149	0.175825889298288	0.212137665525256	0.283856670815921	0.155639743321578	0.205003678745336	0.149454770447754	0.188683799039577	0.148109651477276	0.139806657432016	0.170958536225037	0.2479263724353	0.305874729579307	0.401406260741863	1	0.19464526802183
0.18178267757077	0.16334243633869	0.11866330630711	0.209614762958618	0.143642499089456	0.161963382222372	0.124324624775289	0.155447834220962	0.241847300620048	0.178387407720538	0.187441655684064	0.159052565833452	0.169591183883146	0.147917157287938	0.137949585830321	0.141174594862628	0.107340669370752	0.157781168041869	0.177157551228174	0.434792008273155	0.211598798812855	0.133893750813639	0.366159931076549	0.189160646347511	0.184108990327021	0.184151701803682	0.167837672985137	0.182743393251294	0.185489214620782	0.197825810311311	0.181608321131796	0.166603135783002	0.168432708214792	0.152810254264931	0.136244637296188	0.134623941537935	0.170424350222407	0.217903129785843	0.131894502652646	0.143726166776615	0.15144290192304	0.184422012792965	0.166229849178755	0.165672259627269	0.285035624589524	0.238852816543969	0.188000415412992	0.2255824192541	0.19464526802183	1
0.182194580030629	0.162472994498703	0.119057656105328	0.245864519781118	0.175401114886559	0.175591268721011	0.128379289614529	0.164368096867289	0.29014871492576	0.188524654907359	0.192686390982613	0.165105893744963	0.183715225617525	0.158689810826189	0.143656541218769	0.144501409332458	0.0995624999085799	0.149256425371202	0.175210375963385	0.323758551437344	0.176134231054462	0.124781579066696	0.282251187364424	0.18841173278413	0.174940650062824	0.181729434497124	0.161402867227279	0.179251583762033	0.179377377837132	0.196305749813137	0.178272145242424	0.17426194714601	0.170278078042059	0.169638576069579	0.137657041469626	0.135506255329793	0.173044377516796	0.224685478244207	0.156747901359892	0.15532496558947	0.152758181368727	0.222483204296892	0.235975935300889	0.228611423564741	0.39551207696257	0.312473360179154	0.20772258603364	0.261208471499597	0.206292044109839	0.428891388517926
0.124958275860556	0.106829301828256	0.0817249000595328	0.143167992136408	0.127762606102183	0.129705685745922	0.110953592225341	0.139856975062056	0.209651623548066	0.144204769350712	0.139718894123808	0.115918070026344	0.133824125255793	0.130400186058213	0.108238195469365	0.110817266553257	0.0784448926874149	0.111591338931657	0.126977417038076	0.137090090498598	0.111029653759122	0.0833964985365468	0.134841009453571	0.116717886308485	0.132683787337802	0.134986111456476	0.119787261740902	0.117236274915638	0.131817270941422	0.134921166608402	0.137005252633996	0.120793614341695	0.110788012117187	0.0991558632472131	0.0860329083151346	0.0909394623327195	0.162925268080339	0.166701430688196	0.237460305387058	0.179131640574148	0.101215960635231	0.18129471357713	0.261329584864925	0.232375299309449	0.167710708732595	0.166836001094116	0.158327640907648	0.190072799664159	0.143318359937805	0.147878541432326
0.198367017378598	0.178004174608027	0.130249818256816	0.232839859754233	0.197231360170378	0.177712215336053	0.134618090650721	0.173222244488099	0.323848070011716	0.189439148578893	0.217660903055187	0.182972748030079	0.205681211484706	0.158647099349528	0.152539943275648	0.150796378885903	0.110146169789822	0.162449590949848	0.181421092740951	0.226451861094087	0.160682623011247	0.129309580681541	0.203721164268047	0.188543377746443	0.18082371715641	0.189897858136463	0.170434881819392	0.182653874676921	0.175645096883379	0.215302995507981	0.185690485140941	0.203319208316451	0.18187512158875	0.218385242892269	0.165109989366012	0.165677525425762	0.19592427196679	0.221128723906871	0.153090511762477	0.16955490838242	0.150288521875736	0.238954036892769	0.231131985776493	0.175798390128383	0.384681499640902	0.433184769555493	0.259762132180319	0.320281954254838	0.232146529619385	0.264988729728504
0.243250928462665	0.215043216115684	0.155362411267639	0.252461980203523	0.228508447949776	0.238173528538434	0.197954529830017	0.236895694770916	0.415434933014655	0.23669969004925	0.301638102147714	0.246355994307087	0.25822744446411	0.227574646350436	0.216032016054835	0.209583168167663	0.141838670561407	0.206469911081142	0.241330082190338	0.207914495134256	0.189186390251252	0.157258683813667	0.193871195643429	0.25053411286654	0.238610004724591	0.254769570120689	0.221064364147518	0.238206293506832	0.237132655703079	0.268052839362429	0.215859414882024	0.238796062937994	0.210497076750476	0.168001497827127	0.145934876699866	0.170948589716773	0.213256355160556	0.258792640168974	0.174921927223739	0.209938317021547	0.128659547112075	0.187080655942966	0.185827980990467	0.183872029394857	0.211457207342278	0.262375723498772	0.327889277810364	0.495858303213454	0.33095806815406	0.205966734780745
0.207528921666859	0.182146017666754	0.131356221028966	0.210584840058684	0.195328066559693	0.188346202847334	0.147820617648909	0.185911063588905	0.340844312279403	0.189650365607315	0.234790545551351	0.190518637269859	0.228932052184063	0.171011779298683	0.162302148592057	0.161243138006339	0.121615663995249	0.172707951501996	0.192190820835594	0.184631474555223	0.161249573982275	0.140309833732413	0.167749324588207	0.187534099702044	0.192755431451737	0.203128469393278	0.18047441918974	0.186730187798852	0.190271729829432	0.225821135452427	0.182180537901316	0.217705954886734	0.183993727848907	0.173896851783862	0.143997062854619	0.167055409364638	0.183413319837287	0.214204198889209	0.141644421105905	0.171208954197792	0.119793112628116	0.182533346400315	0.183532092847729	0.151389073760672	0.21367469359635	0.285236310020961	0.359966181871904	0.455196977431665	0.248492153228885	0.190848042220002
0.178839681302173	0.154346112158582	0.116078384336005	0.185259859841997	0.171890582558213	0.164685214954283	0.137383805036736	0.170957366047594	0.302907159584412	0.170247653428547	0.204120194776035	0.168497067974145	0.203992060346051	0.154158883767737	0.146587835712938	0.144132803437981	0.10527881671657	0.143447664545232	0.160133809790582	0.155147683706888	0.13932863994664	0.117285422368234	0.146352630046939	0.160985113880206	0.162429112844599	0.168626957670294	0.151519548545543	0.16292994879011	0.161486534914438	0.192137577761948	0.163422593493521	0.180652286161043	0.155290445354907	0.133365415698223	0.112762686551882	0.133776733069361	0.174608904757795	0.189337928230092	0.157438306051134	0.177082074783115	0.10372657633872	0.162785431875926	0.167052483921031	0.145130964796674	0.170401531762273	0.215207040957673	0.329608268473811	0.426208171641627	0.217810100679142	0.153287686661586
0.169913567768633	0.151837251721258	0.119345519756252	0.206474006702191	0.145659885000812	0.136040441332423	0.119718806360499	0.150393837845586	0.217417506147088	0.19314802598379	0.163882473228534	0.161529831479821	0.149340093058361	0.13285931395422	0.120150016748165	0.127118423419931	0.0936273599187897	0.131988116848069	0.145808497536045	0.320772258603364	0.203035440286576	0.116625442290505	0.455767438935022	0.172808586762075	0.150387986958372	0.154459619370532	0.13857153514116	0.169554323293698	0.153844106035629	0.176994311474906	0.198163991592275	0.156201428494113	0.159904455011797	0.230715987695584	0.210863342290067	0.140116754454354	0.173952435212395	0.229472674162628	0.138545791237419	0.142798216064488	0.2786154460497	0.266877396121154	0.190622197973545	0.145035010246366	0.322085782782887	0.275045234671773	0.156670084559947	0.197672517066307	0.182896686496299	0.401866140476877
0.283900552470025	0.258034365186051	0.164998822508948	0.211172269134961	0.173109907453592	0.272166013073808	0.223267808272277	0.248849057348934	0.306758213548607	0.243259704793486	0.331360609194377	0.253489395998286	0.254692338409466	0.257077160037855	0.244509454302377	0.236039709971521	0.259217999669425	0.40045841701321	0.348416530511645	0.240543722948789	0.259994997491432	0.225226100222773	0.222775748657587	0.284903394538489	0.371358444366108	0.369250369702936	0.327225202111585	0.295580093526432	0.344952805281011	0.330944026024746	0.252947018753556	0.234279178008855	0.221585678198278	0.145516538264071	0.138195323093306	0.170620940032794	0.194892760550978	0.271918520544659	0.157684043314118	0.192719155951011	0.120872016230361	0.147585997071631	0.142925765405752	0.159156711625859	0.150666489189755	0.20885414762081	0.280307522631963	0.319814468366447	0.309781366972034	0.207184889498681
0.31583645014971	0.278594967944452	0.186844280099524	0.255722679647835	0.20963641124131	0.290392111833858	0.240488724608978	0.27763951806242	0.406225051451239	0.272828333506422	0.394169298346978	0.288879657489063	0.289405067160872	0.276505031031643	0.276694599777374	0.263703289807608	0.212790624538328	0.322996765922093	0.337640951529788	0.254565374156924	0.260336104216003	0.228299571276239	0.233429629185396	0.350591890377777	0.348175473958432	0.360416115098653	0.314104587534392	0.323338457735385	0.339489831889383	0.35895514856134	0.270983548767876	0.269493912883215	0.251840030892684	0.164896431982705	0.155836333131965	0.193934970314061	0.223616521150226	0.309458397997826	0.158956611283143	0.208951272348561	0.129728504206057	0.162729848447394	0.143897597771982	0.154160639033902	0.163977842690121	0.230900875731544	0.324957398227474	0.407286987480564	0.382578690776223	0.223490727075127
0.19256761797217	0.169461879275719	0.116782246067838	0.170746734107893	0.142658964948797	0.177623281850402	0.152339257844211	0.169464804719326	0.262084934404241	0.162965054113393	0.260901299920867	0.188689064838069	0.186413069711858	0.171246399875961	0.181174185300524	0.162354221488261	0.145299470348435	0.189521646088609	0.193622532936838	0.155616339772722	0.153311675299163	0.130886979874411	0.142408546976042	0.255486888893115	0.197557254588193	0.203057673657989	0.183064606959338	0.191458289756413	0.193085421490601	0.208538199711259	0.161309838120578	0.167851130025729	0.158311258423449	0.10841664752939	0.0965282297994462	0.122674674580967	0.143486280400844	0.185386824094539	0.105718218346334	0.136610902835779	0.0789580154960748	0.111649262715075	0.107041689034121	0.111299379659683	0.130460450196517	0.168931788894138	0.218993150073794	0.270932060960394	0.257094712699497	0.150167408510408
0.22262538085619	0.1967697251692	0.135183871444306	0.18841582840518	0.160015621868861	0.198710464458054	0.226544305112066	0.20464794480273	0.292039721673295	0.197203861000472	0.321129747812134	0.256441753686425	0.21085632122541	0.202766884563458	0.233808181588136	0.210294636052874	0.188055998841524	0.223780345992215	0.228726100954133	0.174750496228372	0.176019553665069	0.157902281407197	0.15920351872357	0.400882021247497	0.236617192539534	0.241736133762983	0.219701107426677	0.235305423626175	0.236185982151869	0.24844768648606	0.185990635655014	0.190942826592867	0.181095198323136	0.121374607442036	0.111113906535002	0.136975998197927	0.15929596274155	0.216339772722286	0.114412051657483	0.14918387436975	0.0953223619446594	0.121106051718918	0.109624855739062	0.112336741962709	0.12500215751466	0.167351464257661	0.237287119125526	0.296352410638668	0.335205812271358	0.158432956877499
0.202767469652179	0.18381000999039	0.127422084466333	0.182060594713431	0.155664902136598	0.192810429791548	0.161824131106681	0.176397520979087	0.268970843566291	0.176553739667699	0.263775840809061	0.206325394166958	0.196129638107999	0.180091186077229	0.186033347131676	0.172545881926171	0.170226005145855	0.228102981465852	0.21283743163604	0.180221075773378	0.168085750603007	0.14551595317535	0.166580317322868	0.320604338140325	0.218764965472452	0.227543051559481	0.204482949783298	0.216965232565453	0.211703529693984	0.226086765731939	0.170402701939715	0.178279166307081	0.166748822874629	0.118046622794764	0.106538512733725	0.13048268356793	0.147945241546565	0.195868688538258	0.102972396976847	0.13359125994468	0.0889987230438656	0.121557740211831	0.106528566225461	0.108406115932405	0.144218811480026	0.19289994836592	0.227268059860427	0.282403895520707	0.271727196532764	0.178042790463639
0.198576479140856	0.183881975903121	0.119676094883838	0.160161308960487	0.129476916055858	0.199057422069839	0.165114084987062	0.186779920340171	0.222807928537264	0.184108990327021	0.23320437002766	0.180599628176118	0.189793712344056	0.187377295924711	0.182055328914938	0.18839066959016	0.147515786425064	0.219409148154703	0.562292787172515	0.164256930010224	0.176876708641907	0.152623025874086	0.151498485351573	0.193943746644882	0.465220132317814	0.658866361347869	0.415161111493044	0.215900956181243	0.375715014985585	0.228520149724204	0.180152035304253	0.168383560762195	0.160801396021689	0.107560077641273	0.0992804871448694	0.122792862502688	0.147124362070453	0.196228518101914	0.127587664574487	0.151219398031469	0.0951076343839089	0.119382965434421	0.11644640514176	0.121936292614571	0.108870676377189	0.142036430549237	0.198211968867429	0.221963645512296	0.226784776576558	0.140487700703715
0.28922778527829	0.257260292807651	0.170069786457244	0.238572559046422	0.198986626334551	0.275961483609471	0.227292633586725	0.260931724534379	0.367524943063554	0.253196266548869	0.332684664970885	0.263782861873717	0.267963905876777	0.269911081141567	0.266934149727129	0.264872297072947	0.181579651784447	0.276372215891887	0.347177897688461	0.225562526237572	0.235054420564698	0.206715648344126	0.202493648130568	0.282856169102342	0.3482374933629	0.372381179451099	0.31380502210904	0.332231806300528	0.343489498388812	0.331217262457636	0.240151713505457	0.243677458140559	0.230205790330531	0.153165403118815	0.144643585891756	0.179375622570968	0.202464393694499	0.288636260580964	0.153948251828037	0.191962636234252	0.123727834279471	0.154811257692088	0.143856641561485	0.14553292074827	0.156810505853081	0.211834004478854	0.292501356674473	0.354000617268601	0.331427894397337	0.200439401629765
[truncated: 14 more columns]
