# Supplementary material for: Pairwise maximum entropy model explains the role of white matter structure in shaping emergent co-activation states
Source: Commun Biol. 2021 Feb 16;4:210. doi: 10.1038/s42003-021-01700-6 (PMC7887247; doi:10.1038/s42003-021-01700-6)
Supplement: Supplementary file 3 — Supplementary Data 2 [file 42003_2021_1700_MOESM3_ESM.zip › Manu_Fig6_Panel_b_d_f_Data.csv]

Correlation_Value	Frequency_Band	Method	Recording_Montage
0.636503118372481	theta	Pairwise MEM Jij (0)	Referential
0.633289960956933	theta	Pairwise MEM Jij (1)	Referential
0.300939609879418	theta	iEEG Correlation	Referential
0.354410192089045	theta	iEEG Power Corr.	Referential
0.375557922684742	theta	iEEG PLV	Referential
0.423868191954971	theta	iEEG Power PLV	Referential
0.0176224414116506	theta	iEEG WPLI	Referential
-0.0270421524449972	theta	iEEG Power WPLI	Referential
0.426915199782069	theta	Co-activation rate (0)	Referential
0.39262875234017	theta	Co-activation rate (1)	Referential
0.650091880413231	theta	iEEG Power PartialCorr.	Referential
0.363841581788709	theta	iEEG PartialCorr.	Referential
0.641224568385535	alpha	Pairwise MEM Jij (0)	Referential
0.646828441771709	alpha	Pairwise MEM Jij (1)	Referential
0.261908709338792	alpha	iEEG Correlation	Referential
0.364261661763801	alpha	iEEG Power Corr.	Referential
0.313344834377747	alpha	iEEG PLV	Referential
0.396052472661311	alpha	iEEG Power PLV	Referential
0.0893236746116698	alpha	iEEG WPLI	Referential
-0.0944548656625235	alpha	iEEG Power WPLI	Referential
0.397576812163026	alpha	Co-activation rate (0)	Referential
0.366422628620756	alpha	Co-activation rate (1)	Referential
0.651570145381995	alpha	iEEG Power PartialCorr.	Referential
0.328410957926727	alpha	iEEG PartialCorr.	Referential
0.568634057306022	beta	Pairwise MEM Jij (0)	Referential
0.585322074494586	beta	Pairwise MEM Jij (1)	Referential
0.157897867643334	beta	iEEG Correlation	Referential
0.247954825067933	beta	iEEG Power Corr.	Referential
0.181211444308623	beta	iEEG PLV	Referential
0.221665251574201	beta	iEEG Power PLV	Referential
-0.0322432609747553	beta	iEEG WPLI	Referential
-0.103119085077611	beta	iEEG Power WPLI	Referential
0.222745478355539	beta	Co-activation rate (0)	Referential
0.197623246853282	beta	Co-activation rate (1)	Referential
0.597877258858854	beta	iEEG Power PartialCorr.	Referential
0.136499699998374	beta	iEEG PartialCorr.	Referential
0.485354392710356	gamma	Pairwise MEM Jij (0)	Referential
0.510285031041232	gamma	Pairwise MEM Jij (1)	Referential
0.0827329950064182	gamma	iEEG Correlation	Referential
0.140217869133583	gamma	iEEG Power Corr.	Referential
0.0957252081345508	gamma	iEEG PLV	Referential
0.11928153105331	gamma	iEEG Power PLV	Referential
-0.0922932656625118	gamma	iEEG WPLI	Referential
-0.115292086845227	gamma	iEEG Power WPLI	Referential
0.121299656943823	gamma	Co-activation rate (0)	Referential
0.107649533170094	gamma	Co-activation rate (1)	Referential
0.564575821883064	gamma	iEEG Power PartialCorr.	Referential
-0.0484625494535559	gamma	iEEG PartialCorr.	Referential
0.469554618818847	Hgamma	Pairwise MEM Jij (0)	Referential
0.47256440679476	Hgamma	Pairwise MEM Jij (1)	Referential
0.0593738112117415	Hgamma	iEEG Correlation	Referential
0.0837869653528426	Hgamma	iEEG Power Corr.	Referential
0.0455120222121011	Hgamma	iEEG PLV	Referential
0.0744581977898947	Hgamma	iEEG Power PLV	Referential
-0.0763601681890708	Hgamma	iEEG WPLI	Referential
0.00110415043424532	Hgamma	iEEG Power WPLI	Referential
0.0803219115115906	Hgamma	Co-activation rate (0)	Referential
0.0875395741434757	Hgamma	Co-activation rate (1)	Referential
0.558160589700722	Hgamma	iEEG Power PartialCorr.	Referential
-0.118962535754175	Hgamma	iEEG PartialCorr.	Referential
0.566475952943416	theta	Pairwise MEM Jij (0)	Local
0.57225439436906	theta	Pairwise MEM Jij (1)	Local
-0.216212125080872	theta	iEEG Correlation	Local
0.528461808889503	theta	iEEG Power Corr.	Local
0.494699843964649	theta	iEEG PLV	Local
0.526967673484082	theta	iEEG Power PLV	Local
0.326803817376064	theta	iEEG WPLI	Local
0.192624655248399	theta	iEEG Power WPLI	Local
0.532997899849298	theta	Co-activation rate (0)	Local
0.355878536532581	theta	Co-activation rate (1)	Local
0.572424768009365	theta	iEEG Power PartialCorr.	Local
-0.328114113651648	theta	iEEG PartialCorr.	Local
0.550892234299611	alpha	Pairwise MEM Jij (0)	Local
0.558590652823991	alpha	Pairwise MEM Jij (1)	Local
-0.256208521719921	alpha	iEEG Correlation	Local
0.544960531955243	alpha	iEEG Power Corr.	Local
0.547452449962791	alpha	iEEG PLV	Local
0.547954536904905	alpha	iEEG Power PLV	Local
0.404260957928585	alpha	iEEG WPLI	Local
0.161565945990516	alpha	iEEG Power WPLI	Local
0.551556993440906	alpha	Co-activation rate (0)	Local
0.249671387828501	alpha	Co-activation rate (1)	Local
0.555160942928363	alpha	iEEG Power PartialCorr.	Local
-0.327939814645452	alpha	iEEG PartialCorr.	Local
0.515397976606179	beta	Pairwise MEM Jij (0)	Local
0.537930175803982	beta	Pairwise MEM Jij (1)	Local
-0.301553503465801	beta	iEEG Correlation	Local
0.54263648963323	beta	iEEG Power Corr.	Local
0.553323354227336	beta	iEEG PLV	Local
0.542871127987277	beta	iEEG Power PLV	Local
0.400670505091007	beta	iEEG WPLI	Local
0.132947249634603	beta	iEEG Power WPLI	Local
0.539757716665981	beta	Co-activation rate (0)	Local
0.199069843110859	beta	Co-activation rate (1)	Local
0.534167928983361	beta	iEEG Power PartialCorr.	Local
-0.344143725127794	beta	iEEG PartialCorr.	Local
0.485170757472334	gamma	Pairwise MEM Jij (0)	Local
0.509655237819464	gamma	Pairwise MEM Jij (1)	Local
-0.337909830372165	gamma	iEEG Correlation	Local
0.537232625379192	gamma	iEEG Power Corr.	Local
0.562226779256793	gamma	iEEG PLV	Local
0.516562654688305	gamma	iEEG Power PLV	Local
0.317412893686357	gamma	iEEG WPLI	Local
0.169169429118804	gamma	iEEG Power WPLI	Local
0.515179282015406	gamma	Co-activation rate (0)	Local
0.201970921095866	gamma	Co-activation rate (1)	Local
0.510327256030948	gamma	iEEG Power PartialCorr.	Local
-0.353724729675262	gamma	iEEG PartialCorr.	Local
0.486143236102687	Hgamma	Pairwise MEM Jij (0)	Local
0.514629222503119	Hgamma	Pairwise MEM Jij (1)	Local
-0.195564185205164	Hgamma	iEEG Correlation	Local
0.524331657558776	Hgamma	iEEG Power Corr.	Local
0.181179922664121	Hgamma	iEEG PLV	Local
0.512452464108692	Hgamma	iEEG Power PLV	Local
-0.0117242216037089	Hgamma	iEEG WPLI	Local
0.135578627198815	Hgamma	iEEG Power WPLI	Local
0.49857643703807	Hgamma	Co-activation rate (0)	Local
0.26352194200571	Hgamma	Co-activation rate (1)	Local
0.507518734022047	Hgamma	iEEG Power PartialCorr.	Local
-0.359374569409115	Hgamma	iEEG PartialCorr.	Local
0.623803224399436	theta	Pairwise MEM Jij (0)	Global
0.630849651780299	theta	Pairwise MEM Jij (1)	Global
0.42554283736808	theta	iEEG Correlation	Global
0.534478945572511	theta	iEEG Power Corr.	Global
0.467673147453769	theta	iEEG PLV	Global
0.529678096252951	theta	iEEG Power PLV	Global
0.224981619727775	theta	iEEG WPLI	Global
0.184118095549761	theta	iEEG Power WPLI	Global
0.543485493658291	theta	Co-activation rate (0)	Global
0.452995794931868	theta	Co-activation rate (1)	Global
0.616643965955403	theta	iEEG Power PartialCorr.	Global
0.512733328425586	theta	iEEG PartialCorr.	Global
0.621911403927311	alpha	Pairwise MEM Jij (0)	Global
0.638015684376954	alpha	Pairwise MEM Jij (1)	Global
0.510995680175222	alpha	iEEG Correlation	Global
0.573474359218751	alpha	iEEG Power Corr.	Global
0.549285487796716	alpha	iEEG PLV	Global
0.563735068693281	alpha	iEEG Power PLV	Global
0.364409054024255	alpha	iEEG WPLI	Global
0.196960662160676	alpha	iEEG Power WPLI	Global
0.568960892272465	alpha	Co-activation rate (0)	Global
0.342179525216742	alpha	Co-activation rate (1)	Global
0.622185300695028	alpha	iEEG Power PartialCorr.	Global
0.512777130071382	alpha	iEEG PartialCorr.	Global
0.547180153086646	beta	Pairwise MEM Jij (0)	Global
0.55906718756827	beta	Pairwise MEM Jij (1)	Global
0.503746266099596	beta	iEEG Correlation	Global
0.476297057144757	beta	iEEG Power Corr.	Global
0.495037235813452	beta	iEEG PLV	Global
0.495830388152554	beta	iEEG Power PLV	Global
0.296691949752211	beta	iEEG WPLI	Global
0.147726096923475	beta	iEEG Power WPLI	Global
0.489444000197107	beta	Co-activation rate (0)	Global
0.177698137264702	beta	Co-activation rate (1)	Global
0.550259567490999	beta	iEEG Power PartialCorr.	Global
0.462353506758147	beta	iEEG PartialCorr.	Global
0.467951183431963	gamma	Pairwise MEM Jij (0)	Global
0.474953622400472	gamma	Pairwise MEM Jij (1)	Global
0.451825020091844	gamma	iEEG Correlation	Global
0.393399815262262	gamma	iEEG Power Corr.	Global
0.406390688578263	gamma	iEEG PLV	Global
0.420262989441678	gamma	iEEG Power PLV	Global
0.2672110534709	gamma	iEEG WPLI	Global
0.197001726528637	gamma	iEEG Power WPLI	Global
0.420300621835284	gamma	Co-activation rate (0)	Global
0.125555984598097	gamma	Co-activation rate (1)	Global
0.47042781225647	gamma	iEEG Power PartialCorr.	Global
0.384990630454025	gamma	iEEG PartialCorr.	Global
0.461156957089875	Hgamma	Pairwise MEM Jij (0)	Global
0.458863164769623	Hgamma	Pairwise MEM Jij (1)	Global
0.280870013710258	Hgamma	iEEG Correlation	Global
0.40018623066488	Hgamma	iEEG Power Corr.	Global
0.127827834563374	Hgamma	iEEG PLV	Global
0.424586374442987	Hgamma	iEEG Power PLV	Global
-0.0434005709381212	Hgamma	iEEG WPLI	Global
0.155463868467909	Hgamma	iEEG Power WPLI	Global
0.425680758195761	Hgamma	Co-activation rate (0)	Global
0.190345653121022	Hgamma	Co-activation rate (1)	Global
0.458246412549024	Hgamma	iEEG Power PartialCorr.	Global
0.354908392230318	Hgamma	iEEG PartialCorr.	Global
