# Supplementary material for: Pairwise maximum entropy model explains the role of white matter structure in shaping emergent co-activation states
Source: Commun Biol. 2021 Feb 16;4:210. doi: 10.1038/s42003-021-01700-6 (PMC7887247; doi:10.1038/s42003-021-01700-6)
Supplement: Supplementary file 3 — Supplementary Data 2 [file 42003_2021_1700_MOESM3_ESM.zip › Manu_Fig6_Panel_a_c_e_Data.csv]

AUC_Value	Frequency_Band	Method	Recording_Montage
0.926825771788661	theta	Pairwise MEM Jij (0)	Referential
0.92314836168264	theta	Pairwise MEM Jij (1)	Referential
0.839496631118375	theta	iEEG Correlation	Referential
0.856992377165157	theta	iEEG Power Corr.	Referential
0.88398706050275	theta	iEEG PLV	Referential
0.891048934486008	theta	iEEG Power PLV	Referential
0.541333466301832	theta	iEEG WPLI	Referential
0.421406266556137	theta	iEEG Power WPLI	Referential
0.89012646551026	theta	Co-activation rate (0)	Referential
0.860062079668913	theta	Co-activation rate (1)	Referential
0.916740942040285	theta	iEEG Power PartialCorr.	Referential
0.740449641296703	theta	iEEG PartialCorr.	Referential
0.958289443339839	alpha	Pairwise MEM Jij (0)	Referential
0.948179681997523	alpha	Pairwise MEM Jij (1)	Referential
0.778707172196295	alpha	iEEG Correlation	Referential
0.863106850578729	alpha	iEEG Power Corr.	Referential
0.814004076315614	alpha	iEEG PLV	Referential
0.877766627814937	alpha	iEEG Power PLV	Referential
0.570790144540908	alpha	iEEG WPLI	Referential
0.416351385884976	alpha	iEEG Power WPLI	Referential
0.876906487824037	alpha	Co-activation rate (0)	Referential
0.844688635556197	alpha	Co-activation rate (1)	Referential
0.927311937870475	alpha	iEEG Power PartialCorr.	Referential
0.685244859416972	alpha	iEEG PartialCorr.	Referential
0.947518994758136	beta	Pairwise MEM Jij (0)	Referential
0.951233802255066	beta	Pairwise MEM Jij (1)	Referential
0.666533698165664	beta	iEEG Correlation	Referential
0.762881842943429	beta	iEEG Power Corr.	Referential
0.679248811074618	beta	iEEG PLV	Referential
0.725016984648376	beta	iEEG Power PLV	Referential
0.474043094260122	beta	iEEG WPLI	Referential
0.421063457139474	beta	iEEG Power WPLI	Referential
0.723091019016578	beta	Co-activation rate (0)	Referential
0.673364954904982	beta	Co-activation rate (1)	Referential
0.950280168786894	beta	iEEG Power PartialCorr.	Referential
0.517798041623292	beta	iEEG PartialCorr.	Referential
0.932703395059807	gamma	Pairwise MEM Jij (0)	Referential
0.940114311358213	gamma	Pairwise MEM Jij (1)	Referential
0.560343806680424	gamma	iEEG Correlation	Referential
0.630214598694836	gamma	iEEG Power Corr.	Referential
0.557439275986515	gamma	iEEG PLV	Referential
0.581978197321104	gamma	iEEG Power PLV	Referential
0.443744974725595	gamma	iEEG WPLI	Referential
0.397216387536696	gamma	iEEG Power WPLI	Referential
0.579834080242338	gamma	Co-activation rate (0)	Referential
0.545983208571484	gamma	Co-activation rate (1)	Referential
0.937053958202187	gamma	iEEG Power PartialCorr.	Referential
0.430687052399981	gamma	iEEG PartialCorr.	Referential
0.938624648620349	Hgamma	Pairwise MEM Jij (0)	Referential
0.93203024202345	Hgamma	Pairwise MEM Jij (1)	Referential
0.564096011568263	Hgamma	iEEG Correlation	Referential
0.559969832771338	Hgamma	iEEG Power Corr.	Referential
0.535811118244321	Hgamma	iEEG PLV	Referential
0.532220968717084	Hgamma	iEEG Power PLV	Referential
0.380231739165664	Hgamma	iEEG WPLI	Referential
0.481971341132769	Hgamma	iEEG Power WPLI	Referential
0.533526760949646	Hgamma	Co-activation rate (0)	Referential
0.538553593577622	Hgamma	Co-activation rate (1)	Referential
0.924008501673538	Hgamma	iEEG Power PartialCorr.	Referential
0.404689632819954	Hgamma	iEEG PartialCorr.	Referential
0.962783363147366	theta	Pairwise MEM Jij (0)	Local
0.962290964167067	theta	Pairwise MEM Jij (1)	Local
0.343931338390289	theta	iEEG Correlation	Local
0.958619786959531	theta	iEEG Power Corr.	Local
0.915874569150896	theta	iEEG PLV	Local
0.95692443857167	theta	iEEG Power PLV	Local
0.857098336439397	theta	iEEG WPLI	Local
0.740630395352756	theta	iEEG Power WPLI	Local
0.959324104488312	theta	Co-activation rate (0)	Local
0.86252095812116	theta	Co-activation rate (1)	Local
0.95665019103834	theta	iEEG Power PartialCorr.	Local
0.26488571980628	theta	iEEG PartialCorr.	Local
0.954967308447449	alpha	Pairwise MEM Jij (0)	Local
0.956432039591373	alpha	Pairwise MEM Jij (1)	Local
0.326130180317749	alpha	iEEG Correlation	Local
0.951364693123245	alpha	iEEG Power Corr.	Local
0.942968978864243	alpha	iEEG PLV	Local
0.953652166867161	alpha	iEEG Power PLV	Local
0.88482226889971	alpha	iEEG WPLI	Local
0.747960283970863	alpha	iEEG Power WPLI	Local
0.953801756430795	alpha	Co-activation rate (0)	Local
0.745819283341339	alpha	Co-activation rate (1)	Local
0.934672990981001	alpha	iEEG Power PartialCorr.	Local
0.277538503730387	alpha	iEEG PartialCorr.	Local
0.935065663585541	beta	Pairwise MEM Jij (0)	Local
0.932990108390109	beta	Pairwise MEM Jij (1)	Local
0.319947145020849	beta	iEEG Correlation	Local
0.951134075879307	beta	iEEG Power Corr.	Local
0.936175119515831	beta	iEEG PLV	Local
0.949843865892958	beta	iEEG Power PLV	Local
0.924987066735646	beta	iEEG WPLI	Local
0.692655775715389	beta	iEEG Power WPLI	Local
0.942700964229398	beta	Co-activation rate (0)	Local
0.699808026726676	beta	Co-activation rate (1)	Local
0.923703089647784	beta	iEEG Power PartialCorr.	Local
0.280586391089446	beta	iEEG PartialCorr.	Local
0.927449061637138	gamma	Pairwise MEM Jij (0)	Local
0.915413334663025	gamma	Pairwise MEM Jij (1)	Local
0.340079407126694	gamma	iEEG Correlation	Local
0.933912577365856	gamma	iEEG Power Corr.	Local
0.910402084281259	gamma	iEEG PLV	Local
0.927399198449259	gamma	iEEG Power PLV	Local
0.90704255199796	gamma	iEEG WPLI	Local
0.708013637581889	gamma	iEEG Power WPLI	Local
0.926953546207597	gamma	Co-activation rate (0)	Local
0.700577789689542	gamma	Co-activation rate (1)	Local
0.878901015339173	gamma	iEEG Power PartialCorr.	Local
0.301335710145286	gamma	iEEG PartialCorr.	Local
0.893604422864773	Hgamma	Pairwise MEM Jij (0)	Local
0.916734709141798	Hgamma	Pairwise MEM Jij (1)	Local
0.318744195613286	Hgamma	iEEG Correlation	Local
0.921465479091746	Hgamma	iEEG Power Corr.	Local
0.712438995506086	Hgamma	iEEG PLV	Local
0.925392205137158	Hgamma	iEEG Power PLV	Local
0.471556167764697	Hgamma	iEEG WPLI	Local
0.774979898902392	Hgamma	iEEG Power WPLI	Local
0.909591807478237	Hgamma	Co-activation rate (0)	Local
0.765135035745676	Hgamma	Co-activation rate (1)	Local
0.89015763000269	Hgamma	iEEG Power PartialCorr.	Local
0.310211357587615	Hgamma	iEEG PartialCorr.	Local
0.944196859865748	theta	Pairwise MEM Jij (0)	Global
0.937434165009759	theta	Pairwise MEM Jij (1)	Global
0.911280922967613	theta	iEEG Correlation	Global
0.93861218282338	theta	iEEG Power Corr.	Global
0.902230754367706	theta	iEEG PLV	Global
0.94031999700821	theta	iEEG Power PLV	Global
0.730526866908923	theta	iEEG WPLI	Global
0.729068368663484	theta	iEEG Power WPLI	Global
0.945200356521795	theta	Co-activation rate (0)	Global
0.888773926539062	theta	Co-activation rate (1)	Global
0.899999376710161	theta	iEEG Power PartialCorr.	Global
0.822243968112505	theta	iEEG PartialCorr.	Global
0.953901482806553	alpha	Pairwise MEM Jij (0)	Global
0.944028571606658	alpha	Pairwise MEM Jij (1)	Global
0.901040270757117	alpha	iEEG Correlation	Global
0.943685762189993	alpha	iEEG Power Corr.	Global
0.92162753445235	alpha	iEEG PLV	Global
0.941915619020315	alpha	iEEG Power PLV	Global
0.8330144166942	alpha	iEEG WPLI	Global
0.765375002337343	alpha	iEEG Power WPLI	Global
0.945686522603608	alpha	Co-activation rate (0)	Global
0.811002935695192	alpha	Co-activation rate (1)	Global
0.912508803969118	alpha	iEEG Power PartialCorr.	Global
0.813081607339877	alpha	iEEG PartialCorr.	Global
0.961430824176168	beta	Pairwise MEM Jij (0)	Global
0.95180099601718	beta	Pairwise MEM Jij (1)	Global
0.904885969122228	beta	iEEG Correlation	Global
0.917682109711482	beta	iEEG Power Corr.	Global
0.912097432669118	beta	iEEG PLV	Global
0.925865905422001	beta	iEEG Power PLV	Global
0.789851594687087	beta	iEEG WPLI	Global
0.701363134898628	beta	iEEG Power WPLI	Global
0.921453013294776	beta	Co-activation rate (0)	Global
0.64606797599088	beta	Co-activation rate (1)	Global
0.941416987141535	beta	iEEG Power PartialCorr.	Global
0.837464706212341	beta	iEEG PartialCorr.	Global
0.918885059119046	gamma	Pairwise MEM Jij (0)	Global
0.924388708481108	gamma	Pairwise MEM Jij (1)	Global
0.906537687220693	gamma	iEEG Correlation	Global
0.84020718154564	gamma	iEEG Power Corr.	Global
0.808076589856592	gamma	iEEG PLV	Global
0.851133452589464	gamma	iEEG Power PLV	Global
0.767001788841868	gamma	iEEG WPLI	Global
0.705694999345551	gamma	iEEG Power WPLI	Global
0.851220713168251	gamma	Co-activation rate (0)	Global
0.565523345321278	gamma	Co-activation rate (1)	Global
0.920873353735692	gamma	iEEG Power PartialCorr.	Global
0.807615355368719	gamma	iEEG PartialCorr.	Global
0.904817407238894	Hgamma	Pairwise MEM Jij (0)	Global
0.890475507825411	Hgamma	Pairwise MEM Jij (1)	Global
0.823147738392789	Hgamma	iEEG Correlation	Global
0.840176017053214	Hgamma	iEEG Power Corr.	Global
0.575234201160565	Hgamma	iEEG PLV	Global
0.870492835283195	Hgamma	iEEG Power PLV	Global
0.401623046765435	Hgamma	iEEG WPLI	Global
0.731087827772556	Hgamma	iEEG Power WPLI	Global
0.876987515504341	Hgamma	Co-activation rate (0)	Global
0.695376435903995	Hgamma	Co-activation rate (1)	Global
0.89167222433449	Hgamma	iEEG Power PartialCorr.	Global
0.75780203067833	Hgamma	iEEG PartialCorr.	Global
