# Supplementary material for: Pairwise maximum entropy model explains the role of white matter structure in shaping emergent co-activation states
Source: Commun Biol. 2021 Feb 16;4:210. doi: 10.1038/s42003-021-01700-6 (PMC7887247; doi:10.1038/s42003-021-01700-6)
Supplement: Supplementary file 3 — Supplementary Data 2 [file 42003_2021_1700_MOESM3_ESM.zip › Manu_Fig4_Panel_c_Hgamma_Data.csv]

1	0.415141803565238	0.348103508045701	0.458276299372346	0.376469779436179	0.398692619252052	0.419505980338093	0.387103181858739	0.545644087605334	0.392088722853712	0.461645825318837	0.469968712380624	0.345357101587492	0.47182636907104	0.481889309990244	0.410379181373115	0.340118217176157	0.445308392951436	0.54563823671812	0.355190102639189	0.273015561897267	0.386076351152698	0.335944779326475	0.325500945649646	0.550633724221357	0.543445909279068	0.513123101204259	0.391408849759455	0.522173838635456	0.397462762759688	0.415226056341118	0.370540490333603	0.383204735708111	0.43611489387222	0.43840317586158	0.397438774122111	0.449006153670627	0.544646511335363	0.409589311599238	0.385438604446382	0.456593584209626	0.438848428378558	0.358904245842579	0.347733731973782	0.357890287088408	0.370051941251241	0.384594906510136	0.516755331986654	0.505130204181337	0.33884506411841
0.415141803565238	1	0.310251778304033	0.394376419754351	0.320479129153947	0.340583947798384	0.356146722698663	0.332687590414491	0.450658444219835	0.335873398502465	0.388127087121173	0.395436600517511	0.295725195529337	0.397555206777668	0.404576856523081	0.349518252574025	0.291812122160674	0.376273774714513	0.450234839985548	0.304490994753217	0.237013882692637	0.329321575000329	0.290231797524197	0.279412336888235	0.455018525371641	0.44912492668107	0.426971127334321	0.333676975442364	0.434990938438427	0.323865622673358	0.350464926125235	0.315971605644351	0.326906328758427	0.367568239628937	0.36894495339037	0.33904691972729	0.378234992108616	0.448193465436615	0.347564056244579	0.328426389256601	0.380092063710311	0.369742429317626	0.304777688226698	0.297563544291948	0.305801008400411	0.313177806999709	0.327847151422424	0.429691789888789	0.420414038033692	0.290651306137434
0.348103508045701	0.310251778304033	1	0.366348329644837	0.289123054397161	0.306280196063231	0.318876571146057	0.300818977937767	0.399823595750501	0.302144203891718	0.34654249133703	0.351826427579912	0.266979786647398	0.355798594909436	0.360342979008479	0.313087118247893	0.263053841326864	0.336373064270533	0.397201228101226	0.276088447862013	0.217815951566356	0.297249351648561	0.262243493447738	0.252466660913294	0.402806378052152	0.396270351945493	0.37850588818662	0.299091210943499	0.385836464776928	0.283822150581359	0.316501696025931	0.287234388004511	0.296289806145479	0.329773848581964	0.332210743106558	0.306320567185006	0.339685836611049	0.398430499504869	0.313014567246441	0.296757877122592	0.341005796766507	0.331368800436476	0.275560697835318	0.27030777129467	0.274478868789466	0.281410999960507	0.295784289490198	0.383386698300464	0.373390457495498	0.263881156778911
0.458276299372346	0.394376419754351	0.366348329644837	1	0.384515334444027	0.403431252806597	0.421336722947326	0.393028375340266	0.548905957227089	0.397094156865212	0.465114816347964	0.472283908451168	0.346089047577952	0.478204421222923	0.485015439028636	0.413003304288554	0.340765910390737	0.446048530183996	0.54321538432284	0.357185840267854	0.274334936964004	0.386244271615737	0.338440182723208	0.325434830624129	0.549015953906711	0.541619847379607	0.511631710053433	0.391838889969678	0.521856135459741	0.368465180638829	0.415877260088027	0.37608303579134	0.375634272742033	0.435766766082992	0.436119574581991	0.399338557200467	0.44935662181474	0.540778489798247	0.4105073158031	0.385808965607022	0.452392062101317	0.438180842147451	0.357914860814707	0.349404160273353	0.359029454828957	0.369215849468374	0.3859259833513	0.518470227029051	0.508346436882823	0.341439932597779
0.376469779436179	0.320479129153947	0.289123054397161	0.384515334444027	1	0.340718518204304	0.357308708899346	0.331711662427211	0.454780979350756	0.335646384078566	0.391218695925003	0.394340144253624	0.297001859119412	0.397396062645449	0.404992269515269	0.348950716514275	0.291682232464525	0.374169795672391	0.446700904108347	0.302351910387811	0.236501344972698	0.328658084390272	0.287715916022216	0.280464326409296	0.450175160935966	0.44437634661826	0.423395065069179	0.332300846769652	0.43005395980733	0.310855589864508	0.350564391207872	0.32443432891055	0.311002447133577	0.363588466146035	0.361770595488673	0.33233361173805	0.373814061729786	0.443083300543986	0.34507040811401	0.325455308729377	0.376721952675099	0.367324842720838	0.304048667679845	0.29681580090601	0.304773592605649	0.314243838650083	0.328632340486531	0.430913455139054	0.424730822620115	0.288715832647073
0.398692619252052	0.340583947798384	0.306280196063231	0.403431252806597	0.340718518204304	1	0.388200223211347	0.374123573663401	0.483230333339672	0.36977811972963	0.42023207544134	0.428367734112281	0.311833858206674	0.477995544549387	0.448127350411098	0.386399905215627	0.306572740423926	0.399651579666412	0.479867243369116	0.325172710876946	0.254399208960049	0.352450132156915	0.308039557848453	0.292324074791891	0.487411377342732	0.480401429371746	0.452888217337056	0.353014157684336	0.465255237641098	0.328356763698755	0.378311638731118	0.329577258771577	0.331611612255853	0.387366471783365	0.387433756986325	0.356242677248971	0.40147237576738	0.477636300074453	0.372692446650879	0.348871729536888	0.402277457848014	0.392271855623507	0.32347946411724	0.317091465457093	0.321888607883778	0.329181153707195	0.34654658695808	0.458225396653585	0.455505319187838	0.310372306580639
0.419505980338093	0.356146722698663	0.318876571146057	0.421336722947326	0.357308708899346	0.388200223211347	1	0.378153079687621	0.513634468746755	0.378790241305216	0.448407022819923	0.461827202822468	0.327515991206117	0.460661121000736	0.476958767335082	0.406237338314389	0.341923215881648	0.429502221143059	0.519535673590704	0.336916026603984	0.261840952407421	0.364016751090093	0.323009052785242	0.348647640556595	0.524004581244689	0.515774138200881	0.491196901370132	0.387252964571415	0.497928347109735	0.342887442094501	0.394343654785953	0.343374235910698	0.345936339421669	0.41500781824804	0.413723548504586	0.374936846986135	0.420806632565746	0.510700248808979	0.390099421200982	0.366288065506533	0.429929335909674	0.417524869927464	0.350067650883411	0.335961161810674	0.345137108228249	0.363704313712871	0.364040154638949	0.488864737726667	0.498618751800976	0.320861192089015
0.387103181858739	0.332687590414491	0.300818977937767	0.393028375340266	0.331711662427211	0.374123573663401	0.378153079687621	1	0.471537920331394	0.382803364845237	0.407136619679167	0.417544762943991	0.305197781928657	0.44869196102724	0.430864892775178	0.374213677326496	0.300541645883828	0.390540578096911	0.463112642743364	0.317618045306345	0.25039954246062	0.344645048613559	0.301596560848496	0.287920697074703	0.473749555698252	0.463911288848063	0.438443546983356	0.342866378900531	0.460491445271532	0.31981563854389	0.375664697355545	0.320103502194814	0.32479181811932	0.379625747999362	0.379551441731746	0.349768085458059	0.393269431893479	0.46842349306743	0.370775695999602	0.348759392502381	0.394784811681881	0.385661523249232	0.319278527097653	0.31340540651233	0.317947450256488	0.321516491456973	0.338905328256714	0.448729406705409	0.442806553578768	0.302980295674585
0.545644087605334	0.450658444219835	0.399823595750501	0.548905957227089	0.454780979350756	0.483230333339672	0.513634468746755	0.471537920331394	1	0.477779061722472	0.569968566108443	0.579547053566335	0.421488260926166	0.585508522548588	0.59844775962215	0.49642057347471	0.405971708034877	0.544164398228936	0.688448447101397	0.424237007739261	0.320416524660758	0.465990694163886	0.400406929205727	0.390315318939176	0.699265567382474	0.686906738320532	0.638619366144134	0.469649839027466	0.654720422668092	0.433765762655835	0.50372248071767	0.440866399378636	0.441764510565971	0.535030578199302	0.534437883324533	0.485208518306695	0.545737116712035	0.691876481920027	0.498379450513927	0.464144154159176	0.555409803454071	0.53693094636638	0.43316663180513	0.416792338848282	0.430204327608728	0.448387714892117	0.468214031305172	0.661414422729527	0.638198687353454	0.405523530074292
0.392088722853712	0.335873398502465	0.302144203891718	0.397094156865212	0.335646384078566	0.36977811972963	0.378790241305216	0.382803364845237	0.477779061722472	1	0.41108772381472	0.421776709665812	0.308979210335007	0.435897825956583	0.432090653646492	0.373678321146423	0.303038219458003	0.392713012519436	0.468393068453918	0.320907999186727	0.250133327092387	0.34418692414471	0.303396878844216	0.290340038937654	0.476969298932067	0.46786824387083	0.444168640122167	0.345072748468896	0.455309314466172	0.323007297519078	0.37238995578192	0.323263566379047	0.327545830730907	0.382757727924968	0.38153430740854	0.351591807002634	0.394886032030682	0.47054326950503	0.368226464440502	0.347048007992312	0.399343237910239	0.388452981538988	0.321194692660208	0.313237486049291	0.319465755488498	0.32372754173511	0.341737742756967	0.452831463731082	0.447857624510537	0.305875899756749
0.461645825318837	0.388127087121173	0.34654249133703	0.465114816347964	0.391218695925003	0.42023207544134	0.448407022819923	0.407136619679167	0.569968566108443	0.41108772381472	1	0.50963655751349	0.355334034464651	0.498449076071773	0.510603124081228	0.430634952907672	0.355415946885646	0.465959684461653	0.569210291125521	0.365507557152198	0.280461400965689	0.397726637773035	0.346661264347472	0.346681157364	0.572320622768435	0.564468147038647	0.535334239245704	0.409759572417162	0.543091930602627	0.375703313211157	0.429469456174661	0.376441695177552	0.37667631575483	0.448003896690884	0.447002809888584	0.407554958114961	0.460379108237025	0.557835581292958	0.422561898729919	0.39618083337112	0.464968544167616	0.450908277103869	0.368636611634197	0.359841557974247	0.368660600271774	0.380801191240637	0.397375584540201	0.539108061498676	0.558239877599439	0.350428650624509
0.469968712380624	0.395436600517511	0.351826427579912	0.472283908451168	0.394340144253624	0.428367734112281	0.461827202822468	0.417544762943991	0.579547053566335	0.421776709665812	0.50963655751349	1	0.360527867044439	0.510820777085585	0.523964795211634	0.440651086729164	0.361496773967062	0.474983507811666	0.583305663512551	0.371892630368738	0.285692679223646	0.404903921118339	0.351623401793589	0.351701803682256	0.588398275743538	0.57844299114907	0.548066354911893	0.418879350317484	0.556675935447161	0.380536731138568	0.436398661902094	0.380913528275144	0.383373826348593	0.456312741623358	0.456618743024645	0.415134782500581	0.46847381069747	0.572450512464584	0.431090737021635	0.403387371152493	0.474655858127687	0.459925079389226	0.377033219874879	0.366287480417812	0.374885359178652	0.387366471783365	0.403794592902581	0.54844783275824	0.550952597574515	0.354840804672519
0.345357101587492	0.295725195529337	0.266979786647398	0.346089047577952	0.297001859119412	0.311833858206674	0.327515991206117	0.305197781928657	0.421488260926166	0.308979210335007	0.355334034464651	0.360527867044439	1	0.361395553618262	0.369284304848777	0.319805106946905	0.272316965963926	0.347159759938098	0.407514001904464	0.283756620644563	0.22295771124994	0.305644204623079	0.269704544822916	0.261638511709819	0.414970372569871	0.406888542061297	0.387937518375443	0.30817295807693	0.398047266392358	0.288312121429313	0.322807782265083	0.293848230911115	0.291616117439008	0.347953725333025	0.347613788785897	0.331973197085673	0.344796001503678	0.412214019603398	0.323644459136672	0.304758380298893	0.35041636376136	0.345486991283641	0.286673873009418	0.278610180251208	0.286414678705842	0.295708227956417	0.320881085105543	0.404166709329386	0.384188854937491	0.270911582855145
0.47182636907104	0.397555206777668	0.355798594909436	0.478204421222923	0.397396062645449	0.477995544549387	0.460661121000736	0.44869196102724	0.585508522548588	0.435897825956583	0.498449076071773	0.510820777085585	0.361395553618262	1	0.542064514807864	0.457392230314324	0.354520761141918	0.474509000858618	0.581923098863904	0.379681916516616	0.293491326791066	0.413298189004135	0.358689518281828	0.340332944736908	0.596530423882151	0.584302654693801	0.542919329429816	0.414167630844122	0.57003877675501	0.382472789717651	0.444877182563771	0.383429994865846	0.386788989215352	0.457715199288532	0.459072020033438	0.418867063454335	0.475924915564384	0.582298140734316	0.441043681261217	0.408714603960758	0.478292184531132	0.462385377462675	0.37960819533772	0.369771683753695	0.3758138949795	0.385928908794907	0.404985248450612	0.551406626422314	0.548295709690678	0.361542995976052
0.481889309990244	0.404576856523081	0.360342979008479	0.485015439028636	0.404992269515269	0.448127350411098	0.476958767335082	0.430864892775178	0.59844775962215	0.432090653646492	0.510603124081228	0.523964795211634	0.369284304848777	0.542064514807864	1	0.462161288482382	0.367389787568912	0.486465288880243	0.608008109329679	0.381538403029589	0.292006956704897	0.417279717753201	0.360954396722333	0.354999363716015	0.612567120646757	0.605242394943663	0.567107482260841	0.431454077117619	0.577939229759953	0.389705071402765	0.449341994596706	0.390706743293786	0.393100341252997	0.468539925722987	0.468462108923042	0.426182427737886	0.483837070343754	0.594139751366548	0.445373922888232	0.415776039739226	0.486825703532619	0.472617994111082	0.385941780746778	0.376306539682911	0.382785227094874	0.396400241641642	0.413346751368011	0.563945662810444	0.559078309737193	0.364016166001372
0.410379181373115	0.349518252574025	0.313087118247893	0.413003304288554	0.348950716514275	0.386399905215627	0.406237338314389	0.374213677326496	0.49642057347471	0.373678321146423	0.430634952907672	0.440651086729164	0.319805106946905	0.457392230314324	0.462161288482382	1	0.319523094183194	0.413942956775108	0.504405864344254	0.330319151270301	0.258192924229548	0.359353008891886	0.31454106372055	0.308928892704968	0.508292023631733	0.503155529746642	0.475428175239923	0.374161604430292	0.481665806098672	0.337292238651839	0.386344906875816	0.33714128576172	0.34005210215064	0.400050025085679	0.400049439996958	0.365961000911276	0.411498456097136	0.493942722739619	0.382321836827532	0.358932915189927	0.415738008972336	0.404384362333743	0.335387189774989	0.32649969209706	0.331581187642341	0.343642206545095	0.355232814115851	0.471702330262105	0.469569681872635	0.314762812345957
0.340118217176157	0.291812122160674	0.263053841326864	0.340765910390737	0.291682232464525	0.306572740423926	0.341923215881648	0.300541645883828	0.405971708034877	0.303038219458003	0.355415946885646	0.361496773967062	0.272316965963926	0.354520761141918	0.367389787568912	0.319523094183194	1	0.569628044472594	0.411902167314896	0.285447527049383	0.225175197504012	0.30491284372134	0.275217250755862	0.307789139875698	0.424424236130106	0.406779715559118	0.398774531673047	0.324122476622049	0.406288826121871	0.283400886701957	0.322641617068208	0.283550669414633	0.286373722495345	0.342060711731175	0.340678147082528	0.31051565331738	0.342556281878193	0.411054373757601	0.322512897549502	0.304323074290178	0.349339800514	0.343693109263856	0.298862441253436	0.285516567518507	0.29147803650076	0.309391112794866	0.302924712246053	0.396259820348508	0.388252881196272	0.27267621043886
0.445308392951436	0.376273774714513	0.336373064270533	0.446048530183996	0.374169795672391	0.399651579666412	0.429502221143059	0.390540578096911	0.544164398228936	0.392713012519436	0.465959684461653	0.474983507811666	0.347159759938098	0.474509000858618	0.486465288880243	0.413942956775108	0.569628044472594	1	0.556198503050506	0.368130509890193	0.283725610942329	0.398155507805815	0.349992174438351	0.360523771423389	0.576904792900533	0.550519046831964	0.529562339009181	0.413717697617372	0.547505254828079	0.36388510612778	0.418946635520444	0.363328101665016	0.367702810034857	0.440725978085502	0.441614727853295	0.400753301728791	0.44936481305684	0.552583239841031	0.419181841186443	0.391173059004735	0.454899752361199	0.444973722202801	0.369345154075801	0.358546756633809	0.365993180790952	0.379597663740736	0.38877770577936	0.526540940851918	0.508410796642176	0.350594230732663
0.54563823671812	0.450234839985548	0.397201228101226	0.54321538432284	0.446700904108347	0.479867243369116	0.519535673590704	0.463112642743364	0.688448447101397	0.468393068453918	0.569210291125521	0.583305663512551	0.407514001904464	0.581923098863904	0.608008109329679	0.504405864344254	0.411902167314896	0.556198503050506	1	0.422514506543486	0.320438758032171	0.470113229294807	0.399324515071154	0.396848419602227	0.762132180318493	0.808824015551658	0.726780534683328	0.518518789392927	0.696622136539229	0.43535369344569	0.500522045411661	0.431314240913206	0.435013756898562	0.526846357164485	0.526294618500213	0.473704503866705	0.544995224213312	0.696560702223483	0.496986939357017	0.463130780493727	0.54897382751877	0.531851206087263	0.428315076127356	0.415141218476517	0.425369154415153	0.44316053225521	0.459660034198436	0.646504021753599	0.631172941986991	0.402871907988948
0.355190102639189	0.304490994753217	0.276088447862013	0.357185840267854	0.302351910387811	0.325172710876946	0.336916026603984	0.317618045306345	0.424237007739261	0.320907999186727	0.365507557152198	0.371892630368738	0.283756620644563	0.379681916516616	0.381538403029589	0.330319151270301	0.285447527049383	0.368130509890193	0.422514506543486	1	0.270592124413266	0.335563301480128	0.321611275829839	0.273506451334514	0.439788665953834	0.423225389339976	0.402196130515741	0.323095060827286	0.420519354003543	0.295816469369874	0.337880837905558	0.296127736569654	0.299876400007606	0.353227715067644	0.352734485275511	0.323978544796587	0.362415363259646	0.432129269502104	0.340080771497988	0.318248185859283	0.363633517977582	0.359139451508578	0.301229710220184	0.295423289749099	0.307720099406574	0.304956140286723	0.316017827653341	0.41112575458161	0.393646229030055	0.317117209360834
0.273015561897267	0.237013882692637	0.217815951566356	0.274334936964004	0.236501344972698	0.254399208960049	0.261840952407421	0.25039954246062	0.320416524660758	0.250133327092387	0.280461400965689	0.285692679223646	0.22295771124994	0.293491326791066	0.292006956704897	0.258192924229548	0.225175197504012	0.283725610942329	0.320438758032171	0.270592124413266	1	0.273421028381191	0.256097721518247	0.214888752693237	0.331919368923305	0.320786885821399	0.307231550324212	0.253009623246745	0.31963484612898	0.231818294846685	0.262809274241323	0.233148786599128	0.234682304137894	0.273498845181136	0.273714742919329	0.252105076083475	0.278647040840656	0.326774683796114	0.263345215510117	0.248795814275287	0.282746172422721	0.276937996685472	0.236580917038807	0.233850893064797	0.240155224037785	0.239372375328564	0.245752182746611	0.31211002008317	0.300419362341057	0.245083426338061
0.386076351152698	0.329321575000329	0.297249351648561	0.386244271615737	0.328658084390272	0.352450132156915	0.364016751090093	0.344645048613559	0.465990694163886	0.34418692414471	0.397726637773035	0.404903921118339	0.305644204623079	0.413298189004135	0.417279717753201	0.359353008891886	0.30491284372134	0.398155507805815	0.470113229294807	0.335563301480128	0.273421028381191	1	0.316075751436758	0.289338367046633	0.487956094942347	0.470443804422393	0.444947978299059	0.348884016400037	0.464993702982636	0.319982388829486	0.367237664501351	0.321300008630059	0.3232185145475	0.380099084774968	0.379064062826827	0.349087627275081	0.392890879490739	0.474077205382231	0.366954481560198	0.344954560547175	0.389981818367983	0.38498340542114	0.317396296680938	0.315201043798279	0.31781346493929	0.320671038254563	0.340576926733728	0.449221466320099	0.430269857545524	0.317701712993504
0.335944779326475	0.290231797524197	0.262243493447738	0.338440182723208	0.287715916022216	0.308039557848453	0.323009052785242	0.301596560848496	0.400406929205727	0.303396878844216	0.346661264347472	0.351623401793589	0.269704544822916	0.358689518281828	0.360954396722333	0.31454106372055	0.275217250755862	0.349992174438351	0.399324515071154	0.321611275829839	0.256097721518247	0.316075751436758	1	0.263987642926204	0.414563735908504	0.399000961008225	0.381224795474924	0.309011390214684	0.397923812672144	0.280453794812311	0.320324080642778	0.282053427376594	0.285838366315272	0.342060126642454	0.33979992891172	0.307235060856541	0.343855763928403	0.407681337278782	0.321449791342735	0.301746928649893	0.352644966701138	0.343827094581055	0.29372009648113	0.282777767213676	0.301426300030571	0.301942348282838	0.298331180694413	0.388464683313416	0.37581799060055	0.299239823478733
0.325500945649646	0.279412336888235	0.252466660913294	0.325434830624129	0.280464326409296	0.292324074791891	0.348647640556595	0.287920697074703	0.390315318939176	0.290340038937654	0.346681157364	0.351701803682256	0.261638511709819	0.340332944736908	0.354999363716015	0.308928892704968	0.307789139875698	0.360523771423389	0.396848419602227	0.273506451334514	0.214888752693237	0.289338367046633	0.263987642926204	1	0.407989679034955	0.390569832532981	0.381559466223559	0.318832689491953	0.389944372689814	0.272230957921882	0.306105254535535	0.270801001086802	0.273602990973544	0.326458150797842	0.325480467544397	0.299005202901455	0.327322326839336	0.394293337155913	0.307317558366257	0.28938751449923	0.333755962419751	0.327442270027221	0.280905483305225	0.269888262681432	0.277246923530367	0.297957894090165	0.291626063947272	0.382778791118938	0.384142632928501	0.260879066549454
0.550633724221357	0.455018525371641	0.402806378052152	0.549015953906711	0.450175160935966	0.487411377342732	0.524004581244689	0.473749555698252	0.699265567382474	0.476969298932067	0.572320622768435	0.588398275743538	0.414970372569871	0.596530423882151	0.612567120646757	0.508292023631733	0.424424236130106	0.576904792900533	0.762132180318493	0.439788665953834	0.331919368923305	0.487956094942347	0.414563735908504	0.407989679034955	1	0.759808793005849	0.713494339997981	0.512756835664668	0.770683837070344	0.43902571026114	0.509611983787192	0.434987427906099	0.441835891389981	0.539089923748312	0.539523474490863	0.484394074806518	0.554718228585387	0.720367962296883	0.512336156873988	0.47322707147005	0.559326387355063	0.545673342041404	0.441264259709182	0.426058974017673	0.435113221981198	0.453830210178496	0.46742650188618	0.66302692724568	0.637481368581028	0.41818367982775
0.543445909279068	0.44912492668107	0.396270351945493	0.541619847379607	0.44437634661826	0.480401429371746	0.515774138200881	0.463911288848063	0.686906738320532	0.46786824387083	0.564468147038647	0.57844299114907	0.406888542061297	0.584302654693801	0.605242394943663	0.503155529746642	0.406779715559118	0.550519046831964	0.808824015551658	0.423225389339976	0.320786885821399	0.470443804422393	0.399000961008225	0.390569832532981	0.759808793005849	1	0.702503448366652	0.504899679225108	0.696394537026608	0.434318671497549	0.499860310067768	0.429219038201905	0.434250216117146	0.525264862350565	0.524945988997407	0.472546613287072	0.544526568147477	0.697779442030141	0.497321025016931	0.462284157113874	0.546863412500713	0.531230426953867	0.428411615766386	0.414900747012025	0.424244028803918	0.441449147745141	0.458414380310594	0.644050744744806	0.6262388887995	0.402475802924566
0.513123101204259	0.426971127334321	0.37850588818662	0.511631710053433	0.423395065069179	0.452888217337056	0.491196901370132	0.438443546983356	0.638619366144134	0.444168640122167	0.535334239245704	0.548066354911893	0.387937518375443	0.542919329429816	0.567107482260841	0.475428175239923	0.398774531673047	0.529562339009181	0.726780534683328	0.402196130515741	0.307231550324212	0.444947978299059	0.381224795474924	0.381559466223559	0.713494339997981	0.702503448366652	1	0.489834814826733	0.653945180112249	0.413038994700559	0.474509585947339	0.410399074389643	0.41345148224914	0.499272880991491	0.498141904493043	0.449618156473202	0.513898343760102	0.645788458247337	0.471075115152774	0.439651755193028	0.518492460400464	0.50410103312041	0.40932953220694	0.397530633051369	0.406713600533601	0.423558304822447	0.436171647478194	0.603611752677147	0.589838179086881	0.38395306418277
0.391408849759455	0.333676975442364	0.299091210943499	0.391838889969678	0.332300846769652	0.353014157684336	0.387252964571415	0.342866378900531	0.469649839027466	0.345072748468896	0.409759572417162	0.418879350317484	0.30817295807693	0.414167630844122	0.431454077117619	0.374161604430292	0.324122476622049	0.413717697617372	0.518518789392927	0.323095060827286	0.253009623246745	0.348884016400037	0.309011390214684	0.318832689491953	0.512756835664668	0.504899679225108	0.489834814826733	1	0.484275886884798	0.324020671184527	0.365889620087266	0.322208066325657	0.324498688669903	0.388632018687734	0.388854937490584	0.352897725028779	0.391947716471856	0.47620926868298	0.364316901604167	0.342804944584784	0.399203986794548	0.389881768196625	0.328686168648898	0.315871555472993	0.324749106642659	0.340693944478006	0.343284717336325	0.453728989829695	0.445530141576843	0.306057277260381
0.522173838635456	0.434990938438427	0.385836464776928	0.521856135459741	0.43005395980733	0.465255237641098	0.497928347109735	0.460491445271532	0.654720422668092	0.455309314466172	0.543091930602627	0.556675935447161	0.398047266392358	0.57003877675501	0.577939229759953	0.481665806098672	0.406288826121871	0.547505254828079	0.696622136539229	0.420519354003543	0.31963484612898	0.464993702982636	0.397923812672144	0.389944372689814	0.770683837070344	0.696394537026608	0.653945180112249	0.484275886884798	1	0.419103439297776	0.485846850101732	0.415976725170663	0.422403924775143	0.513305063796611	0.513762018088018	0.463247798238005	0.526811836929923	0.675289216668593	0.488872928968766	0.452829708464917	0.531018624836724	0.520232514257881	0.423570006596875	0.409221290793483	0.420409942412643	0.433826026794138	0.447957089593173	0.625295725780618	0.600889919945236	0.400776120188925
0.397462762759688	0.323865622673358	0.283822150581359	0.368465180638829	0.310855589864508	0.328356763698755	0.342887442094501	0.31981563854389	0.433765762655835	0.323007297519078	0.375703313211157	0.380536731138568	0.288312121429313	0.382472789717651	0.389705071402765	0.337292238651839	0.283400886701957	0.36388510612778	0.43535369344569	0.295816469369874	0.231818294846685	0.319982388829486	0.280453794812311	0.272230957921882	0.43902571026114	0.434318671497549	0.413038994700559	0.324020671184527	0.419103439297776	1	0.342598993354855	0.306954218270273	0.31189529252242	0.355634770067446	0.356852339696661	0.327255041636376	0.366782465476109	0.435664375556748	0.337357768588634	0.31912581894137	0.368958995519683	0.358196288489696	0.296557191691155	0.290355251244411	0.297359348328182	0.30453838693965	0.318290312247223	0.41386396979772	0.405521189719406	0.283276847893022
0.415226056341118	0.350464926125235	0.316501696025931	0.415877260088027	0.350564391207872	0.378311638731118	0.394343654785953	0.375664697355545	0.50372248071767	0.37238995578192	0.429469456174661	0.436398661902094	0.322807782265083	0.444877182563771	0.449341994596706	0.386344906875816	0.322641617068208	0.418946635520444	0.500522045411661	0.337880837905558	0.262809274241323	0.367237664501351	0.320324080642778	0.306105254535535	0.509611983787192	0.499860310067768	0.474509585947339	0.365889620087266	0.485846850101732	0.342598993354855	1	0.343821828782562	0.349792659184357	0.408495195690236	0.409042253644737	0.372979725213082	0.445574023230948	0.511178266294355	0.417222379058505	0.394042919183158	0.431541255337106	0.423166880467837	0.345813470790177	0.338117213749	0.33947988538112	0.348008138584115	0.361267419188277	0.480035163832156	0.464563662772414	0.324201463599437
0.370540490333603	0.315971605644351	0.287234388004511	0.37608303579134	0.32443432891055	0.329577258771577	0.343374235910698	0.320103502194814	0.440866399378636	0.323263566379047	0.376441695177552	0.380913528275144	0.293848230911115	0.383429994865846	0.390706743293786	0.33714128576172	0.283550669414633	0.363328101665016	0.431314240913206	0.296127736569654	0.233148786599128	0.321300008630059	0.282053427376594	0.270801001086802	0.434987427906099	0.429219038201905	0.410399074389643	0.322208066325657	0.415976725170663	0.306954218270273	0.343821828782562	1	0.331535550722073	0.36528990414784	0.385502964205735	0.345067482670403	0.365946958781962	0.430144648559146	0.337375321250276	0.319892285166392	0.377207576313853	0.361609696090291	0.29795555373528	0.290626732411136	0.298108261891563	0.308814215315575	0.322637521447158	0.418430002179455	0.407374750788773	0.28379757685506
0.383204735708111	0.326906328758427	0.296289806145479	0.375634272742033	0.311002447133577	0.331611612255853	0.345936339421669	0.32479181811932	0.441764510565971	0.327545830730907	0.37667631575483	0.383373826348593	0.291616117439008	0.386788989215352	0.393100341252997	0.34005210215064	0.286373722495345	0.367702810034857	0.435013756898562	0.299876400007606	0.234682304137894	0.3232185145475	0.285838366315272	0.273602990973544	0.441835891389981	0.434250216117146	0.41345148224914	0.324498688669903	0.422403924775143	0.31189529252242	0.349792659184357	0.331535550722073	1	0.36829316455474	0.377574426942165	0.339994178367222	0.375271517734771	0.441250217579868	0.343645717077423	0.324731553981017	0.386695960108651	0.368447627977187	0.303363528787096	0.294521668029436	0.301992665912877	0.310955054947145	0.323672543395299	0.422931089713116	0.40746192900826	0.285903311163347
0.43611489387222	0.367568239628937	0.329773848581964	0.435766766082992	0.363588466146035	0.387366471783365	0.41500781824804	0.379625747999362	0.535030578199302	0.382757727924968	0.448003896690884	0.456312741623358	0.347953725333025	0.457715199288532	0.468539925722987	0.400050025085679	0.342060711731175	0.440725978085502	0.526846357164485	0.353227715067644	0.273498845181136	0.380099084774968	0.342060126642454	0.326458150797842	0.539089923748312	0.525264862350565	0.499272880991491	0.388632018687734	0.513305063796611	0.355634770067446	0.408495195690236	0.36528990414784	0.36829316455474	1	0.475730666108882	0.420311062418728	0.439252724685039	0.537419495448741	0.407418632442877	0.383021017849594	0.468721303226618	0.448483669442425	0.376714346521721	0.351460747129043	0.373615131564513	0.406656261838905	0.391016840316123	0.516101202796139	0.494197236333424	0.336811295722855
0.43840317586158	0.36894495339037	0.332210743106558	0.436119574581991	0.361770595488673	0.387433756986325	0.413723548504586	0.379551441731746	0.534437883324533	0.38153430740854	0.447002809888584	0.456618743024645	0.347613788785897	0.459072020033438	0.468462108923042	0.400049439996958	0.340678147082528	0.441614727853295	0.526294618500213	0.352734485275511	0.273714742919329	0.379064062826827	0.33979992891172	0.325480467544397	0.539523474490863	0.524945988997407	0.498141904493043	0.388854937490584	0.513762018088018	0.356852339696661	0.409042253644737	0.385502964205735	0.377574426942165	0.475730666108882	1	0.431441205165748	0.439085974399443	0.538274310070693	0.408650244201405	0.38345690894703	0.472117743254293	0.449599433634118	0.371025528883636	0.349589048309313	0.368148647640557	0.392897900555395	0.385398233324606	0.514375776156757	0.492942221026041	0.335971693407659
0.397438774122111	0.33904691972729	0.306320567185006	0.399338557200467	0.33233361173805	0.356242677248971	0.374936846986135	0.349768085458059	0.485208518306695	0.351591807002634	0.407554958114961	0.415134782500581	0.331973197085673	0.418867063454335	0.426182427737886	0.365961000911276	0.31051565331738	0.400753301728791	0.473704503866705	0.323978544796587	0.252105076083475	0.349087627275081	0.307235060856541	0.299005202901455	0.484394074806518	0.472546613287072	0.449618156473202	0.352897725028779	0.463247798238005	0.327255041636376	0.372979725213082	0.345067482670403	0.339994178367222	0.420311062418728	0.431441205165748	1	0.39958780499578	0.482064836606661	0.371774442447017	0.350803107406199	0.411009907014775	0.400571339136438	0.330182825598217	0.318750191982237	0.329482474398712	0.344164690773297	0.362104681148588	0.466769447252058	0.442898412508027	0.309419197053493
0.449006153670627	0.378234992108616	0.339685836611049	0.44935662181474	0.373814061729786	0.40147237576738	0.420806632565746	0.393269431893479	0.545737116712035	0.394886032030682	0.460379108237025	0.46847381069747	0.344796001503678	0.475924915564384	0.483837070343754	0.411498456097136	0.342556281878193	0.44936481305684	0.544995224213312	0.362415363259646	0.278647040840656	0.392890879490739	0.343855763928403	0.327322326839336	0.554718228585387	0.544526568147477	0.513898343760102	0.391947716471856	0.526811836929923	0.366782465476109	0.445574023230948	0.365946958781962	0.375271517734771	0.439252724685039	0.439085974399443	0.39958780499578	1	0.564583409516761	0.438968371566443	0.406318665646662	0.460665216621786	0.448274792768888	0.367602759863499	0.357864543184667	0.362826680630784	0.372761487120003	0.386017257191837	0.519457856790759	0.501918652189621	0.346917533207442
0.544646511335363	0.448193465436615	0.398430499504869	0.540778489798247	0.443083300543986	0.477636300074453	0.510700248808979	0.46842349306743	0.691876481920027	0.47054326950503	0.557835581292958	0.572450512464584	0.412214019603398	0.582298140734316	0.594139751366548	0.493942722739619	0.411054373757601	0.552583239841031	0.696560702223483	0.432129269502104	0.326774683796114	0.474077205382231	0.407681337278782	0.394293337155913	0.720367962296883	0.697779442030141	0.645788458247337	0.47620926868298	0.675289216668593	0.435664375556748	0.511178266294355	0.430144648559146	0.441250217579868	0.537419495448741	0.538274310070693	0.482064836606661	0.564583409516761	1	0.521462955838966	0.47618820548901	0.558141582694246	0.547144840175702	0.442967452977151	0.428671395158683	0.435165294877402	0.453028053541469	0.464268778056833	0.657422362383476	0.621346376911229	0.411405426990435
0.409589311599238	0.347564056244579	0.313014567246441	0.4105073158031	0.34507040811401	0.372692446650879	0.390099421200982	0.370775695999602	0.498379450513927	0.368226464440502	0.422561898729919	0.431090737021635	0.323644459136672	0.441043681261217	0.445373922888232	0.382321836827532	0.322512897549502	0.419181841186443	0.496986939357017	0.340080771497988	0.263345215510117	0.366954481560198	0.321449791342735	0.307317558366257	0.512336156873988	0.497321025016931	0.471075115152774	0.364316901604167	0.488872928968766	0.337357768588634	0.417222379058505	0.337375321250276	0.343645717077423	0.407418632442877	0.408650244201405	0.371774442447017	0.438968371566443	0.521462955838966	1	0.397654086771583	0.422089732131756	0.423643142687049	0.348118720352457	0.343600665245876	0.339498608220204	0.3475646413333	0.359578853138343	0.480764184379009	0.457826951234318	0.325069735261981
0.385438604446382	0.328426389256601	0.296757877122592	0.385808965607022	0.325455308729377	0.348871729536888	0.366288065506533	0.348759392502381	0.464144154159176	0.347048007992312	0.39618083337112	0.403387371152493	0.304758380298893	0.408714603960758	0.415776039739226	0.358932915189927	0.304323074290178	0.391173059004735	0.463130780493727	0.318248185859283	0.248795814275287	0.344954560547175	0.301746928649893	0.28938751449923	0.47322707147005	0.462284157113874	0.439651755193028	0.342804944584784	0.452829708464917	0.31912581894137	0.394042919183158	0.319892285166392	0.324731553981017	0.383021017849594	0.38345690894703	0.350803107406199	0.406318665646662	0.47618820548901	0.397654086771583	1	0.396035146279494	0.398099924377283	0.3295450788919	0.323021339648391	0.320592636365897	0.327073079044024	0.339707484893741	0.448264261171903	0.427174738209365	0.304569981730605
0.456593584209626	0.380092063710311	0.341005796766507	0.452392062101317	0.376721952675099	0.402277457848014	0.429929335909674	0.394784811681881	0.555409803454071	0.399343237910239	0.464968544167616	0.474655858127687	0.35041636376136	0.478292184531132	0.486825703532619	0.415738008972336	0.349339800514	0.454899752361199	0.54897382751877	0.363633517977582	0.282746172422721	0.389981818367983	0.352644966701138	0.333755962419751	0.559326387355063	0.546863412500713	0.518492460400464	0.399203986794548	0.531018624836724	0.368958995519683	0.431541255337106	0.377207576313853	0.386695960108651	0.468721303226618	0.472117743254293	0.411009907014775	0.460665216621786	0.558141582694246	0.422089732131756	0.396035146279494	1	0.474706760846448	0.387912359560423	0.361265078833392	0.382768844610675	0.404788073551503	0.391703149386315	0.527162305074036	0.515394415620699	0.346263404016927
0.438848428378558	0.369742429317626	0.331368800436476	0.438180842147451	0.367324842720838	0.392271855623507	0.417524869927464	0.385661523249232	0.53693094636638	0.388452981538988	0.450908277103869	0.459925079389226	0.345486991283641	0.462385377462675	0.472617994111082	0.404384362333743	0.343693109263856	0.444973722202801	0.531851206087263	0.359139451508578	0.276937996685472	0.38498340542114	0.343827094581055	0.327442270027221	0.545673342041404	0.531230426953867	0.50410103312041	0.389881768196625	0.520232514257881	0.358196288489696	0.423166880467837	0.361609696090291	0.368447627977187	0.448483669442425	0.449599433634118	0.400571339136438	0.448274792768888	0.547144840175702	0.423643142687049	0.398099924377283	0.474706760846448	1	0.390541163185633	0.360079103995132	0.376088886678554	0.398511826837142	0.385162442569885	0.517187127463041	0.495799209252593	0.342656332049551
0.358904245842579	0.304777688226698	0.275560697835318	0.357914860814707	0.304048667679845	0.32347946411724	0.350067650883411	0.319278527097653	0.43316663180513	0.321194692660208	0.368636611634197	0.377033219874879	0.286673873009418	0.37960819533772	0.385941780746778	0.335387189774989	0.298862441253436	0.369345154075801	0.428315076127356	0.301229710220184	0.236580917038807	0.317396296680938	0.29372009648113	0.280905483305225	0.441264259709182	0.428411615766386	0.40932953220694	0.328686168648898	0.423570006596875	0.296557191691155	0.345813470790177	0.29795555373528	0.303363528787096	0.376714346521721	0.371025528883636	0.330182825598217	0.367602759863499	0.442967452977151	0.348118720352457	0.3295450788919	0.387912359560423	0.390541163185633	1	0.314804938733897	0.330435583925858	0.385366053444929	0.317706393703275	0.41888637138214	0.407525703678892	0.285768155668705
0.347733731973782	0.297563544291948	0.27030777129467	0.349404160273353	0.29681580090601	0.317091465457093	0.335961161810674	0.31340540651233	0.416792338848282	0.313237486049291	0.359841557974247	0.366287480417812	0.278610180251208	0.369771683753695	0.376306539682911	0.32649969209706	0.285516567518507	0.358546756633809	0.415141218476517	0.295423289749099	0.233850893064797	0.315201043798279	0.282777767213676	0.269888262681432	0.426058974017673	0.414900747012025	0.397530633051369	0.315871555472993	0.409221290793483	0.290355251244411	0.338117213749	0.290626732411136	0.294521668029436	0.351460747129043	0.349589048309313	0.318750191982237	0.357864543184667	0.428671395158683	0.343600665245876	0.323021339648391	0.361265078833392	0.360079103995132	0.314804938733897	1	0.301500606298188	0.315677306017491	0.30866092207057	0.404049691585108	0.390629511582563	0.282403895520707
0.357890287088408	0.305801008400411	0.274478868789466	0.359029454828957	0.304773592605649	0.321888607883778	0.345137108228249	0.317947450256488	0.430204327608728	0.319465755488498	0.368660600271774	0.374885359178652	0.286414678705842	0.3758138949795	0.382785227094874	0.331581187642341	0.29147803650076	0.365993180790952	0.425369154415153	0.307720099406574	0.240155224037785	0.31781346493929	0.301426300030571	0.277246923530367	0.435113221981198	0.424244028803918	0.406713600533601	0.324749106642659	0.420409942412643	0.297359348328182	0.33947988538112	0.298108261891563	0.301992665912877	0.373615131564513	0.368148647640557	0.329482474398712	0.362826680630784	0.435165294877402	0.339498608220204	0.320592636365897	0.382768844610675	0.376088886678554	0.330435583925858	0.301500606298188	1	0.353764826513881	0.319167360240589	0.417277962487037	0.404039159988123	0.28921491332642
0.370051941251241	0.313177806999709	0.281410999960507	0.369215849468374	0.314243838650083	0.329181153707195	0.363704313712871	0.321516491456973	0.448387714892117	0.32372754173511	0.380801191240637	0.387366471783365	0.295708227956417	0.385928908794907	0.396400241641642	0.343642206545095	0.309391112794866	0.379597663740736	0.44316053225521	0.304956140286723	0.239372375328564	0.320671038254563	0.301942348282838	0.297957894090165	0.453830210178496	0.441449147745141	0.423558304822447	0.340693944478006	0.433826026794138	0.30453838693965	0.348008138584115	0.308814215315575	0.310955054947145	0.406656261838905	0.392897900555395	0.344164690773297	0.372761487120003	0.453028053541469	0.3475646413333	0.327073079044024	0.404788073551503	0.398511826837142	0.385366053444929	0.315677306017491	0.353764826513881	1	0.329968098037466	0.433785655672362	0.42546042825569	0.288290473146622
0.384594906510136	0.327847151422424	0.295784289490198	0.3859259833513	0.328632340486531	0.34654658695808	0.364040154638949	0.338905328256714	0.468214031305172	0.341737742756967	0.397375584540201	0.403794592902581	0.320881085105543	0.404985248450612	0.413346751368011	0.355232814115851	0.302924712246053	0.38877770577936	0.459660034198436	0.316017827653341	0.245752182746611	0.340576926733728	0.298331180694413	0.291626063947272	0.46742650188618	0.458414380310594	0.436171647478194	0.343284717336325	0.447957089593173	0.318290312247223	0.361267419188277	0.322637521447158	0.323672543395299	0.391016840316123	0.385398233324606	0.362104681148588	0.386017257191837	0.464268778056833	0.359578853138343	0.339707484893741	0.391703149386315	0.385162442569885	0.317706393703275	0.30866092207057	0.319167360240589	0.329968098037466	1	0.484332640490772	0.431905765610533	0.301222104066805
0.516755331986654	0.429691789888789	0.383386698300464	0.518470227029051	0.430913455139054	0.458225396653585	0.488864737726667	0.448729406705409	0.661414422729527	0.452831463731082	0.539108061498676	0.54844783275824	0.404166709329386	0.551406626422314	0.563945662810444	0.471702330262105	0.396259820348508	0.526540940851918	0.646504021753599	0.41112575458161	0.31211002008317	0.449221466320099	0.388464683313416	0.382778791118938	0.66302692724568	0.644050744744806	0.603611752677147	0.453728989829695	0.625295725780618	0.41386396979772	0.480035163832156	0.418430002179455	0.422931089713116	0.516101202796139	0.514375776156757	0.466769447252058	0.519457856790759	0.657422362383476	0.480764184379009	0.448264261171903	0.527162305074036	0.517187127463041	0.41888637138214	0.404049691585108	0.417277962487037	0.433785655672362	0.484332640490772	1	0.598980775447337	0.393238422191245
0.505130204181337	0.420414038033692	0.373390457495498	0.508346436882823	0.424730822620115	0.455505319187838	0.498618751800976	0.442806553578768	0.638198687353454	0.447857624510537	0.558239877599439	0.550952597574515	0.384188854937491	0.548295709690678	0.559078309737193	0.469569681872635	0.388252881196272	0.508410796642176	0.631172941986991	0.393646229030055	0.300419362341057	0.430269857545524	0.37581799060055	0.384142632928501	0.637481368581028	0.6262388887995	0.589838179086881	0.445530141576843	0.600889919945236	0.405521189719406	0.464563662772414	0.407374750788773	0.40746192900826	0.494197236333424	0.492942221026041	0.442898412508027	0.501918652189621	0.621346376911229	0.457826951234318	0.427174738209365	0.515394415620699	0.495799209252593	0.407525703678892	0.390629511582563	0.404039159988123	0.42546042825569	0.431905765610533	0.598980775447337	1	0.375929742546335
0.33884506411841	0.290651306137434	0.263881156778911	0.341439932597779	0.288715832647073	0.310372306580639	0.320861192089015	0.302980295674585	0.405523530074292	0.305875899756749	0.350428650624509	0.354840804672519	0.270911582855145	0.361542995976052	0.364016166001372	0.314762812345957	0.27267621043886	0.350594230732663	0.402871907988948	0.317117209360834	0.245083426338061	0.317701712993504	0.299239823478733	0.260879066549454	0.41818367982775	0.402475802924566	0.38395306418277	0.306057277260381	0.400776120188925	0.283276847893022	0.324201463599437	0.28379757685506	0.285903311163347	0.336811295722855	0.335971693407659	0.309419197053493	0.346917533207442	0.411405426990435	0.325069735261981	0.304569981730605	0.346263404016927	0.342656332049551	0.285768155668705	0.282403895520707	0.28921491332642	0.288290473146622	0.301222104066805	0.393238422191245	0.375929742546335	1
0.411384363796465	0.3485657281356	0.31467153850542	0.412204073095134	0.346835035697726	0.370797929371015	0.389929745471779	0.362950719439719	0.499953339174469	0.365131345104343	0.424011748581526	0.431572850128061	0.324690597770519	0.437679421113219	0.442250719293447	0.37982233780975	0.326211828446136	0.423493945063095	0.494978914865203	0.355536475162252	0.271144448166259	0.371685508961365	0.335234481618706	0.314594891882918	0.514405030592826	0.494650680092503	0.469204001421766	0.36952536140199	0.491059990609326	0.338725706019247	0.388876000684554	0.339788227137293	0.343417532476081	0.410716192476637	0.409477559653452	0.373014830536365	0.418262081716416	0.50712945234233	0.390570417621702	0.366395136742548	0.422783647355326	0.416852602986585	0.34914613614722	0.337738076257538	0.34994946296169	0.35684765898689	0.361496773967062	0.482319350200466	0.462704250815833	0.35140925932156
0.416709256249845	0.352192693119503	0.317912344933205	0.418953071496379	0.352184501877403	0.377219278088281	0.395219532601875	0.370381931290106	0.510331057825781	0.372430326903696	0.431695718759553	0.4384201434345	0.327558117594057	0.444378101884425	0.448839403385031	0.385789657679216	0.331855009163952	0.429990185136699	0.500881874975317	0.35047955334327	0.270424203950226	0.374443032105281	0.332922796080491	0.316878493162507	0.519791942450673	0.500724486109262	0.475054303546954	0.371250788041372	0.496299460109382	0.342257886630284	0.398543421628097	0.344181658346218	0.348004042963065	0.414310392492142	0.413440365563433	0.377087633125968	0.424588646060817	0.512796036609001	0.403116475074489	0.376714346521721	0.42743334742422	0.42568334705854	0.355143880630199	0.344619304709818	0.348901569061679	0.35628421854819	0.366573588802572	0.492225487342337	0.469422824603566	0.337359523854799
0.347010562314143	0.297792899070733	0.269439499632125	0.347033380774277	0.295327335198791	0.312600324431696	0.328721273972182	0.307064214949894	0.415604608743858	0.309031868319932	0.356047842704748	0.362416533437089	0.279878652599183	0.362752959451889	0.3704802261953	0.320796247240941	0.276921614201273	0.352248861636756	0.410555293078254	0.291352242425661	0.228736047462397	0.310680648336812	0.278099397797434	0.2648354364835	0.419452152175726	0.409693457391645	0.392020267473309	0.310489909413639	0.403383275531443	0.289090289428763	0.328187087969552	0.290113024513755	0.293828922983309	0.351095651766895	0.34702635970962	0.318889443097928	0.350641037830374	0.420029634743738	0.32942279534913	0.311650725436878	0.356208742103131	0.354463422447221	0.297244085850068	0.285296574159264	0.305551760605099	0.311608599048938	0.313724279865488	0.405562731018625	0.384804368272394	0.279356753459703
0.462034909318562	0.389067324696449	0.348106433489308	0.464085645287037	0.389653583595282	0.413563819283647	0.449440874590621	0.405534061671277	0.583615760534888	0.409280384754343	0.483117996305165	0.490124433743822	0.3649113517451	0.492183360954397	0.503400096832183	0.427264256783738	0.36849092454257	0.476136132592806	0.569725754289066	0.374852009121533	0.287669108924505	0.406115054771618	0.357012068917601	0.365499365910098	0.584616262248467	0.56804479439251	0.536507342132093	0.413332709238697	0.555753835622249	0.375259230871621	0.432816748749739	0.377851173907383	0.382672890060367	0.464034742568276	0.461573274317384	0.419375505553223	0.465258163084705	0.582537442021364	0.434336809247912	0.40676801378469	0.473988856985301	0.46799462303465	0.386429744740418	0.370952977882184	0.383626584676234	0.399542168075512	0.412061896535836	0.593417751884351	0.536911638438574	0.359302691261846
0.400442619617732	0.339890617663536	0.30582558212671	0.400901914264024	0.342398307923418	0.358674305975072	0.383723709403985	0.350949964675268	0.488461611597629	0.354665863144823	0.415120155282547	0.420592490093717	0.318744341095023	0.420376592355523	0.431394398068037	0.370798514459736	0.319906327295705	0.408945714005708	0.481913298627821	0.330842805675946	0.256181974294127	0.355912102121385	0.316099154985614	0.30730644168055	0.493081472141732	0.480879446857123	0.458216620322764	0.358447876639894	0.47149403867729	0.330731638818881	0.376755887820939	0.334702050882241	0.335079433107538	0.405474382621695	0.402740263026635	0.367029958005257	0.402901747513739	0.490419903548124	0.375530712038347	0.353698126399642	0.413205159897434	0.406976890458227	0.342936589547097	0.325609772151825	0.340600330282583	0.355559878711108	0.36727920580057	0.487091918900852	0.454263175832325	0.316994925818064
0.354455231205122	0.305074913297165	0.276389183464808	0.356560965513408	0.307341547003834	0.322083442428001	0.338348323793949	0.315983307418779	0.428874420945006	0.318412010701273	0.36729207775244	0.373431413705996	0.286838868028851	0.374383353055699	0.381170967312556	0.329523430609209	0.285597309762059	0.363233317292151	0.421881440546941	0.298070231124672	0.234197265587861	0.321164268046696	0.282856169102342	0.273557939141997	0.431486256997295	0.420498875898294	0.402171556789443	0.318739660385252	0.413985083163048	0.295786044756362	0.336222696469136	0.301191094364572	0.300817222671603	0.356070076076161	0.354293161629297	0.326359855892648	0.358468354745143	0.429589984451267	0.336144294580469	0.317810539495683	0.361758893714246	0.357929488032742	0.298305436790671	0.289591125374274	0.299312374480185	0.305190175775279	0.327723112613489	0.437055716536216	0.397345159926688	0.28738534089463
0.39285343381257	0.334557533968057	0.300671535579977	0.394451311110689	0.332851415256481	0.355213506188045	0.375840809060684	0.347717349489583	0.474791013622328	0.350047757866884	0.405189444414377	0.411738342472907	0.311337702970934	0.418373833662202	0.422494613526959	0.364371314855256	0.318483976614004	0.408063985302571	0.471684192511742	0.346692274049706	0.272153141121937	0.35722211576858	0.348196537152402	0.304334776064606	0.490036085346892	0.471298619044345	0.448655685526514	0.357602423437484	0.468535245013216	0.32428688655276	0.371711837953828	0.32628086891526	0.330622812316703	0.397149155205022	0.396968362790113	0.357615295389355	0.400605274282279	0.481645327993424	0.372830527589127	0.349517667485303	0.412392471663422	0.39992013538953	0.338196785815109	0.324517411508988	0.341259725271591	0.350199880934445	0.346181491595932	0.458831548568946	0.443687697193183	0.332729716802432
0.558009937731933	0.459342916111442	0.408157014409272	0.55892560158091	0.458657192129972	0.491327376155002	0.532733519879121	0.480194307964374	0.729883845261586	0.484976238084303	0.5887610307508	0.601314109268244	0.424387375540659	0.601293631162996	0.617478940462834	0.509094180268761	0.450772536520507	0.604714644916969	0.728772176690943	0.445319509637143	0.33384372572796	0.489137389070835	0.420389464307394	0.432477397291332	0.766159345987827	0.72370238292009	0.673183482360306	0.502541771677903	0.709753282713407	0.44246661703164	0.517369675144115	0.442585975130804	0.44960879505366	0.553628793386157	0.55278451036119	0.495965374449468	0.562165822919973	0.733721442185189	0.519530992880933	0.480671155272308	0.571166827809852	0.558386734868509	0.450379356899732	0.431849597093279	0.445564661811405	0.465392148401903	0.481840162537647	0.69961311008298	0.660122546832695	0.424422480863942
0.525723571908135	0.435529805150829	0.388038153635522	0.527350703642324	0.435585973668082	0.466167390957746	0.501861898583646	0.456685443138884	0.678798578819496	0.46056633662787	0.553667409241769	0.561825301284123	0.404085967085834	0.565661728030284	0.576275822525038	0.481046197142719	0.417379182835837	0.555052314245301	0.664556349163396	0.424378014121116	0.32033753768337	0.462154267417726	0.401389293168943	0.411102936121476	0.694712992041331	0.662083179138077	0.61876438038373	0.469905522798713	0.651140264781901	0.420057719002365	0.488631287326832	0.421783730730469	0.42712617584549	0.521281578335335	0.520931110191222	0.469576702937292	0.529184371695163	0.674767902617833	0.490273046279055	0.454955335789731	0.537684540639531	0.525220395607739	0.427901418401333	0.410816827736716	0.423768936762148	0.441332130000863	0.456833470585396	0.651056597094742	0.617812441034027	0.40454701699829
0.381987751167618	0.3255489229248	0.293376064312952	0.384208162865296	0.327046750051561	0.344722280324783	0.373415616310518	0.337415692372052	0.465426668636465	0.339802269266606	0.407189862752813	0.408145312634845	0.303782452311612	0.402792335922838	0.414878513640612	0.354949631174697	0.320029195927197	0.403502048541886	0.462108045408736	0.318230633197641	0.247010123497602	0.341502537090968	0.302141278448111	0.326795746990084	0.475221053832551	0.457903012768099	0.438932096065717	0.351725207231112	0.45469848184104	0.315053601440488	0.359078017192832	0.317264066629904	0.318400894015566	0.379391127422084	0.378860451951783	0.347396720870261	0.383158513699121	0.463578373365591	0.359355349246771	0.336765658802587	0.388541329935918	0.381844989519598	0.317920536175304	0.308780280169734	0.316115537469813	0.32690340331482	0.339579935552477	0.454078872885087	0.440431678458642	0.304950289399509
0.416594578860452	0.352140035134578	0.316563130341677	0.417733746601	0.352876076746088	0.372047093791185	0.429114892409498	0.365746858439247	0.510195317242418	0.368506721938048	0.447248547151569	0.453770531128914	0.328713082730082	0.441457338987241	0.456992029628893	0.389854854115441	0.364329773556038	0.455172403705367	0.517363824256901	0.344889615699101	0.266469004193623	0.370203479230082	0.327762313557822	0.400258316670494	0.532806655969295	0.51035153593103	0.490886804347794	0.394986667290761	0.506238947308372	0.340231139299386	0.390125165104724	0.341135686462656	0.344961581611832	0.415349510061332	0.414145982561431	0.377125078804137	0.418407768808043	0.513787176903038	0.391048435107079	0.364557373068659	0.425390217609123	0.4169514829805	0.349735320489661	0.336678480583099	0.345304443602567	0.363623571469319	0.367919292861771	0.498042439410406	0.492765524232181	0.328349157545377
0.380314397424439	0.324805860248633	0.292634171814228	0.381139957610322	0.325766575929157	0.343851668307353	0.373359447793265	0.336495932902025	0.461237433391306	0.339031122331813	0.402887120295704	0.407480651847344	0.303677136341762	0.404411861503649	0.414186938771928	0.354716765863584	0.324592887954047	0.409949726251614	0.462069429553124	0.319338791235956	0.248059772663777	0.342314640236259	0.303321987487878	0.350237911701336	0.477003234077908	0.457711103667482	0.440777465892984	0.354358106477371	0.455734088877902	0.313567476088155	0.357371898481256	0.316137185752505	0.318221856866821	0.378195206075561	0.37779090976908	0.346780037357915	0.382734909464834	0.463711773594068	0.3591318453552	0.336383010778797	0.38775965140414	0.381909349278951	0.318613281221431	0.309052931513902	0.316017242564619	0.330354256593584	0.339130587414449	0.451441292929057	0.437551871771956	0.306331098781992
0.542369346031709	0.448184104017073	0.395773026532311	0.540139572914488	0.443526797794801	0.478732756338339	0.516748896010719	0.462971636361509	0.685344551434418	0.466795191155799	0.563713382588052	0.577967899107301	0.406289411210592	0.582449093624434	0.603118522885014	0.502445232038873	0.409468783322631	0.551823794680666	0.793301611773155	0.422250631530139	0.320665187367349	0.468639390805623	0.399169466559985	0.393289324910006	0.761408425570132	0.825006984496612	0.701201040872835	0.505847522953762	0.697804600845161	0.432949563889494	0.499373516251571	0.428355447249132	0.433548109651477	0.525983351300433	0.525869258999762	0.472533741335202	0.543107142909383	0.696847980785686	0.496861145281918	0.46097004784563	0.548652613810727	0.532204014586262	0.430273368077852	0.41556306744464	0.425320592051277	0.444849683393866	0.457177502753574	0.643698521334529	0.626951526862155	0.4017245490063
0.499450162874073	0.417266260712609	0.370951807704741	0.498219721292988	0.412357366340138	0.446683351446705	0.475819014505812	0.432862385670007	0.617213895272044	0.435500550714759	0.517143245808936	0.530447578244646	0.38192573176315	0.537828472464993	0.552962962421214	0.465430764257515	0.38491202459713	0.515972483277433	0.698628990853601	0.403086050460977	0.307469681433818	0.444805801739761	0.379746276275969	0.370400069040469	0.689316718763942	0.721630583757645	0.624914247934271	0.475629445760081	0.641060941378498	0.403199557672927	0.46371645430384	0.399999122366918	0.40454701699829	0.487458184440443	0.488101196945252	0.441295269411415	0.502172580694705	0.632953366966183	0.464940459908989	0.431092492287799	0.504508254870498	0.493058653681598	0.402188524362363	0.390727806487756	0.397844240606035	0.412302953089049	0.428349596361918	0.58993881434696	0.568626957670294	0.382331783335796
[truncated: 14 more columns]
