# Supplementary material for: Pairwise maximum entropy model explains the role of white matter structure in shaping emergent co-activation states
Source: Commun Biol. 2021 Feb 16;4:210. doi: 10.1038/s42003-021-01700-6 (PMC7887247; doi:10.1038/s42003-021-01700-6)
Supplement: Supplementary file 3 — Supplementary Data 2 [file 42003_2021_1700_MOESM3_ESM.zip › Manu_Fig4_Panel_b_gamma_Data.csv]

-0	0.111871476847517	0.0257869289330363	0.0243768898074209	0.00776498707260983	0.00603557931223915	0.00595451995602119	0.0053069414225363	0.0161920459857806	0.00748889173815763	0.005761522142989	0.00751706639417557	0.00822947140613994	0.00535701734556697	0.00715180228783719	0.00703741228784899	-0.000363713391181512	0.00665503001883848	-0.000959837822120085	0.00590771469142271	0.00539971003605608	0.00516377793080425	0.00669670843250564	0.00669008689850781	-0.000741932687440969	0.000875349511337763	0.0044577873904321	0.00888123938350218	0.00706130713565745	0.0725277725007829	0.0134356565128005	0.011398237040065	0.0408205627047889	0.0115983513082705	0.0133145793825179	0.00993477441478528	0.0135837668692021	0.0417765729153334	0.00559505740761802	0.00659149869561946	0.0202025603397626	0.00965104111412818	0.00841532853156809	0.0079621594984456	0.00734494608717204	0.00804213773144827	0.00729060543287265	0.0114654264164878	0.00851692376037745	0.00612271031392311
0.111871476847517	-0	0.0430608778178381	0.0483074483660359	0.010311395975275	0.0104323591045709	0.0084259915027327	0.0095808699404228	0.017408858346219	0.0122547705152695	0.0105623306338089	0.0119663327913662	0.00742156886769816	0.0133460642955475	0.0109528354560583	0.0112032019983726	0.000437665767200601	0.00646682597532431	0.00332652275123892	0.00696151394068675	0.00703270081621475	0.00576293693822638	0.00557078071773429	0.00528462120579511	0.0041759177099241	0.00484143157346669	0.0029042394028422	0.00943386857389505	0.00821684953113529	0.02971464777658	0.00201410695467253	0.00990904041120733	0.0202552913393571	0.00911392752010108	0.0114189959172323	0.00831506492692601	0.00785521049132777	0.00763594850472457	0.00210543914633175	0.00309395572606454	0.00544506179506184	0.00359284567201671	0.00457989436895712	0.005717874790395	0.00773391792784158	0.0067902981786215	0.0072013390835097	0.0114464092411363	0.0121257975824105	0.00634021112485396
0.0257869289330363	0.0430608778178381	-0	0.0911536732815112	0.00810082581974468	0.00656681544194123	0.00560703017978121	0.0056884519536057	0.00965789393964726	0.00691473052058338	0.00472892061681812	0.00603769273776221	0.00485183221241123	0.00548635765461579	0.00458664097221877	0.00459364139572998	-0.00149597613510065	0.00218675911104304	-0.00116191664073118	0.00394401771018919	0.00451748280482556	0.00593007450401743	0.00469270975997357	0.00213730629676837	0.000409461155525423	-0.00151827828004017	0.00127708783313754	0.00357916659403086	0.00123335359842234	0.00447878081539611	0.00414974636813994	0.0115156922119224	0.0503093227386819	0.00509022654995958	0.00929404652589495	0.00620385102414007	0.00841043293598059	0.00513306008411415	0.0032350455894001	0.000957767419419584	0.0123238494738444	0.00468008202455605	0.00341188202656789	0.00320008908569358	0.00374502463609031	0.00498402439807557	0.00564708682482356	0.00508095496011574	0.00569152117848547	0.0044448199617624
0.0243768898074209	0.0483074483660359	0.0911536732815112	-0	0.0215415082449143	0.0192963127808661	0.0159862227863278	0.0182007800641735	0.0398408082939746	0.0192047192343464	0.0190962309284736	0.0205990462885359	0.0068559046155662	0.0223485724732154	0.0187985506241015	0.0165677609395513	-9.31900886471271e-05	0.00733379494553639	0.00761337508937345	0.00956995795057029	0.00812790648451297	0.0114787539258278	0.00918508638425284	0.00651933646167945	0.00527320351298469	0.016573399606547	0.00751121214479103	0.0125354414411051	0.01348309461445	0.00917831416016258	0.00572216699798516	0.0288093210176425	0.0576519947441429	0.00733618908446563	0.000482539579737367	0.00694674527387188	0.0124969542231403	0.0200722468551067	0.00763341549166576	0.00494546701685508	0.00593793258601196	0.0082870439002969	0.0112864135855866	0.00969889009523455	0.0116398612845133	0.00937025519235393	0.00905671496365622	0.023104839432998	0.0285784597410923	0.00972030864356036
0.00776498707260983	0.010311395975275	0.00810082581974468	0.0215415082449143	-0	0.0117030976145605	0.012088102588095	0.0130845300363984	0.0279559222247145	0.0134464362497469	0.0121473754471171	0.011665168907732	0.00544465893297526	0.0145974099119006	0.0136398663444467	0.0124321808905356	0.00248756665156339	0.00602933877583078	0.00118063101303456	0.00644766128229856	0.00588610152863805	0.0107350984806701	0.00640908429618841	0.00698579112048774	0.00093714626823843	0.00499506141633241	0.00294584762309993	0.00980132537231461	0.0070787820308791	0.0058987626740311	0.00553820666136019	0.0405715014830543	0.00334419411515533	0.00128828027265445	-0.00597461771278241	-0.00488893429652158	0.00424650894609807	0.00789697203953904	0.00472796917057926	0.00447108150537122	0.00221335254917512	0.00587728304797048	0.0054578309590334	0.00716512645127662	0.00636202005572675	0.00627206449875627	0.00664092439190113	0.0101982012222014	0.020537069660621	0.00560190709237176
0.00603557931223915	0.0104323591045709	0.00656681544194123	0.0192963127808661	0.0117030976145605	-0	0.0265498733204503	0.0352577438305983	0.0226572287803254	0.0257584727056591	0.0319101471080661	0.0285624153094872	0.00663346081977036	0.100789388158308	0.0330934888965756	0.0261897313407298	0.000341012534901353	0.00708449281300056	0.00559492431319255	0.0115125521500902	0.00722663394277312	0.0152641637562328	0.00806699592960451	0.0037688531123379	0.00765865886421876	0.0186535339345527	0.00347894272437502	0.00898502470170584	0.0157102338765411	0.00836950540375289	0.0175672786108672	0.00649228825260213	0.0050245972141381	0.00829859121654427	0.00473572996034787	0.00454450015035592	0.0112059982848926	0.0166978427446409	0.0150109157422525	0.0142067256255308	0.0063344899892321	0.013605438657493	0.0110992622223543	0.0146831566128527	0.00985973906259103	0.00721464396164044	0.00814824426725705	0.0146081889359899	0.028768086051171	0.0101077405608206
0.00595451995602119	0.0084259915027327	0.00560703017978121	0.0159862227863278	0.012088102588095	0.0265498733204503	-0	0.0391967484387721	0.0226375489196783	0.0287441447048664	0.0249700686173529	0.0405227670449908	0.00347376259863083	0.0479396449952878	0.0437522464209714	0.0296549790368732	0.0115962780412562	0.00994699397318139	0.0142161556700068	0.00759120058671668	0.00664700965907779	0.00934481310304457	0.0105729694012497	0.0342718815441266	0.0134639240030189	0.0185831213868654	0.00760530177284703	0.0161321300322934	0.0163086699203435	0.00835454456848833	0.0146815299359341	0.00500756999526667	0.00483670757868948	0.0094314276436942	0.005842775827373	0.00378228777932414	0.0069293050190978	0.0203188252104445	0.0166958143729566	0.0160292811967556	0.00915028214965047	0.0135005675556963	0.0144057768623788	0.0127547170370956	0.00694337567255287	0.0106582254295082	0.00621164094601143	0.0177095409885422	0.0411054041652263	0.00581009285834477
0.0053069414225363	0.0095808699404228	0.0056884519536057	0.0182007800641735	0.0130845300363984	0.0352577438305983	0.0391967484387721	-0	0.0240066904800476	0.0833148250152175	0.0257139343099988	0.0324448534029644	0.00415549539104718	0.0552316552378162	0.0318289790141653	0.0390300554798913	0.00100651057146838	0.0081333480802809	0.0034243305500236	0.00879630721777891	0.00882111099135218	0.0146435000280918	0.00818267642169317	0.00446903497688722	0.00629710254329938	0.0141044658238488	0.00432173130525538	0.00862192220928602	0.0145434893078109	0.00887920586707242	0.0296613620949397	0.00430098972052948	0.00330404708742584	0.00707365302953826	0.00416899142591449	0.00135671541673466	0.0112011727660786	0.014858688533891	0.0268912261439677	0.0298580574658864	0.00952038054482101	0.0167508261750603	0.0169325373351146	0.0172213735549973	0.00908811770219515	0.00615993591890055	0.00593822963148025	0.0150829656752757	0.0308109359656928	0.00501559890046141
0.0161920459857806	0.017408858346219	0.00965789393964726	0.0398408082939746	0.0279559222247145	0.0226572287803254	0.0226375489196783	0.0240066904800476	0	0.0258806012353788	0.0331097721732706	0.0311665961667551	0.072598602472082	0.0436884065292933	0.0338012090781509	0.0224885768786329	-0.00993023380864339	0.0141460681731483	0.0317129533101552	0.0166307546000265	0.00929561794089532	0.0173213801729634	0.0157092362378134	0.00912940007985526	0.0324286128475766	0.0499445497517273	0.000434450887368859	0.0124552758440892	0.0283657795310457	0.011802109397477	0.016537145887928	0.0329507653182139	0.0121705535707141	0.0279563738974566	0.0284147125183954	0.0857511127127393	0.0135081923765347	0.0681637712683292	0.0151922647710033	0.0127788471790796	0.0257587348588214	0.0272041125834913	0.0210675271115922	0.0165633674445133	0.0167805036951448	0.018632265799331	0.0168989424929167	0.0562342096658015	0.0612904005598278	0.0115785239213091
0.00748889173815763	0.0122547705152695	0.00691473052058338	0.0192047192343464	0.0134464362497469	0.0257584727056591	0.0287441447048664	0.0833148250152175	0.0258806012353788	-0	0.0231683135762159	0.0366516737389662	0.00411866958619326	0.0384096159232641	0.0251578841538311	0.0285274368672373	-0.000973076328122737	0.011048085192153	0.00723808912288218	0.00949394461235081	0.00840422488938793	0.011394723486495	0.00919613241493805	0.00812125876206888	0.00558452246686298	0.00932301319272177	0.00600120772211272	0.0103458308303769	0.0146581615635258	0.00615962024774323	0.0155681074884344	0.00405630610833423	0.00520858002707876	0.00936456548363854	0.00551740590912389	0.000990839519533872	0.0108008527559428	0.0177222642560738	0.0189847631641808	0.0182443966372552	0.0167889286551488	0.0160863377518423	0.0204929720268885	0.0151972954646355	0.0104537656850832	0.00788318096783436	0.00513508960554048	0.0153582083065052	0.0288757352478382	0.00904320678157223
0.005761522142989	0.0105623306338089	0.00472892061681812	0.0190962309284736	0.0121473754471171	0.0319101471080661	0.0249700686173529	0.0257139343099988	0.0331097721732706	0.0231683135762159	0	0.0607011327244508	0.00505738843201103	0.037660615657164	0.0401402887071637	0.020031289217377	0.00258118513278438	0.0108828970569671	0.0170919823710904	0.0112018051149349	0.00565579643196614	0.0125013440773134	0.00983591509277222	0.0123225443115032	0.0148323564254792	0.02155598467824	0.00641418015156336	0.0162240382245469	0.0169544576275339	0.00867476199520023	0.0145530736320081	0.00806627138124132	0.00473129183343952	0.0103048245175639	0.00530808649562884	0.00347226050544513	0.00746787058984649	0.0297954414548457	0.0142664118948591	0.012079046540708	0.00974522631069835	0.014778144364098	0.0144805758181151	0.0128434220029562	0.00952531988028862	0.0102827682051493	0.00803112100552629	0.027857154245316	0.108078254000111	0.00939825175207224
0.00751706639417557	0.0119663327913662	0.00603769273776221	0.0205990462885359	0.011665168907732	0.0285624153094872	0.0405227670449907	0.0324448534029644	0.0311665961667551	0.0366516737389662	0.0607011327244508	0	0.00612552930647607	0.0412822648003404	0.0352292782249434	0.0227771163226512	0.00239850149742687	0.015410695825218	0.0163648962455028	0.0113969810392315	0.00708419263224558	0.0140457990967705	0.0105989235157786	0.0122747724365433	0.0159464852663381	0.0222025871289204	0.00523741820396401	0.0171629743128375	0.0205588192428737	0.0119950361986368	0.0138357329607595	0.00519468513919995	0.00502197126182	0.0112062901208531	0.00664662096920194	0.00415378191065569	0.0126975666786531	0.0285594610445423	0.0141112681705183	0.0147540574603091	0.0113417286981476	0.0151158641032169	0.0139134357957913	0.0125680101498298	0.0110615571902106	0.0109841248438568	0.0100050151616534	0.0242130170198144	0.0525035102925726	0.0109260078147977
0.00822947140613994	0.00742156886769816	0.00485183221241123	0.0068559046155662	0.00544465893297526	0.00663346081977036	0.00347376259863083	0.00415549539104718	0.072598602472082	0.00411866958619326	0.00505738843201103	0.00612552930647607	-0	0.00567730507550472	0.006823044158971	0.00727140632233552	0.0024573287283438	0.00479776745995072	-0.000407642412278567	0.00538997604049589	0.00664561488139219	0.00551318298375536	0.00576775261366478	0.00586251365634681	-0.000194678272421522	-0.00139562037823088	0.0049305411143658	0.00823972833501664	0.00448538952687929	0.00896999666228661	0.00431856854706243	0.0141760384910751	0.00765064506203217	0.0150790989844474	0.0202257295217527	0.0507993426340082	0.00454131977051996	0.0067725932429433	0.00436703271246999	0.00461964957563561	0.00991821691960143	0.00659777645770987	0.00478969752086282	0.00605479862195698	0.00799115936314328	0.00955185707648694	0.0181137235990743	0.0131739732028081	0.00434996354389003	0.00440208742119192
0.00535701734556697	0.0133460642955475	0.00548635765461579	0.0223485724732154	0.0145974099119006	0.100789388158308	0.0479396449952878	0.0552316552378162	0.0436884065292933	0.0384096159232641	0.037660615657164	0.0412822648003404	0.00567730507550472	0	0.0660441130528079	0.0448035739508396	-0.0034053183692346	0.0121186489802621	0.0224595054055462	0.0150657302435777	0.00860106368112664	0.0176726370797892	0.0122238163106256	0.00672296726124015	0.0248011882255052	0.0423000801203044	0.00159212331696093	0.0121665059581266	0.0275868084542862	0.0109203863272737	0.021771247875025	0.00680827013771852	0.00289936480241764	0.0117041602241883	0.00643813491082297	0.00197922751945673	0.0114358960745796	0.0396239395121021	0.0225826969890545	0.0200260234838879	0.0119367199233146	0.0154541395805886	0.0148011767088472	0.0200587164910967	0.011623965489158	0.013104555216169	0.00866341339479221	0.030044946756375	0.0479046355770801	0.0115789565130536
0.00715180228783719	0.0109528354560583	0.00458664097221877	0.0187985506241015	0.0136398663444467	0.0330934888965756	0.0437522464209714	0.0318289790141653	0.0338012090781509	0.0251578841538311	0.0401402887071637	0.0352292782249434	0.006823044158971	0.0660441130528079	0	0.0338402095327518	0.00351847404715193	0.0152181627083615	0.0206628635086668	0.0100806778202659	0.00687779337073577	0.0146230025890108	0.0100358616429055	0.00846998365240111	0.0206099502269424	0.03667926080468	0.0064568220683034	0.0156813124053115	0.0252591134106117	0.00898878201948105	0.0163430127922508	0.00686581305765352	0.00395861265400285	0.0100175055825568	0.00735683150389534	0.00400180782982047	0.00981375923277943	0.0323637567882198	0.0195924343412016	0.0141476421192285	0.00993132735378654	0.0132043426693207	0.0127293190717495	0.0159607835421518	0.00664940806628622	0.00998327435407026	0.00737241917749172	0.0241437942809561	0.0391437981841575	0.00861983977646545
0.00703741228784899	0.0112032019983726	0.00459364139572998	0.0165677609395513	0.0124321808905356	0.0261897313407298	0.0296549790368732	0.0390300554798913	0.0224885768786329	0.0285274368672373	0.020031289217377	0.0227771163226512	0.00727140632233552	0.0448035739508396	0.0338402095327518	-0	0.00400390029742317	0.0134196240809794	0.0136706281315274	0.0109036731262357	0.00973817748244182	0.0123296565026474	0.00889015144762408	0.00891501136868609	0.0116344875856518	0.0193030857904822	0.00730743416891456	0.0198079406201649	0.0196194153163408	0.00915758467769627	0.0174723172835566	0.00481534825593087	0.0039281633108681	0.00881558286620378	0.00552641300494358	0.00422344253747753	0.00860914555493279	0.0183095322550181	0.016518943407918	0.0142928715403549	0.00938950483057365	0.0120277443574338	0.0121022279485888	0.0141270430481913	0.00823260492793298	0.0069757777977838	0.00950183087958934	0.0168977377341062	0.0248556867099056	0.00729225041579386
-0.000363713391181512	0.000437665767200601	-0.00149597613510065	-9.31900886471271e-05	0.00248756665156339	0.000341012534901353	0.0115962780412562	0.00100651057146838	-0.00993023380864339	-0.000973076328122737	0.00258118513278438	0.00239850149742687	0.0024573287283438	-0.0034053183692346	0.00351847404715193	0.00400390029742317	-0	0.414302183843001	-0.00247423365204371	0.00341894122383782	0.00165296947362196	-0.0024186116644735	0.00513717573630515	0.0395932526397863	-0.00659477890758856	-0.017806584561441	0.0220274978942643	0.00697285574044433	0.000685168243771481	0.00231229943566382	-0.000619894730055165	0.00206604538727366	0.000253161054804267	-2.97575650832906e-05	0.000733506206667088	0.00247522292865096	0.00126277546256576	-0.0130157116769997	0.000270086600925654	0.00125684250114739	-0.0025141638572595	0.00152557637256913	0.00126418959083834	0.00291132410673642	0.00452635456781814	0.00231031740261767	0.000680997799587189	-0.00440932865630213	-0.00427223068469797	0.00241283485261744
0.00665503001883848	0.00646682597532431	0.00218675911104304	0.00733379494553639	0.00602933877583078	0.00708449281300056	0.00994699397318139	0.0081333480802809	0.0141460681731483	0.011048085192153	0.0108828970569671	0.015410695825218	0.00479776745995072	0.0121186489802621	0.0152181627083615	0.0134196240809794	0.414302183843001	-0	0.0252963438564285	0.0106898389726044	0.00693307902288185	0.00763913766554704	0.0139648446770811	0.0401298441197553	0.0253621191217534	0.0152319385793557	0.0226924604802057	0.0214429402807413	0.0286028454209182	0.00712693881291751	0.00655511267112958	0.00417814317817782	0.0015271069513648	0.00886492448873557	0.00769292960639864	0.00251822097784628	0.00503186182085198	0.0202527599189394	0.00614841102672054	0.00398482416350878	0.00922881832513569	0.00703442608177837	0.00666124765828154	0.00921216599727021	0.00773984974668081	0.00978557447833761	0.0052595546827252	0.0146843660044105	0.0154326120374521	0.00580976463907876
-0.000959837822120085	0.00332652275123892	-0.00116191664073118	0.00761337508937345	0.00118063101303456	0.00559492431319255	0.0142161556700068	0.0034243305500236	0.0317129533101552	0.00723808912288218	0.0170919823710904	0.0163648962455028	-0.000407642412278567	0.0224595054055462	0.0206628635086668	0.0136706281315274	-0.00247423365204371	0.0252963438564285	0	0.00575592187983946	0.00146028900359516	0.00782480198130493	0.00633054981292137	0.0093926095029922	0.223154535387989	0.420290689867606	0.322563336831431	0.0853500929231214	0.0383233534119996	0.00309396694131927	0.00110395001258398	0.000843511952610757	-0.00381518141614435	0.00738487403250245	0.00479972850097187	-0.00168083692969974	-0.000435348051532869	0.0480850082929074	0.00406294683989423	0.00208529264504831	0.00681637896002935	0.00675967264120084	0.00379688257788194	0.0029646595158983	0.00187289458155843	0.00520030075035964	0.000235318846298256	0.0220832693178872	0.0352100694374145	0.00485404536518491
0.00590771469142271	0.00696151394068675	0.00394401771018919	0.00956995795057029	0.00644766128229856	0.0115125521500902	0.00759120058671668	0.00879630721777891	0.0166307546000265	0.00949394461235081	0.0112018051149349	0.0113969810392315	0.00538997604049589	0.0150657302435777	0.0100806778202659	0.0109036731262357	0.00341894122383782	0.0106898389726044	0.00575592187983946	-0	0.0535481472748623	0.0254276812372235	0.0677264385863595	0.00892601761177296	0.00914802084671245	0.00816271719966208	0.00688758864191403	0.00976828788193539	0.0158281588279478	0.00967731809490868	0.010987990550498	0.00615248165830345	0.00733618799914318	0.011528306032094	0.0102187887452271	0.00652358775437704	0.0174138877065525	0.0302048289385458	0.0130027832361762	0.00974541807215931	0.0141021759182086	0.0124318885358384	0.0132846099280234	0.0197440388018336	0.0225010809037591	0.016646051976382	0.00771902045452039	0.0131563231953322	0.0134973356929193	0.0610674083840588
0.00539971003605608	0.00703270081621475	0.00451748280482556	0.00812790648451297	0.00588610152863805	0.00722663394277312	0.00664700965907779	0.00882111099135218	0.00929561794089532	0.00840422488938793	0.00565579643196614	0.00708419263224558	0.00664561488139219	0.00860106368112664	0.00687779337073577	0.00973817748244182	0.00165296947362196	0.00693307902288185	0.00146028900359516	0.0535481472748623	-0	0.0361161101617487	0.0379241740358671	0.00415129849591326	0.00575617739939578	0.0043479499940594	0.00428610961646742	0.00785046730308724	0.00897699306159848	0.00737623697045862	0.00745419400605337	0.00503204480630259	0.00680724470203955	0.00647621667584201	0.00549054177254399	0.00481476778898846	0.00918000426735099	0.016970675960857	0.00911930162672998	0.00712984768879323	0.00921652049733755	0.00802386365096207	0.00816754209388501	0.0133879917955342	0.0118714472349604	0.00910326565075283	0.00719061721652175	0.00734567418782203	0.00747652423188529	0.0249770236784434
0.00516377793080425	0.00576293693822638	0.00593007450401743	0.0114787539258278	0.0107350984806701	0.0152641637562328	0.00934481310304457	0.0146435000280918	0.0173213801729634	0.011394723486495	0.0125013440773134	0.0140457990967705	0.00551318298375536	0.0176726370797892	0.0146230025890108	0.0123296565026474	-0.0024186116644735	0.00763913766554704	0.00782480198130493	0.0254276812372235	0.0361161101617487	-0	0.0219230066043187	0.0038998878402393	0.0162001772785676	0.016550998874569	0.00391297029841544	0.00977203873509707	0.0181171965421237	0.00933956143809595	0.015075338961237	0.0046239557341215	0.00778070980895515	0.0102219590468423	0.00625686375337705	0.00633375768003966	0.0137092420189204	0.0254549739089153	0.0137450132792851	0.0111555689146946	0.0130066150360996	0.0108967360780539	0.0120571839625893	0.014262400005322	0.00990752130991176	0.00976660989463786	0.00857830635726682	0.0133693334452033	0.012206602737755	0.0183623117736091
0.00669670843250567	0.00557078071773429	0.00469270975997357	0.00918508638425284	0.00640908429618841	0.00806699592960451	0.0105729694012497	0.00818267642169317	0.0157092362378134	0.00919613241493805	0.00983591509277222	0.0105989235157786	0.00576775261366478	0.0122238163106256	0.0100358616429055	0.00889015144762408	0.00513717573630515	0.0139648446770811	0.00633054981292137	0.0677264385863595	0.0379241740358671	0.0219230066043187	-0	0.0120708913981242	0.00830287396875782	0.00394971625345165	0.00644773581985587	0.0117054839703537	0.0141291881633573	0.00782117043767262	0.00947799590516807	0.00593016760915918	0.00634475936133752	0.0119616405876966	0.0097900013803621	0.00623857213523332	0.0165355241375933	0.0210694596848044	0.0104547295896427	0.00688736413059508	0.0191724251834352	0.0112207822643777	0.0116909775496121	0.0111989694004438	0.0233798948102038	0.0165165488726463	0.00817070060740135	0.0107321253077102	0.0132137850919911	0.0493669465852953
0.00669008689850781	0.00528462120579511	0.00213730629676837	0.00651933646167945	0.00698579112048774	0.0037688531123379	0.0342718815441266	0.00446903497688722	0.00912940007985526	0.00812125876206888	0.0123225443115032	0.0122747724365433	0.00586251365634681	0.00672296726124015	0.00846998365240111	0.00891501136868609	0.0395932526397863	0.0401298441197553	0.0093926095029922	0.00892601761177296	0.00415129849591326	0.0038998878402393	0.0120708913981242	-0	0.00629634652616311	-0.00452976635317927	0.0132534900407639	0.0200596860322702	0.0102666752776183	0.00667084912803498	0.0033973295569778	0.00522686962976073	0.00330792647399783	0.0072227801486009	0.00423622048735542	0.00535525100572318	0.00419015480394661	0.0048394326725161	0.000341471239149438	0.00513413014411723	0.00399629931246784	0.00666845780326836	0.00540579815016754	0.00860602135985294	0.0102787969176244	0.0103094563771753	0.00569497003915159	0.010491849026286	0.0225676005358712	0.00827628411667935
-0.000741932687440969	0.0041759177099241	0.000409461155525423	0.00527320351298469	0.00093714626823843	0.00765865886421876	0.0134639240030189	0.00629710254329938	0.0324286128475767	0.00558452246686298	0.0148323564254792	0.0159464852663381	-0.000194678272421522	0.0248011882255052	0.0206099502269424	0.0116344875856518	-0.00659477890758856	0.0253621191217534	0.223154535387989	0.00914802084671245	0.00575617739939578	0.0162001772785676	0.00830287396875782	0.00629634652616311	0	0.139090156962152	0.242750534457204	0.0303643737050005	0.514066612162784	0.00454377462627006	0.00634070487138043	0.00178568850488435	0.000620198798453947	0.0105100413374714	0.00515308269700325	0.000864610262285263	0.00216443098402582	0.0585550426950496	0.00713025557361109	0.00372254912885783	0.0115680951834056	0.0089869261267404	0.00828122585476835	0.00722618231556249	0.00525250889534497	0.0100438523743497	0.000959177548915769	0.0284856796427156	0.0323940051360154	0.00487000581447817
0.000875349511337763	0.00484143157346669	-0.00151827828004017	0.016573399606547	0.00499506141633241	0.0186535339345527	0.0185831213868654	0.0141044658238488	0.0499445497517273	0.00932301319272177	0.02155598467824	0.0222025871289204	-0.00139562037823088	0.0423000801203044	0.03667926080468	0.0193030857904822	-0.017806584561441	0.0152319385793557	0.420290689867606	0.00816271719966208	0.0043479499940594	0.016550998874569	0.00394971625345165	-0.00452976635317927	0.139090156962152	0	-0.00964654821019165	0.0329049965959587	0.0575017621570866	0.00333380802628626	0.00738289148497436	-0.000677732815813185	-0.00351203993811746	0.00809493527309821	0.00338889069803588	-0.00288215930718672	0.00527385664169084	0.0775249733305236	0.00909240333703131	0.00861287113958827	0.0110931490768606	0.0111754914307543	0.00945856309292849	0.00776015331684024	0.00135779977142207	0.0101447749801548	-0.00153119440580805	0.0358339792662135	0.0452914203550294	0.00228387168003427
0.0044577873904321	0.0029042394028422	0.00127708783313754	0.00751121214479103	0.00294584762309993	0.00347894272437502	0.00760530177284701	0.00432173130525538	0.000434450887368859	0.00600120772211272	0.00641418015156336	0.00523741820396401	0.0049305411143658	0.00159212331696093	0.0064568220683034	0.00730743416891456	0.0220274978942643	0.0226924604802057	0.322563336831431	0.00688758864191403	0.00428610961646742	0.00391297029841544	0.00644773581985587	0.0132534900407639	0.242750534457204	-0.00964654821019169	0	0.0667160196220624	0.0408819273690589	0.00442930794257135	0.00381702792758574	0.00360314533361841	0.00207394690397308	0.00388711449960745	0.00437052208552865	0.00291548214615169	0.00398818921467959	-0.00547546600996517	0.00295060180183757	0.00314058488793147	0.00307880574249207	0.00500447667984221	0.00625827217844442	0.00553076779787666	0.00578996021739198	0.00299705066151313	0.00561311442685127	0.00392014510290357	0.0051274510666788	0.00172883416894173
0.00888123938350218	0.00943386857389505	0.00357916659403086	0.0125354414411051	0.00980132537231462	0.00898502470170584	0.0161321300322934	0.00862192220928602	0.0124552758440892	0.0103458308303769	0.0162240382245469	0.0171629743128375	0.00823972833501664	0.0121665059581266	0.0156813124053115	0.0198079406201649	0.00697285574044433	0.0214429402807413	0.0853500929231214	0.00976828788193539	0.00785046730308724	0.00977203873509707	0.0117054839703537	0.0200596860322702	0.0303643737050005	0.0329049965959587	0.0667160196220624	-0	0.0269320409449474	0.00996527224597314	0.00539306788488545	0.006766284261702	0.00488047989795923	0.0105854420799385	0.00862486110086808	0.00680634811053452	0.00715827200773091	0.00699196113583756	0.00432669178240097	0.00521900869385789	0.00905736958624329	0.00892679549647441	0.00988282495230571	0.00891305041760046	0.00986754396525754	0.0112247570442886	0.00831671626098264	0.0132744484382857	0.0166214292743055	0.00581630310096415
0.00706130713565745	0.00821684953113529	0.00123335359842234	0.01348309461445	0.0070787820308791	0.0157102338765411	0.0163086699203435	0.0145434893078109	0.0283657795310457	0.0146581615635258	0.0169544576275339	0.0205588192428737	0.00448538952687929	0.0275868084542862	0.0252591134106117	0.0196194153163408	0.000685168243771481	0.0286028454209182	0.0383233534119996	0.0158281588279478	0.00897699306159848	0.0181171965421237	0.0141291881633573	0.0102666752776183	0.514066612162784	0.0575017621570866	0.0408819273690589	0.0269320409449474	0	0.0109989022914061	0.0103685648277859	0.00566687287645135	0.0034972333494565	0.0115607045698038	0.00989197181173951	0.00420548181425728	0.0083465266098234	0.0409735333476363	0.0113566063388119	0.00726152641849855	0.0112765720217159	0.0135816938879233	0.0138265321319663	0.0141129473599894	0.00972540148152531	0.0112390398637917	0.00593605800186431	0.0232948344886508	0.0296543835614612	0.00760358731317713
0.0725277725007829	0.02971464777658	0.00447878081539611	0.00917831416016259	0.0058987626740311	0.00836950540375289	0.00835454456848833	0.00887920586707242	0.011802109397477	0.00615962024774323	0.00867476199520023	0.0119950361986368	0.00896999666228661	0.0109203863272737	0.00898878201948105	0.00915758467769627	0.00231229943566382	0.00712693881291751	0.00309396694131927	0.00967731809490868	0.00737623697045862	0.00933956143809595	0.00782117043767262	0.00667084912803498	0.00454377462627006	0.00333380802628626	0.00442930794257135	0.00996527224597314	0.0109989022914061	-0	0.00884382634865249	0.00863169947244209	0.00962453547708173	0.0110847131694085	0.0114424658522793	0.00862675138948193	0.011201474014698	0.0418561600696025	0.00798198493290681	0.00530333756782635	0.0119083760489484	0.00929728395759288	0.00904929132394268	0.00891017408061248	0.0087138574259522	0.00894229009591008	0.00818021109760564	0.00977495014462517	0.0118424880933891	0.00700053790543305
0.0134356565128005	0.00201410695467253	0.00414974636813994	0.00572216699798516	0.00553820666136019	0.0175672786108672	0.0146815299359341	0.0296613620949397	0.016537145887928	0.0155681074884344	0.0145530736320081	0.0138357329607595	0.00431856854706243	0.021771247875025	0.0163430127922508	0.0174723172835566	-0.000619894730055165	0.00655511267112958	0.00110395001258398	0.010987990550498	0.00745419400605337	0.015075338961237	0.00947799590516807	0.0033973295569778	0.00634070487138043	0.00738289148497436	0.00381702792758574	0.00539306788488545	0.0103685648277859	0.00884382634865249	-0	0.00830650285090051	0.015469469809798	0.0136009981697669	0.0162836063712337	0.00569998626997238	0.0899130073268805	0.0646474830968629	0.0747076632185543	0.0730099750455541	0.0563713139393988	0.0469313548961492	0.0333271588204332	0.0273174927436104	0.0123158308384552	0.0164846731388698	0.00534549670842814	0.0149386720921579	0.0132648042636266	0.0107552463310057
0.011398237040065	0.00990904041120733	0.0115156922119224	0.0288093210176425	0.0405715014830543	0.00649228825260213	0.00500756999526667	0.00430098972052948	0.0329507653182139	0.00405630610833423	0.00806627138124132	0.00519468513919995	0.0141760384910751	0.00680827013771852	0.00686581305765352	0.00481534825593087	0.00206604538727366	0.00417814317817782	0.000843511952610757	0.00615248165830345	0.00503204480630259	0.0046239557341215	0.00593016760915918	0.00522686962976073	0.00178568850488435	-0.000677732815813185	0.00360314533361841	0.006766284261702	0.00566687287645135	0.00863169947244209	0.00830650285090051	-0	0.0423896193156649	0.0163464405612545	0.0781931510201312	0.0313940294606439	0.00690151246943629	0.00913723954428438	0.00542404121755011	0.00437556509509496	0.0211829029257813	0.0108690412380185	0.0084280238299497	0.0064151131121107	0.00618157843248561	0.0109985737327952	0.00960406551482454	0.0118928289897156	0.00879801851819171	0.0057151021690777
0.0408205627047888	0.0202552913393571	0.0503093227386819	0.0576519947441429	0.00334419411515533	0.0050245972141381	0.00483670757868948	0.00330404708742584	0.0121705535707141	0.00520858002707876	0.00473129183343952	0.00502197126182	0.00765064506203217	0.00289936480241764	0.00395861265400285	0.0039281633108681	0.000253161054804267	0.0015271069513648	-0.00381518141614435	0.00733618799914318	0.00680724470203955	0.00778070980895515	0.00634475936133752	0.00330792647399783	0.000620198798453947	-0.00351203993811746	0.00207394690397308	0.00488047989795923	0.0034972333494565	0.00962453547708173	0.015469469809798	0.0423896193156649	-0	0.0191504150679816	0.0325090203637851	0.0128250870231881	0.0155802424480214	0.0186739221400675	0.00856303824873442	0.00917789427256544	0.0524551388029756	0.0190041454242676	0.012435325387871	0.00784538027539507	0.00842324974790122	0.0125326738151843	0.00876520305811295	0.00846427976099775	0.00363137551114878	0.00503232481213589
0.0115983513082705	0.00911392752010108	0.00509022654995958	0.00733618908446563	0.00128828027265445	0.00829859121654427	0.0094314276436942	0.00707365302953826	0.0279563738974566	0.00936456548363854	0.0103048245175639	0.0112062901208531	0.0150790989844474	0.0117041602241883	0.0100175055825568	0.00881558286620378	-2.97575650832906e-05	0.00886492448873557	0.00738487403250245	0.011528306032094	0.00647621667584201	0.0102219590468423	0.0119616405876966	0.0072227801486009	0.0105100413374714	0.00809493527309821	0.00388711449960745	0.0105854420799385	0.0115607045698038	0.0110847131694085	0.0136009981697669	0.0163464405612545	0.0191504150679816	0	0.153517589229301	0.0789182305673259	0.0149865520151279	0.0289928708637582	0.00995762953384195	0.0112692834051414	0.0656033282580701	0.0392979294502914	0.0220025911540539	0.0107364285778127	0.0280003615615395	0.087499581428487	0.0171785538948244	0.024285436851723	0.0155359135081684	0.00688207331436889
0.0133145793825179	0.0114189959172323	0.00929404652589495	0.000482539579737367	-0.00597461771278241	0.00473572996034787	0.005842775827373	0.00416899142591449	0.0284147125183954	0.00551740590912389	0.00530808649562884	0.00664662096920194	0.0202257295217527	0.00643813491082297	0.00735683150389534	0.00552641300494358	0.000733506206667088	0.00769292960639864	0.00479972850097187	0.0102187887452271	0.00549054177254399	0.00625686375337705	0.0097900013803621	0.00423622048735542	0.00515308269700325	0.00338889069803588	0.00437052208552865	0.00862486110086808	0.00989197181173951	0.0114424658522793	0.0162836063712337	0.0781931510201312	0.0325090203637851	0.153517589229301	0	0.132160846629934	0.013392078527743	0.0276942620575936	0.00967775307196892	0.0117689653842926	0.0814733444973557	0.0375543455683693	0.0169948593297336	0.0112802179017626	0.0167198914044492	0.044359059170388	0.0156462635532116	0.0221268666358936	0.00779247688523037	0.00675962749196196
0.00993477441478528	0.00831506492692601	0.00620385102414007	0.00694674527387188	-0.00488893429652158	0.00454450015035592	0.00378228777932414	0.00135671541673466	0.0857511127127393	0.000990839519533872	0.00347226050544513	0.00415378191065569	0.0507993426340082	0.00197922751945673	0.00400180782982047	0.00422344253747753	0.00247522292865096	0.00251822097784628	-0.00168083692969974	0.00652358775437704	0.00481476778898846	0.00633375768003966	0.00623857213523332	0.00535525100572318	0.000864610262285263	-0.00288215930718672	0.00291548214615169	0.00680634811053452	0.00420548181425728	0.00862675138948193	0.00569998626997238	0.0313940294606439	0.0128250870231881	0.078918230567326	0.132160846629934	-0	0.00663951688338997	0.0111277767126442	0.00543751344854605	0.00595759359552401	0.0222126089617595	0.0152685953275965	0.00877850346095257	0.00584256643907556	0.00915223143856351	0.0239887478599636	0.0198403383047529	0.00871862373426322	-0.00367407752343277	0.00460056286306916
0.0135837668692021	0.00785521049132775	0.00841043293598059	0.0124969542231403	0.00424650894609807	0.0112059982848926	0.0069293050190978	0.0112011727660786	0.0135081923765347	0.0108008527559428	0.00746787058984649	0.0126975666786531	0.00454131977051996	0.0114358960745796	0.00981375923277943	0.00860914555493279	0.00126277546256576	0.00503186182085198	-0.000435348051532869	0.0174138877065525	0.00918000426735099	0.0137092420189204	0.0165355241375933	0.00419015480394661	0.00216443098402582	0.00527385664169084	0.00398818921467959	0.00715827200773091	0.0083465266098234	0.011201474014698	0.0899130073268805	0.00690151246943629	0.0155802424480214	0.0149865520151279	0.013392078527743	0.00663951688338997	-0	0.116962460998406	0.0919620963098125	0.0425946954567469	0.0338154272885985	0.0226731942117164	0.019448995266271	0.0213837867329326	0.0127702264800807	0.0116900012483961	0.00657419104652968	0.0124160396477718	0.0111298933241133	0.016409257478323
0.0417765729153334	0.00763594850472457	0.00513306008411415	0.0200722468551067	0.00789697203953904	0.0166978427446409	0.0203188252104445	0.014858688533891	0.0681637712683292	0.0177222642560738	0.0297954414548457	0.0285594610445423	0.0067725932429433	0.0396239395121021	0.0323637567882198	0.0183095322550181	-0.0130157116769997	0.0202527599189394	0.0480850082929074	0.0302048289385458	0.016970675960857	0.0254549739089153	0.0210694596848044	0.0048394326725161	0.0585550426950496	0.0775249733305236	-0.00547546600996517	0.00699196113583756	0.0409735333476363	0.0418561600696025	0.0646474830968629	0.00913723954428438	0.0186739221400675	0.0289928708637582	0.0276942620575936	0.0111277767126442	0.116962460998406	0	0.108530533781659	0.0362860500431703	0.058423953771594	0.0413379411194365	0.0351718007290588	0.0471253609642186	0.0211685104966124	0.0273978939823372	0.00818158462593425	0.050220117934211	0.050990644217424	0.0188915873126582
0.00559505740761802	0.00210543914633175	0.0032350455894001	0.00763341549166576	0.00472796917057926	0.0150109157422525	0.0166958143729566	0.0268912261439677	0.0151922647710033	0.0189847631641808	0.0142664118948591	0.0141112681705183	0.00436703271246999	0.0225826969890545	0.0195924343412016	0.016518943407918	0.000270086600925654	0.00614841102672054	0.00406294683989423	0.0130027832361762	0.00911930162672998	0.0137450132792851	0.0104547295896427	0.000341471239149438	0.00713025557361109	0.00909240333703131	0.00295060180183757	0.00432669178240097	0.0113566063388119	0.00798198493290681	0.0747076632185543	0.00542404121755011	0.00856303824873442	0.00995762953384195	0.00967775307196892	0.00543751344854605	0.0919620963098125	0.108530533781659	-0	0.0909707871778591	0.0242884342884524	0.0328819803559387	0.0320807799104399	0.041543886214679	0.00918674274378337	0.011839593508573	0.00298806873048284	0.0102126734477162	0.0123307635173238	0.0119444569943997
0.00659149869561946	0.00309395572606454	0.000957767419419584	0.00494546701685508	0.00447108150537122	0.0142067256255308	0.0160292811967556	0.0298580574658864	0.0127788471790796	0.0182443966372552	0.012079046540708	0.0147540574603091	0.00461964957563561	0.0200260234838879	0.0141476421192285	0.0142928715403549	0.00125684250114738	0.00398482416350878	0.00208529264504831	0.00974541807215931	0.00712984768879323	0.0111555689146946	0.00688736413059508	0.00513413014411723	0.00372254912885783	0.00861287113958827	0.00314058488793147	0.00521900869385789	0.00726152641849855	0.00530333756782635	0.0730099750455541	0.00437556509509496	0.00917789427256544	0.0112692834051414	0.0117689653842926	0.00595759359552401	0.0425946954567469	0.0362860500431703	0.0909707871778592	-0	0.0261168570875542	0.0333098194708176	0.0388303068642811	0.0364986395124237	0.0116029659517601	0.0127320572939023	0.00538712584967687	0.0100075721499517	0.00977787586731041	0.00911125149723831
0.0202025603397626	0.00544506179506184	0.0123238494738444	0.00593793258601196	0.00221335254917512	0.0063344899892321	0.00915028214965047	0.00952038054482101	0.0257587348588214	0.0167889286551488	0.00974522631069835	0.0113417286981476	0.00991821691960143	0.0119367199233146	0.00993132735378654	0.00938950483057365	-0.0025141638572595	0.00922881832513569	0.00681637896002935	0.0141021759182086	0.00921652049733755	0.0130066150360996	0.0191724251834352	0.00399629931246784	0.0115680951834056	0.0110931490768606	0.00307880574249207	0.00905736958624329	0.0112765720217159	0.0119083760489484	0.0563713139393988	0.0211829029257813	0.0524551388029756	0.0656033282580701	0.0814733444973557	0.0222126089617595	0.0338154272885985	0.058423953771594	0.0242884342884524	0.0261168570875542	0	0.122288483038928	0.0390706967369781	0.0159308730824843	0.0294860578785428	0.043887782137402	0.0103183887891189	0.0214328477810505	0.0170308346944622	0.00999206833843504
0.00965104111412818	0.00359284567201671	0.00468008202455605	0.0082870439002969	0.00587728304797048	0.013605438657493	0.0135005675556963	0.0167508261750603	0.0272041125834913	0.0160863377518423	0.014778144364098	0.0151158641032169	0.00659777645770987	0.0154541395805886	0.0132043426693207	0.0120277443574338	0.00152557637256913	0.00703442608177837	0.00675967264120084	0.0124318885358384	0.00802386365096207	0.0108967360780539	0.0112207822643777	0.00666845780326836	0.0089869261267404	0.0111754914307543	0.00500447667984221	0.00892679549647441	0.0135816938879233	0.00929728395759288	0.0469313548961492	0.0108690412380185	0.0190041454242676	0.0392979294502914	0.0375543455683693	0.0152685953275965	0.0226731942117164	0.0413379411194365	0.0328819803559387	0.0333098194708176	0.122288483038928	0	0.0575680610703493	0.0227827622573896	0.0327762338670226	0.0485529711930246	0.0075492600281614	0.0184009236836488	0.0191278993260088	0.0127911542919928
0.00841532853156809	0.00457989436895714	0.00341188202656789	0.0112864135855866	0.0054578309590334	0.0110992622223543	0.0144057768623788	0.0169325373351146	0.0210675271115922	0.0204929720268885	0.0144805758181151	0.0139134357957913	0.00478969752086282	0.0148011767088472	0.0127293190717495	0.0121022279485888	0.00126418959083834	0.00666124765828154	0.00379688257788194	0.0132846099280234	0.00816754209388504	0.0120571839625893	0.0116909775496121	0.00540579815016754	0.00828122585476835	0.00945856309292849	0.00625827217844442	0.00988282495230571	0.0138265321319663	0.00904929132394268	0.0333271588204332	0.0084280238299497	0.012435325387871	0.0220025911540539	0.0169948593297336	0.00877850346095257	0.019448995266271	0.0351718007290588	0.0320807799104399	0.0388303068642811	0.0390706967369781	0.0575680610703493	-0	0.0285490238298317	0.032566089573964	0.0326320856414575	0.00863547092981247	0.013915637047756	0.0171404053159749	0.0117963699822886
0.0079621594984456	0.005717874790395	0.00320008908569358	0.00969889009523455	0.00716512645127662	0.0146831566128527	0.0127547170370956	0.0172213735549973	0.0165633674445133	0.0151972954646355	0.0128434220029562	0.0125680101498298	0.00605479862195698	0.0200587164910967	0.0159607835421518	0.0141270430481913	0.00291132410673642	0.00921216599727021	0.0029646595158983	0.0197440388018336	0.0133879917955342	0.014262400005322	0.0111989694004438	0.00860602135985294	0.00722618231556249	0.00776015331684024	0.00553076779787666	0.00891305041760046	0.0141129473599894	0.00891017408061248	0.0273174927436104	0.0064151131121107	0.00784538027539507	0.0107364285778127	0.0112802179017626	0.00584256643907556	0.0213837867329326	0.0471253609642186	0.041543886214679	0.0364986395124237	0.0159308730824843	0.0227827622573896	0.0285490238298317	-0	0.0134810296030755	0.0134923127873807	0.00758614834588854	0.0126506076651598	0.0147377628613424	0.0141875190156795
0.00734494608717204	0.00773391792784158	0.00374502463609031	0.0116398612845133	0.00636202005572675	0.00985973906259103	0.00694337567255287	0.00908811770219515	0.0167805036951448	0.0104537656850832	0.00952531988028862	0.0110615571902106	0.00799115936314328	0.011623965489158	0.00664940806628622	0.00823260492793298	0.00452635456781814	0.00773984974668081	0.00187289458155843	0.0225010809037591	0.0118714472349604	0.00990752130991176	0.0233798948102038	0.0102787969176244	0.00525250889534497	0.00135779977142207	0.00578996021739198	0.00986754396525754	0.00972540148152531	0.0087138574259522	0.0123158308384552	0.00618157843248561	0.00842324974790122	0.0280003615615395	0.0167198914044492	0.00915223143856351	0.0127702264800807	0.0211685104966124	0.00918674274378337	0.0116029659517601	0.0294860578785428	0.0327762338670226	0.032566089573964	0.0134810296030755	-0	0.0527914440284008	0.00766946581337188	0.0138507718258824	0.015011605557688	0.0190945768672589
0.00804213773144827	0.0067902981786215	0.00498402439807557	0.00937025519235393	0.00627206449875627	0.00721464396164044	0.0106582254295082	0.00615993591890055	0.018632265799331	0.00788318096783436	0.0102827682051493	0.0109841248438568	0.00955185707648694	0.013104555216169	0.00998327435407026	0.0069757777977838	0.00231031740261767	0.00978557447833761	0.00520030075035964	0.016646051976382	0.00910326565075283	0.00976660989463786	0.0165165488726463	0.0103094563771753	0.0100438523743497	0.0101447749801548	0.00299705066151313	0.0112247570442886	0.0112390398637917	0.00894229009591008	0.0164846731388698	0.0109985737327952	0.0125326738151843	0.087499581428487	0.044359059170388	0.0239887478599636	0.0116900012483961	0.0273978939823372	0.011839593508573	0.0127320572939023	0.043887782137402	0.0485529711930246	0.0326320856414575	0.0134923127873807	0.0527914440284008	-0	0.0124133524139242	0.0220046838419851	0.020075215570276	0.0133338041366336
0.00729060543287265	0.0072013390835097	0.00564708682482356	0.00905671496365622	0.00664092439190113	0.00814824426725705	0.00621164094601143	0.00593822963148025	0.0168989424929167	0.00513508960554048	0.00803112100552629	0.0100050151616534	0.0181137235990743	0.00866341339479221	0.00737241917749172	0.00950183087958934	0.000680997799587189	0.0052595546827252	0.000235318846298256	0.00771902045452039	0.00719061721652175	0.00857830635726682	0.00817070060740135	0.00569497003915159	0.000959177548915769	-0.00153119440580805	0.00561311442685127	0.00831671626098264	0.00593605800186431	0.00818021109760564	0.00534549670842814	0.00960406551482454	0.00876520305811295	0.0171785538948244	0.0156462635532116	0.0198403383047529	0.00657419104652968	0.00818158462593425	0.00298806873048284	0.00538712584967687	0.0103183887891189	0.0075492600281614	0.00863547092981247	0.00758614834588854	0.00766946581337188	0.0124133524139242	-0	0.0916464655748647	0.00806596521417842	0.00768586119339106
0.0114654264164878	0.0114464092411363	0.00508095496011572	0.023104839432998	0.0101982012222014	0.0146081889359899	0.0177095409885422	0.0150829656752757	0.0562342096658015	0.0153582083065052	0.027857154245316	0.0242130170198144	0.0131739732028081	0.030044946756375	0.0241437942809561	0.0168977377341062	-0.00440932865630213	0.0146843660044105	0.0220832693178872	0.0131563231953322	0.00734567418782203	0.0133693334452033	0.0107321253077102	0.010491849026286	0.0284856796427156	0.0358339792662135	0.00392014510290357	0.0132744484382857	0.0232948344886508	0.00977495014462517	0.0149386720921579	0.0118928289897156	0.00846427976099775	0.024285436851723	0.0221268666358936	0.00871862373426322	0.0124160396477718	0.050220117934211	0.0102126734477162	0.0100075721499517	0.0214328477810505	0.0184009236836488	0.013915637047756	0.0126506076651598	0.0138507718258824	0.0220046838419851	0.0916464655748646	0	0.0463783264405753	0.00861976675089581
0.00851692376037745	0.0121257975824105	0.00569152117848545	0.0285784597410923	0.020537069660621	0.028768086051171	0.0411054041652263	0.0308109359656928	0.0612904005598278	0.0288757352478382	0.108078254000111	0.0525035102925726	0.00434996354389003	0.0479046355770801	0.0391437981841575	0.0248556867099056	-0.00427223068469797	0.0154326120374521	0.0352100694374145	0.0134973356929193	0.00747652423188529	0.012206602737755	0.0132137850919911	0.0225676005358712	0.0323940051360155	0.0452914203550294	0.0051274510666788	0.0166214292743055	0.0296543835614612	0.0118424880933891	0.0132648042636266	0.00879801851819171	0.00363137551114878	0.0155359135081684	0.00779247688523037	-0.00367407752343277	0.0111298933241133	0.050990644217424	0.0123307635173238	0.00977787586731041	0.0170308346944622	0.0191278993260088	0.0171404053159749	0.0147377628613424	0.015011605557688	0.020075215570276	0.00806596521417842	0.0463783264405753	0	0.00896740447288293
0.00612271031392311	0.00634021112485396	0.0044448199617624	0.00972030864356036	0.00560190709237176	0.0101077405608206	0.00581009285834477	0.00501559890046141	0.0115785239213091	0.00904320678157223	0.00939825175207224	0.0109260078147977	0.00440208742119192	0.0115789565130536	0.00861983977646545	0.00729225041579386	0.00241283485261744	0.00580976463907876	0.00485404536518491	0.0610674083840588	0.0249770236784434	0.0183623117736091	0.0493669465852953	0.00827628411667935	0.00487000581447817	0.00228387168003427	0.00172883416894173	0.00581630310096415	0.00760358731317713	0.00700053790543305	0.0107552463310057	0.0057151021690777	0.00503232481213589	0.00688207331436889	0.00675962749196196	0.00460056286306916	0.016409257478323	0.0188915873126582	0.0119444569943997	0.00911125149723831	0.00999206833843504	0.0127911542919928	0.0117963699822886	0.0141875190156795	0.0190945768672589	0.0133338041366336	0.00768586119339106	0.00861976675089581	0.00896740447288293	-0
0.00865716700913346	0.00642571008089768	0.00371298770253319	0.0128859675713861	0.00682676807612138	0.0129980752175106	0.0121563344788182	0.00981697062142922	0.0278659631409641	0.0119772339467495	0.014071742263292	0.0140581325841813	0.00720924253249156	0.0159687775201129	0.0119248509209646	0.0102972065896861	0.00156347847154755	0.0130750272139581	0.00601577973360526	0.0310168226541971	0.0148649001101609	0.0141419783339114	0.0321687418150823	0.0115768290611673	0.0113111213414326	0.0121359488544053	0.00694626188633908	0.0143268212870944	0.0165951000085239	0.0101551674055654	0.0157585729152178	0.00842825946117362	0.00967529418194582	0.0161720005224036	0.0124277197144627	0.00683416138376709	0.0148798852650708	0.0349229622067461	0.0129868473228494	0.0115054847145838	0.019165292859317	0.0173323857046478	0.0187033524190963	0.0186940857890703	0.0285589362582241	0.0281112335764015	0.00815748607763794	0.0234868491715433	0.0211271484453403	0.0537498813936332
0.00844945658808963	0.00575881320836893	0.00402815791951424	0.0132578709419057	0.0071341422924658	0.0201882475556824	0.0152161958258879	0.0205479107332023	0.0293821903369836	0.0188850442861976	0.0181247397141489	0.0147365065359561	0.00385955511725255	0.0208786312099706	0.0151348752816792	0.0172800361664923	0.00160054185340799	0.0133606414988112	0.00732028098094736	0.0197362635213227	0.0106054705788932	0.0146609521836387	0.0193864222618828	0.00843363762105681	0.011444411767695	0.0130212520295721	0.00565327373464997	0.00968571021583304	0.0167574011814992	0.00667120455342469	0.0214492882307821	0.00654427323753874	0.0061738703347938	0.0141065039535609	0.0101949943085258	0.00647788874340082	0.0130437422915187	0.026059677733606	0.032677091818156	0.0296930454781574	0.0176925966545585	0.0300678279508707	0.0377333911849481	0.0306809757140266	0.0137398102036831	0.0192064558726519	0.00702083210392976	0.0228153365249217	0.0219249050145594	0.0197051214303038
0.00903735616143219	0.0058901644146355	0.00570322029346201	0.0106736947875241	0.00592539001716553	0.00895831578672016	0.00656130577564674	0.00704181611871509	0.0158750034036492	0.0087724956390486	0.0116535987719473	0.00947142482574027	0.00838266677772453	0.00948311736926313	0.00873308557621677	0.00905733517620067	0.00246841862011133	0.00736416235907817	0.00188544013284306	0.0138086266791354	0.00955372246641414	0.00873311876689596	0.0123955640063621	0.0073855120608367	0.00465434932792319	0.000784225784917222	0.00633157059180885	0.0107604700954056	0.00938455900238592	0.00908131875616073	0.0105062234075686	0.00907498086292064	0.0097508701850546	0.023949128891236	0.0146833290212498	0.0110491560757715	0.010974748282697	0.0181070666455628	0.00894544943670429	0.00873220630895506	0.0169565810652063	0.0183598031110584	0.0150885304069433	0.00977721514558891	0.0354691295057268	0.0478760423461743	0.0146836384073089	0.0200312583136418	0.0116559247245182	0.011283261700825
0.0084157589715379	0.00801740717413742	0.00288609639077454	0.0134394863325064	0.0106219022768934	0.0125276839958457	0.0267730266396844	0.0112056374416711	0.0382782571316337	0.00982335770585497	0.0179689277081037	0.0130702789354443	0.00545642588463457	0.0203879006017824	0.0161643788417118	0.0108240456792718	0.00814371438657113	0.0115576685329701	0.00930347331196715	0.0130756150697788	0.00685843709696897	0.00792732008332064	0.0145975849387757	0.0311796378048123	0.0142821159200652	0.0112521321394055	0.00637276312671721	0.0124144149650957	0.0161060593703261	0.00988525812503327	0.0108015503064536	0.00724058687780223	0.00617132227749377	0.0114360419473287	0.0109617099227216	0.00489308106700384	0.00543134828571751	0.0254183063341524	0.0108163014592839	0.00931679409589853	0.0119220045265028	0.014087338340386	0.0136959057273125	0.0116777268660945	0.0139557168113395	0.0160640592629393	0.00924058721211055	0.17261610634015	0.0356456900491064	0.00859358441256912
0.00946668438033185	0.00881368961473813	0.003683987736521	0.0106892381897865	0.00854360202582373	0.0103486323887541	0.0102001544275275	0.00829088045736266	0.0277617205919567	0.00966609170446409	0.0152199922794076	0.0148107677917496	0.00952740737268878	0.0143385080417704	0.0153862312001211	0.0115060589869396	0.00154893737525664	0.0114891773059034	0.00609049827399339	0.0139429128835543	0.0108370553645903	0.0132224511305063	0.0143512783110058	0.0112482753436433	0.00876469741319772	0.00786644564721963	0.00662989459045562	0.0122882119500791	0.0159355312084737	0.0109812444803572	0.0130441993097263	0.00968862361465397	0.00986437832690231	0.0212619800343728	0.0189983823436925	0.0134161641829183	0.00883465646838638	0.0240640551399264	0.00879936153717733	0.00833097553514049	0.0178028550575544	0.014695418246553	0.0153595628380203	0.0101210657607507	0.0149451540930839	0.0228108199580804	0.0274014066975751	0.0652705608272056	0.0203561418268835	0.0115146415484513
0.00802072020757393	0.0059715782902985	0.00528995278523517	0.0100920168835755	0.00922776712178048	0.00882333044729895	0.00814172975337301	0.010169716241639	0.017083666371718	0.00900941141198402	0.00988118148379333	0.0105863572715071	0.00734625352100652	0.0109594415806359	0.0115307606981561	0.00959772569428062	0.00253153810425117	0.007126114705885	-0.00114280564302386	0.00994773384732909	0.0076946838148905	0.0116986361213042	0.00946032825896195	0.00933398818482105	0.00376097737232956	0.00380188191519459	0.00623035770483226	0.0104053399424854	0.00891070344352561	0.00660470548394544	0.00738173750486911	0.010280694459135	0.00664649271271312	0.00931191986102749	0.00880304500461939	0.00871739731200998	0.00808350715514172	0.0126022828153672	0.00605739371147973	0.00798729698016188	0.00935288876760148	0.0100435868007007	0.00901765586220484	0.00952083637186682	0.00969699916756519	0.0103515005216023	0.0270010919633015	0.0770405761481764	0.0119330972493962	0.00980580156433898
0.00808433169689238	0.00634646342128677	0.00526365885703216	0.0137373810417821	0.00766469950900069	0.00626498085837038	0.0126215530210746	0.012104206641268	0.0237468543515528	0.0106445516679796	0.0133648488868677	0.0114949957337792	0.00699977240569094	0.0149137816905844	0.0126772175602019	0.0109086292905527	0.00501385302674177	0.0191297324178337	0.0082245730763963	0.0353499533104024	0.0235162821210817	0.0141452938772748	0.079637776181149	0.0127954760859541	0.014815680739945	0.0113230809325905	0.00681204794771056	0.0151353477933203	0.0170834037745501	0.00883103459571243	0.0119733438905122	0.00747911769794286	0.00685979329519964	0.0179476572312037	0.0165808926659762	0.00672254812922635	0.0179390223068317	0.0276387346166577	0.0104249915577211	0.00882826750437314	0.0247834233121831	0.0160796008265312	0.015433735087669	0.0161347556971677	0.0260694027870791	0.0261586600547701	0.00838604401693893	0.0195526996021471	0.0228165311305782	0.0431623147331365
0.00561128703407018	0.00459707591766664	-0.00108142646851897	0.0178334891984319	0.00296571506153777	0.00963502681298002	0.0198676330412085	0.0147716669409531	0.100100858982021	0.0177038976331845	0.0473829981811269	0.0413449915894084	-0.0012214118306395	0.0442039695729264	0.03586414490677	0.013539024150638	0.0746407774311121	0.205234113313495	0.115429231502767	0.0125868248108306	0.00127358534513982	0.0148864052696251	0.0128960487846172	0.0757986808573125	0.12199290192823	0.139423641882062	-0.0310451584784706	0.0128288210381959	0.0420626843228216	0.00267698874885168	0.013817194251247	0.00377348746641329	0.00184763968952958	0.0226330853377671	0.016442099721208	0.000463902981761641	0.00521577218320399	0.127991024428287	0.0155169843933522	0.0109958133667145	0.0253526129913186	0.0251572626501504	0.0154937801105239	0.0109663671489823	0.0124669140684583	0.0157041604439342	0.00465600497166169	0.116868173241748	0.104067937677468	0.00668241576971487
0.00786300194454687	0.00681015658179636	0.00270209148271674	0.0164883297747723	0.00941970177700581	0.0164269955342607	0.0219394389910026	0.0149188480099764	0.0724560449124199	0.0162351382709237	0.0364952272130172	0.0241372724618071	0.00528719992304485	0.0338499912111679	0.0311688742907095	0.0153621484850706	0.00414552282452171	0.0517196281909636	0.040292322691674	0.014492357696238	0.00692360166397819	0.012142472181641	0.0163022776310514	0.0511934300111858	0.0473184920953077	0.0578896618779497	-0.00137681911180446	0.0115132761775341	0.0288352091679292	0.0074169676171711	0.014426336033667	0.00541339144064169	0.00395916936807918	0.0136566591040091	0.0128078650583629	0.00363881410744369	0.00717944529574422	0.0643907605275972	0.0119161348462475	0.00944217197706605	0.0196771446127984	0.0191160843281054	0.0161481499088082	0.0153067062295039	0.0119989622091301	0.0148675364360547	0.00450142498612335	0.0587638656177925	0.0634980073723584	0.00968001031115522
0.00478207666629469	0.00652676264968173	0.00426771937159152	0.00971733152967901	0.00833492385218377	0.0129958440486513	0.0161979713285656	0.00765590641598022	0.0135102571806236	0.00825012851956887	0.0277445419321453	0.0139509642825377	0.00617152584755022	0.0140635366172873	0.0168575616751928	0.00884654589611776	0.0197061188236072	0.0160889679620692	0.00353125314707639	0.00907821182336291	0.00714474576031908	0.00938957901901307	0.00808179800518235	0.0426454840090793	0.00241124700615146	-0.000593472990556282	0.00709260254670172	0.0116207426584166	0.00883027939698787	0.00717407243959487	0.00562891786354458	0.00564726385240099	0.00340293289174488	0.00744736517610485	0.00630839368215533	0.00464706173386843	0.00677583649277764	0.00745481172150262	0.00774040733926179	0.00595867599658941	0.00556432245654908	0.0101108830036481	0.00875601980639659	0.010762246298707	0.00766440350181899	0.00711221566053407	0.00704009275641376	0.0126909293844091	0.0256508261942827	0.0102647481848704
0.00583217115771895	0.00675562359665212	0.00377118962708368	0.0095283432855581	0.0092832275872389	0.00862811678683597	0.0419986048159903	0.0086700364903161	0.0163727202538998	0.00857542001873958	0.0286346018442324	0.0212598668487778	0.00648686093190598	0.0121385157520412	0.0176138250624255	0.013789734645015	0.0487780070479296	0.0403577434815727	0.0249545080268557	0.00790512403810799	0.00533695795864224	0.00390315130964895	0.00875932802034447	0.0938544937226305	0.0115441772860492	0.00459897290531955	0.0151306511168007	0.0272421042254032	0.0158854288714528	0.00720432870056859	0.00675877182180179	0.00402138076664996	0.00232748069247404	0.00927809293958903	0.00592228396293062	0.00453291870384825	0.0049545569194818	0.0135484079252626	0.00719597994393271	0.00541179412299625	0.00743531186233462	0.00975818491674413	0.00689323570049181	0.0107999634457902	0.00789453701741003	0.00750366891784483	0.00636379595662264	0.0206092881230047	0.0388138988790947	0.00611394232042371
0.00732852499417135	0.00691596958271442	0.00509895453387547	0.00856621211847606	0.0110868823386062	0.00828510153711127	0.0170739117888458	0.00624888951885915	0.0124633964969771	0.00682331169524291	0.0184275377897057	0.0132027823602272	0.0064474571780838	0.00694559657650063	0.0114345250237255	0.00964612082068704	0.0280449138788685	0.0322162240689112	0.00128764309471605	0.0105120336602646	0.00471745368031941	0.00715976934103925	0.0122539833895438	0.0874375112383213	0.00389945394780775	-0.00305340420697107	0.0100842441677213	0.0169567966733306	0.0105147612461879	0.00689171748840601	0.00404080828188299	0.00623172075943452	0.00498632895684043	0.00933701753039619	0.00610075139930196	0.00527654874536757	0.00479972503062814	0.0048809558448257	0.00291700127711256	0.00394090932644797	0.00642872812444859	0.00649764717629351	0.00579744871986841	0.00759064219004055	0.00771538352891415	0.0118820184892997	0.00750845780848049	0.0104693791441621	0.0225314627477415	0.0112140480633838
0.00328318089869215	0.00452401605450305	0.00155492098691428	0.00708561665882567	0.00351203708490767	0.0115397684570759	0.0143306434523477	0.0118238015953964	0.0326066188513998	0.00912997246634081	0.0179451035993641	0.0177570212602453	0.000579581623515634	0.0267817190470169	0.0235200790614804	0.0155884058083978	-0.00737126361760996	0.0200840744356565	0.247801272980859	0.00737314968455423	0.00188359192826851	0.0135895003420051	0.0092141841445711	0.00603191841100093	0.177963725758696	0.552441651027711	0.079043263054929	0.0486021407369227	0.079441230263468	0.00597723139918914	0.00887469638741504	-0.00137920452555387	0.000988945187308787	0.00871533008805718	0.00674810532376183	-0.00151359544824287	0.0053801661129087	0.048444309384631	0.00714144596109739	0.00384668367863753	0.00710851149777689	0.00927208654493387	0.00705350830910773	0.00677549502270386	0.00629960984513327	0.00574354701210321	0.000616637239115085	0.0244018332867675	0.0294313339042398	0.00604108750957392
0.00815275933759263	0.00896446822239044	0.00526857477512305	0.0140369377721879	0.0108506447969893	0.0166296552679581	0.0170056749629492	0.0124947094652679	0.0213691600903397	0.0131369039261357	0.0205243627962422	0.0218653084009417	0.00502769234689798	0.0235767860884022	0.030169023729038	0.0192948392626867	0.000722814160901011	0.0181331935040148	0.152966707865716	0.0128967540742632	0.00960359316914968	0.0154650429992361	0.0133773185602957	0.0113737559143085	0.0565871764856083	0.231850074902167	0.0594437200655049	0.0408990326976053	0.042627717259524	0.00950538554558373	0.010101782454762	0.00624662102124195	0.00297093964516426	0.00889129021956739	0.00755640766424863	0.00533950962610937	0.00936126395849449	0.0278218954074661	0.0125107838668917	0.00731135599216906	0.00821891581469019	0.0134505376638571	0.0122099927678968	0.0113367768808705	0.00759824811266089	0.00883696887642666	0.00774069875770326	0.0165527317025864	0.021153035050335	0.00960379739028995
[truncated: 14 more columns]
