# Supplementary material for: Pairwise maximum entropy model explains the role of white matter structure in shaping emergent co-activation states
Source: Commun Biol. 2021 Feb 16;4:210. doi: 10.1038/s42003-021-01700-6 (PMC7887247; doi:10.1038/s42003-021-01700-6)
Supplement: Supplementary file 3 — Supplementary Data 2 [file 42003_2021_1700_MOESM3_ESM.zip › Manu_Fig4_Panel_c_beta_Data.csv]

1	0.27334906246846	0.125882130951632	0.156069198443079	0.0726636310313505	0.0922360189393219	0.10182562308292	0.101478665471135	0.151239876136718	0.0926116458984549	0.114939801684178	0.0962561635439994	0.0785630806091359	0.117476161291408	0.113982596535982	0.0912501444437781	0.0668472640520027	0.105356048427793	0.14265603950519	0.0976720782497656	0.0704239114058658	0.0613205159897434	0.095098858053088	0.101924503076835	0.137163226588772	0.151401360623822	0.0966774274234009	0.0916199205156972	0.126967470529812	0.201559846531228	0.100881874975317	0.108287342921962	0.155532086996842	0.0909324412680628	0.091347269171529	0.0720334904784124	0.108808656972722	0.152370852635166	0.0928807867102948	0.0792850800913324	0.0966979055286496	0.0930200378259858	0.0859521660715827	0.0853126640991023	0.0827763044918724	0.0942417030762502	0.091918900852328	0.136848448856664	0.128191476134962	0.0804137162348956
0.27334906246846	1	0.152080063540635	0.221586263286999	0.0865910829553416	0.104308739616504	0.112566681830216	0.113316180482318	0.160311091673164	0.103274302757084	0.127406872159577	0.105986188980732	0.0792324221064072	0.131788601594074	0.125903194145602	0.100331891577209	0.0683661543727337	0.110113989910145	0.154271220802244	0.103981675021246	0.0762057581506516	0.0659251642270905	0.103382544170542	0.108816848214821	0.145654034113598	0.164736702761765	0.102976492597896	0.0989534225496119	0.134427351727548	0.15076127356262	0.0998708416647529	0.10205263750682	0.12373602552157	0.099986104142867	0.098518116540897	0.0764602717444566	0.11187452187281	0.152544038896698	0.0968172636278134	0.0810707708690176	0.0980716938464756	0.0989633690578755	0.091800712930607	0.0890677635129897	0.0884446440247083	0.101178514957062	0.0923904823617691	0.146309333481556	0.141201508943812	0.0861862015601391
0.125882130951632	0.152080063540635	1	0.243220503849152	0.0596465771578438	0.0677804805626213	0.0731855301708313	0.0743352295083646	0.104762768464303	0.069708932988326	0.0817243149708114	0.0708832060521577	0.0528414102393452	0.0826809350302857	0.0795161901362818	0.0649574274819098	0.0462123550259853	0.0720785423099595	0.0945769589136073	0.0717198829237469	0.0544088629239516	0.0469460562826096	0.0700675923745387	0.0708867165844861	0.0911155740378582	0.101842005567119	0.0611028629853859	0.0657859131113994	0.0841729112698327	0.069414048272745	0.0737723741583864	0.0935594896271083	0.146102797162905	0.0717930190139207	0.0754632805632064	0.0563027951150943	0.0804494066469004	0.100577628840193	0.0689295948114332	0.0609542504501526	0.0852921859938536	0.0739098700079133	0.0645706838370703	0.0655167722995596	0.0609735583779585	0.0690840582338804	0.0624444714235355	0.0936361362496105	0.0906545241254021	0.0598045511126193
0.156069198443079	0.221586263286999	0.243220503849152	1	0.110929603587764	0.126591258481958	0.133220313695318	0.13778927152066	0.204587095575705	0.126467219673023	0.154992635195719	0.130681613733202	0.087193139249653	0.158521305274429	0.150533088961277	0.119590671930515	0.0800749498652102	0.130321784169547	0.185558255089906	0.126942896803514	0.0897833270192509	0.0769143005922561	0.125710699956265	0.130647678587362	0.1718683491868	0.197782513745928	0.123834905515485	0.115203676697525	0.158013448264261	0.106251234171522	0.116442894609431	0.160223328364955	0.188854059857502	0.112633381944455	0.107976660810904	0.0878215245364269	0.127323204472418	0.178172095071066	0.115867752396304	0.0985696043483794	0.114784168084288	0.115438297274803	0.107971395012411	0.109786925314887	0.102553473452331	0.115386809467321	0.107216630561817	0.177073298452294	0.174906129828262	0.104367248488643
0.0726636310313505	0.0865910829553416	0.0596465771578438	0.110929603587764	1	0.101795198469408	0.109953675600484	0.111227413746952	0.169451347678734	0.105432109961574	0.12517885430852	0.106304477245168	0.0706573618057008	0.127104381290618	0.12026176869395	0.0985859868325783	0.0666085478536752	0.106140067314457	0.149776569244519	0.105281742160177	0.075333975955779	0.0676172408093532	0.101953757512905	0.105237275417351	0.141178105394957	0.15922867753859	0.100055729700712	0.0957763907924588	0.129773556037604	0.080695728998606	0.0881327917362069	0.137382634859293	0.0672176252126432	0.086266943803691	0.0793248661243869	0.0664341914147007	0.0899407158853051	0.136485693849401	0.0936917196781427	0.0814627803123496	0.0806793465144071	0.0906831934727502	0.0902900138519755	0.0898599736417531	0.0841067962443155	0.0957067652346133	0.0858959975543291	0.137452260417139	0.144535344478298	0.085671323485315
0.0922360189393219	0.104308739616504	0.0677804805626213	0.126591258481958	0.101795198469408	1	0.204438483040472	0.208274909786633	0.245787873158616	0.182710628282896	0.231835847508327	0.191862000974173	0.102303640568297	0.288976197128092	0.231295225529761	0.179322379497321	0.114214876758374	0.185022898909833	0.27860257409783	0.174347955188055	0.125861067757662	0.11432253308311	0.171128797042962	0.184778916913013	0.258817213895272	0.294870965996106	0.189264207051197	0.166592019097296	0.236184811974426	0.120126028110588	0.153041364309881	0.0972759731853839	0.0809636996330031	0.13997223754017	0.123433534652611	0.0890221265927212	0.149983690651891	0.238612930168198	0.163929280326245	0.144744806240556	0.127825795684093	0.157820954074924	0.157995310513898	0.161291115281494	0.138468559526195	0.1606293799376	0.137451675328418	0.233418512499689	0.242804505768243	0.141997814693626
0.10182562308292	0.112566681830216	0.0731855301708313	0.133220313695318	0.109953675600484	0.204438483040472	1	0.230604235749799	0.274920610774116	0.199685222267892	0.265850565415113	0.248509120801806	0.115397926153027	0.273473686366116	0.269741405412363	0.203821214439405	0.150041029346588	0.224667340493844	0.316264735093768	0.195103392490679	0.13696488151222	0.124662220967532	0.191622114598402	0.230125633175701	0.296720431444423	0.331771341476793	0.218468325490707	0.191038196054454	0.271317049339069	0.133906037676788	0.167776238669391	0.104968719694233	0.0892157909595016	0.156201428494113	0.140403447927835	0.100485184822213	0.165203018472714	0.264731290691092	0.182670842249842	0.160634645736093	0.144201258818384	0.172965390539408	0.172672846178712	0.177302653231079	0.15680992076436	0.178845532189387	0.15869858715701	0.26743908129369	0.284506119296665	0.156226002220412
0.101478665471135	0.113316180482318	0.0743352295083646	0.13778927152066	0.111227413746952	0.208274909786633	0.230604235749799	1	0.270627814825271	0.248787623033188	0.247264052002686	0.211915916899849	0.111212786528917	0.271847724809371	0.245319217092782	0.199197258274252	0.126956353844106	0.201981695499351	0.298915099238361	0.191050482917603	0.135234774163067	0.122712120259136	0.189987961799557	0.202584921971105	0.279037295017823	0.314277773795924	0.203856904851409	0.177763118054814	0.255212482282782	0.130459280019074	0.173991636156728	0.106578298766779	0.0891215916753577	0.155946914900308	0.137702093301173	0.0988393302489406	0.165094777059256	0.259239062863395	0.188933046834889	0.165829648493323	0.148419163410892	0.175192823301743	0.175587173099961	0.176908888521583	0.152984025615184	0.175508771211295	0.152150859275923	0.257131573288945	0.268159325509722	0.154912478040889
0.151239876136718	0.160311091673164	0.104762768464303	0.204587095575705	0.169451347678734	0.245787873158616	0.274920610774116	0.270627814825271	1	0.244845880317177	0.324567729139027	0.262724436376721	0.272239149163981	0.323580684466041	0.314472608340147	0.236566289820773	0.174365507849697	0.282726864494915	0.419702570148481	0.262264556641708	0.176111997683049	0.154203350510563	0.255213067371504	0.277808023614181	0.390450474433817	0.442770863166763	0.2848407900453	0.238965153578476	0.352202054539045	0.183430287410207	0.22162429405389	0.197274656735761	0.14087678470344	0.224628724638232	0.210800152708156	0.206942077679304	0.22162429405389	0.372939939180027	0.231225014883194	0.198306168151573	0.200485623638755	0.231662661246795	0.224272990695627	0.226405639085097	0.208129222695006	0.246982624327696	0.237223344454895	0.392774446835182	0.370374910225449	0.207277333516661
0.0926116458984549	0.103274302757084	0.069708932988326	0.126467219673023	0.105432109961574	0.182710628282896	0.199685222267892	0.248787623033188	0.244845880317177	1	0.221023407937021	0.195145518878619	0.102886388934802	0.231458465283029	0.215504851116861	0.173018633613055	0.113725742587292	0.180895683069141	0.265439248043975	0.171665908489199	0.123450502225531	0.109015778380094	0.170268716622517	0.182719404613717	0.247523831394983	0.279917268454795	0.180013954366005	0.160065939498901	0.226899453965951	0.117428769104975	0.154962795670929	0.0987562476505031	0.0827294973941611	0.144265618577737	0.126198663949905	0.0889835107371094	0.149212543717098	0.234266891145706	0.166599625250674	0.144815016887123	0.138491963075051	0.162541449879106	0.16261049034823	0.158826721586995	0.14097741996352	0.161370102258881	0.136815098799544	0.230778592188773	0.240045227358164	0.140512859518735
0.114939801684178	0.127406872159577	0.0817243149708114	0.154992635195719	0.12517885430852	0.231835847508327	0.265850565415113	0.247264052002686	0.324567729139027	0.221023407937021	1	0.305490911378074	0.129999400284061	0.295632166422636	0.289929306655238	0.217268893611855	0.162927023346503	0.250811444920479	0.361858358796882	0.222357995310514	0.154572541493761	0.138527653487056	0.217776750622022	0.247780100254952	0.336724117503368	0.381601007522778	0.248626138546084	0.211952777489297	0.306133338794161	0.152779829651419	0.188886239737178	0.122922752198837	0.102005830409109	0.180986956909678	0.160075300918443	0.113264692674835	0.187075975233194	0.30666693970807	0.2033314951796	0.175720573328438	0.163236535280119	0.196450851816042	0.194754094524008	0.200577482568013	0.177581740551183	0.205016550697206	0.181300564464344	0.313018662867491	0.407220287366325	0.178021727269669
0.0962561635439994	0.105986188980732	0.0708832060521577	0.130681613733202	0.106304477245168	0.191862000974173	0.248509120801806	0.211915916899849	0.262724436376721	0.195145518878619	0.305490911378074	1	0.110490787046721	0.245620537784298	0.238251345338379	0.182478933149225	0.134021885243624	0.207290790557253	0.293326331771634	0.18536225036824	0.130833736800764	0.117474406025244	0.18189618478272	0.205629723677224	0.275395702815886	0.307967006847001	0.20258258161622	0.175979767632014	0.251925453846008	0.12832487636344	0.15874071354495	0.103040852357249	0.0854074484719677	0.153253166427024	0.134271133038936	0.0967529038684604	0.155551980013369	0.250893357341474	0.167766877249849	0.148159969107316	0.139344437342117	0.165806830033189	0.16328743799888	0.167030250549618	0.149974329232349	0.172657048783235	0.15164885315297	0.253762632431175	0.291448196975969	0.149757846405434
0.0785630806091359	0.0792324221064072	0.0528414102393452	0.087193139249653	0.0706573618057008	0.102303640568297	0.115397926153027	0.111212786528917	0.272239149163981	0.102886388934802	0.129999400284061	0.110490787046721	1	0.12991924312923	0.128993047683268	0.100731507173919	0.0788269556224832	0.121197325559455	0.163313766991342	0.110484936159507	0.0794489049333218	0.0715624940576927	0.111127363575594	0.119034252556472	0.156665988938898	0.171455276549498	0.11350633431677	0.105971561762697	0.145833656351065	0.0919499105545617	0.095981756933667	0.100322530157667	0.0658994203233493	0.107823367565899	0.109362735991879	0.133778488335525	0.0952129503537593	0.148411557257514	0.0988094907241497	0.0864728950336207	0.0910535546333907	0.101375689856171	0.0966411519226747	0.097168316860648	0.0941732476958475	0.112261850606371	0.140596527205894	0.166369100294446	0.145497815424986	0.0905199537194821
0.117476161291408	0.131788601594074	0.0826809350302857	0.158521305274429	0.127104381290618	0.288976197128092	0.273473686366116	0.271847724809371	0.323580684466041	0.231458465283029	0.295632166422636	0.245620537784298	0.12991924312923	1	0.307974027911657	0.237063030145234	0.152136232057889	0.245459638385916	0.373181580821962	0.225488805058677	0.156956778033429	0.144188386866513	0.220212474969173	0.239429128934539	0.345628582754217	0.39420791420259	0.252845213316034	0.216490140523684	0.313179562265873	0.1545134475329	0.194623034650417	0.122729087832056	0.10132069151636	0.180737124025644	0.159889827793762	0.112233181259023	0.191123033919056	0.311569398104605	0.21188256684273	0.183908889984305	0.164908133757133	0.198587010737841	0.199048060650297	0.207524240957088	0.176834582253967	0.20476554763573	0.180855311947365	0.30894234974556	0.315980967063893	0.179219403882356
0.113982596535982	0.125903194145602	0.0795161901362818	0.150533088961277	0.12026176869395	0.231295225529761	0.269741405412363	0.245319217092782	0.314472608340147	0.215504851116861	0.289929306655238	0.238251345338379	0.128993047683268	0.307974027911657	1	0.239051746709242	0.155604052909573	0.24721548963881	0.371006806044552	0.219040542260227	0.15259962232523	0.138107559785097	0.213330076339451	0.240429045559396	0.344711748727798	0.389330029532353	0.252037205791793	0.21468397164075	0.313356844148455	0.15071095593258	0.186884066132578	0.120397509277313	0.09867082469718	0.176940483312538	0.155811174316945	0.113334903321402	0.183464807644769	0.301951124613659	0.199989468403015	0.172468650214947	0.157823294429809	0.191132395338598	0.189774989504971	0.197130139821577	0.17013122077299	0.198413239387588	0.176534431739893	0.300464999261325	0.309835780223124	0.172954858942423
0.0912501444437781	0.100331891577209	0.0649574274819098	0.119590671930515	0.0985859868325783	0.179322379497321	0.203821214439405	0.199197258274252	0.236566289820773	0.173018633613055	0.217268893611855	0.182478933149225	0.100731507173919	0.237063030145234	0.239051746709242	1	0.122300217799277	0.190764374532843	0.285898045364854	0.169890164219777	0.120553727965924	0.110628867984969	0.167095780486414	0.187907386306291	0.26703946569698	0.297337114956769	0.201186559926981	0.176021894019954	0.244167177400363	0.11941631549154	0.146803733451131	0.0952732144920625	0.0782951099747388	0.138449251598389	0.122128201715188	0.0878958308040435	0.144289022126593	0.230418762625118	0.15769750035471	0.138778656548532	0.125264862350565	0.149524981094321	0.151731935751408	0.156924598153753	0.134063426542842	0.15620435393772	0.138758178443284	0.227864265267525	0.234741398098754	0.136801641758952
0.0668472640520027	0.0683661543727337	0.0462123550259853	0.0800749498652102	0.0666085478536752	0.114214876758374	0.150041029346588	0.126956353844106	0.174365507849697	0.113725742587292	0.162927023346503	0.134021885243624	0.0788269556224832	0.152136232057889	0.155604052909573	0.122300217799277	1	0.492076874807104	0.214219996284687	0.127145922589837	0.0855232960388031	0.0778381556833324	0.126829974680286	0.192098961906336	0.205419091737523	0.216270732253162	0.163271640603402	0.132314596354605	0.188754594774865	0.0890303178348207	0.102740701843176	0.0688552885438166	0.0569463927086244	0.0986023693167773	0.0892485559278995	0.0635865646076907	0.101645415756732	0.16391874872926	0.107622097045741	0.0948689181855814	0.0887834103943937	0.104380705529235	0.103602537529785	0.108343511439216	0.0994109619297396	0.117163723914185	0.105922999398821	0.17501905195149	0.177288026013045	0.0996028710303559
0.105356048427793	0.110113989910145	0.0720785423099595	0.130321784169547	0.106140067314457	0.185022898909833	0.224667340493844	0.201981695499351	0.282726864494915	0.180895683069141	0.250811444920479	0.207290790557253	0.121197325559455	0.245459638385916	0.24721548963881	0.190764374532843	0.492076874807104	1	0.344704727663141	0.205671264976443	0.139676182647146	0.124733601791542	0.203463140141913	0.262454125387438	0.331973197085673	0.354381510026227	0.251897954676102	0.204123120219642	0.301994421179042	0.136563510649346	0.16597533558495	0.109406032557262	0.0911536048047486	0.159883976906548	0.142949754043329	0.103271377313477	0.165032172566067	0.272699028898995	0.175701265400632	0.151478007246324	0.143574043709053	0.170325470228492	0.166921424047439	0.173955945744723	0.156069198443079	0.183147104469054	0.164335331898891	0.278817886747302	0.276612102267658	0.160370770722745
0.14265603950519	0.154271220802244	0.0945769589136073	0.185558255089906	0.149776569244519	0.27860257409783	0.316264735093768	0.298915099238361	0.419702570148481	0.265439248043975	0.361858358796882	0.293326331771634	0.163313766991342	0.373181580821962	0.371006806044552	0.285898045364854	0.214219996284687	0.344704727663141	1	0.285726029280765	0.193570460040634	0.176663151258599	0.280914259636046	0.314472608340147	0.630768060591788	0.740290233260246	0.561557915738448	0.32962055533696	0.523912137226709	0.193423017682844	0.235456376516294	0.149916990537653	0.122218890467003	0.225243652884414	0.201901538344521	0.142614498205972	0.234583424143979	0.409328362029497	0.253141853297779	0.215523573955946	0.203333250445764	0.242937905996721	0.239930549968771	0.249180217565241	0.216676783825807	0.256728447159906	0.224032519231135	0.400225551702096	0.402638457589113	0.220481030692292
0.0976720782497656	0.103981675021246	0.0717198829237469	0.126942896803514	0.105281742160177	0.174347955188055	0.195103392490679	0.191050482917603	0.262264556641708	0.171665908489199	0.222357995310514	0.18536225036824	0.110484936159507	0.225488805058677	0.219040542260227	0.169890164219777	0.127145922589837	0.205671264976443	0.285726029280765	1	0.18937069319849	0.131242713817016	0.261223683806353	0.199975426273702	0.272988647816083	0.30239345168703	0.198204947802772	0.173703772505803	0.250142103423208	0.129105384717775	0.176236036491984	0.1069153098703	0.0925958485029774	0.166310006333585	0.151759434921313	0.106114323410716	0.175365424474554	0.272958223202571	0.185021143643669	0.157884143656834	0.164925686418774	0.180617765926481	0.17553217476015	0.188463220591612	0.166046716408959	0.185314858181808	0.153201678619542	0.252251933352544	0.246078077164426	0.221631315118546
0.0704239114058658	0.0762057581506516	0.0544088629239516	0.0897833270192509	0.075333975955779	0.125861067757662	0.13696488151222	0.135234774163067	0.176111997683049	0.123450502225531	0.154572541493761	0.130833736800764	0.0794489049333218	0.156956778033429	0.15259962232523	0.120553727965924	0.0855232960388031	0.139676182647146	0.193570460040634	0.18937069319849	1	0.121513273469006	0.172067279352073	0.138174259899335	0.185752504545408	0.206716818521569	0.130198330449334	0.120654363226004	0.171588676777975	0.0913841297609766	0.125379539739957	0.076906694438878	0.0696293609222168	0.117883968130217	0.107535503914975	0.0777404458668601	0.124162555199464	0.187755848327451	0.132625863554385	0.112809493649593	0.116535923716133	0.128300887725863	0.124892160835039	0.130987030045769	0.113566013366352	0.128417905470141	0.106200916541482	0.170798807004097	0.169513952171922	0.135280996172057
0.0613205159897434	0.0659251642270905	0.0469460562826096	0.0769143005922561	0.0676172408093532	0.11432253308311	0.124662220967532	0.122712120259136	0.154203350510563	0.109015778380094	0.138527653487056	0.117474406025244	0.0715624940576927	0.144188386866513	0.138107559785097	0.110628867984969	0.0778381556833324	0.124733601791542	0.176663151258599	0.131242713817016	0.121513273469006	1	0.125932448581672	0.120083901722647	0.168766793874706	0.188461465325448	0.117613657140935	0.110775140165317	0.156097282701706	0.0827944422422355	0.108588078524757	0.0675224564364879	0.0580990174897646	0.101565258601901	0.093072695810911	0.0667811490264855	0.10816447429047	0.164627876259586	0.115326545329017	0.101531908544782	0.096360309336407	0.111117417067331	0.110480840538457	0.114125358184002	0.0963930743048049	0.111166564519927	0.0915614116435581	0.148581232986717	0.148484108258966	0.105200999916625
0.095098858053088	0.103382544170542	0.0700675923745387	0.125710699956265	0.101953757512905	0.171128797042962	0.191622114598402	0.189987961799557	0.255213067371504	0.170268716622517	0.217776750622022	0.18189618478272	0.111127363575594	0.220212474969173	0.213330076339451	0.167095780486414	0.126829974680286	0.203463140141913	0.280914259636046	0.261223683806353	0.172067279352073	0.125932448581672	1	0.20113975282927	0.268210813317204	0.296259381531967	0.194401871113731	0.170445998505098	0.245256612599593	0.124471482044358	0.169888994042334	0.105086322527232	0.0911319565220571	0.165496733010852	0.150856057935485	0.103075372591811	0.168167663024002	0.259067046779306	0.177723917110481	0.153777991010112	0.16823845875929	0.177445414879099	0.171120605800862	0.175416912282036	0.163274566047009	0.181833580289531	0.147426852939413	0.246899541729259	0.242768815356239	0.203292294235267
0.101924503076835	0.108816848214821	0.0708867165844861	0.130647678587362	0.105237275417351	0.184778916913013	0.230125633175701	0.202584921971105	0.277808023614181	0.182719404613717	0.247780100254952	0.205629723677224	0.119034252556472	0.239429128934539	0.240429045559396	0.187907386306291	0.192098961906336	0.262454125387438	0.314472608340147	0.199975426273702	0.138174259899335	0.120083901722647	0.20113975282927	1	0.297556523227291	0.327215255603322	0.222360920754121	0.192387995734703	0.27176347203349	0.132345606056838	0.163554823544555	0.107839750050098	0.0922120303017449	0.160998570920798	0.145260269404102	0.102771126456688	0.161250744159718	0.262533112364826	0.17151495559908	0.150015870531568	0.149759016582877	0.171037523202425	0.167846449315958	0.172559338966763	0.161300476701036	0.184097873641314	0.16130632758825	0.272756952682412	0.280463741320575	0.161301646878479
0.137163226588772	0.145654034113598	0.0911155740378582	0.1718683491868	0.141178105394957	0.258817213895272	0.296720431444423	0.279037295017823	0.390450474433817	0.247523831394983	0.336724117503368	0.275395702815886	0.156665988938898	0.345628582754217	0.344711748727798	0.26703946569698	0.205419091737523	0.331973197085673	0.630768060591788	0.272988647816083	0.185752504545408	0.168766793874706	0.268210813317204	0.297556523227291	1	0.609696090290891	0.52976770515039	0.307081767611536	0.703917022717532	0.187644681470386	0.222167841476062	0.142349453015182	0.115220059181724	0.216453279934236	0.195135572370355	0.137732517914685	0.222910904152228	0.385947046545271	0.23745679485473	0.202045470169983	0.195173603137246	0.230659234089609	0.226770734447245	0.235152130381171	0.207487380367641	0.244820721502157	0.214695673415178	0.37652477777599	0.374873657404225	0.210239637713064
0.151401360623822	0.164736702761765	0.101842005567119	0.197782513745928	0.15922867753859	0.294870965996106	0.331771341476793	0.314277773795924	0.442770863166763	0.279917268454795	0.381601007522778	0.307967006847001	0.171455276549498	0.39420791420259	0.389330029532353	0.297337114956769	0.216270732253162	0.354381510026227	0.740290233260246	0.30239345168703	0.206716818521569	0.188461465325448	0.296259381531967	0.327215255603322	0.609696090290891	1	0.473852531313217	0.332558285807064	0.523186042123463	0.204858576742431	0.24981503882795	0.159307079427257	0.12998243271114	0.2400352808499	0.214241644567378	0.151561089844761	0.249426539916947	0.435584218401918	0.268987811139212	0.228417174109239	0.216580244186778	0.258731205853228	0.254017731113702	0.264256198649323	0.229679210481279	0.271844214277042	0.235767643716074	0.421751550850792	0.423402671222558	0.233987803825603
0.0966774274234009	0.102976492597896	0.0611028629853859	0.123834905515485	0.100055729700712	0.189264207051197	0.218468325490707	0.203856904851409	0.2848407900453	0.180013954366005	0.248626138546084	0.20258258161622	0.11350633431677	0.252845213316034	0.252037205791793	0.201186559926981	0.163271640603402	0.251897954676102	0.561557915738448	0.198204947802772	0.130198330449334	0.117613657140935	0.194401871113731	0.222360920754121	0.52976770515039	0.473852531313217	1	0.259826491939672	0.428073434485422	0.134064596720285	0.159335163685883	0.101465793519265	0.0816710718971648	0.154864500765735	0.139687884421574	0.0968933251615942	0.16025492315591	0.274922951129002	0.170909973861161	0.145214632483833	0.135949752580607	0.163766040572977	0.162662563244434	0.169690063877061	0.149549554820619	0.176763201429957	0.157483357882681	0.275649631320969	0.275283365781379	0.149616254934858
0.0916199205156972	0.0989534225496119	0.0657859131113994	0.115203676697525	0.0957763907924588	0.166592019097296	0.191038196054454	0.177763118054814	0.238965153578476	0.160065939498901	0.211952777489297	0.175979767632014	0.105971561762697	0.216490140523684	0.21468397164075	0.176021894019954	0.132314596354605	0.204123120219642	0.32962055533696	0.173703772505803	0.120654363226004	0.110775140165317	0.170445998505098	0.192387995734703	0.307081767611536	0.332558285807064	0.259826491939672	1	0.274790721077967	0.119449080459938	0.144469229452781	0.098786087175294	0.0797742142624152	0.140555570995397	0.126661469128525	0.0927310039976187	0.143203097459691	0.229811440532314	0.152286599859286	0.132250236595252	0.127450753813681	0.147353131760517	0.14684527475035	0.151492634464359	0.134859147203934	0.15686901472522	0.14056961312471	0.230203449975646	0.231880314251152	0.136655369578604
0.126967470529812	0.134427351727548	0.0841729112698327	0.158013448264261	0.129773556037604	0.236184811974426	0.271317049339069	0.255212482282782	0.352202054539045	0.226899453965951	0.306133338794161	0.251925453846008	0.145833656351065	0.313179562265873	0.313356844148455	0.244167177400363	0.188754594774865	0.301994421179042	0.523912137226709	0.250142103423208	0.171588676777975	0.156097282701706	0.245256612599593	0.27176347203349	0.703917022717532	0.523186042123463	0.428073434485422	0.274790721077967	1	0.174353806075269	0.203295219678874	0.131914980757895	0.106565426814909	0.198686475820477	0.179387324345395	0.12702539431323	0.205091442053544	0.347410762999574	0.217335593726094	0.185908723234019	0.178862499762308	0.210994402163658	0.208135658670942	0.215802076187328	0.191597540872104	0.224797815278714	0.198540203640129	0.340651818090066	0.340000029254436	0.192706869087861
0.201559846531228	0.15076127356262	0.069414048272745	0.106251234171522	0.080695728998606	0.120126028110588	0.133906037676788	0.130459280019074	0.183430287410207	0.117428769104975	0.152779829651419	0.12832487636344	0.0919499105545617	0.1545134475329	0.15071095593258	0.11941631549154	0.0890303178348207	0.136563510649346	0.193423017682844	0.129105384717775	0.0913841297609766	0.0827944422422355	0.124471482044358	0.132345606056838	0.187644681470386	0.204858576742431	0.134064596720285	0.119449080459938	0.174353806075269	1	0.112142492507208	0.0919177306748852	0.0858515308115034	0.113243044392144	0.107443059896995	0.0815985208957123	0.120743296711655	0.197739802269267	0.117419407685433	0.0988001293046074	0.103446318841173	0.113274639183099	0.112092759965889	0.112835237553334	0.105004995194959	0.121621514882463	0.113521546623526	0.175240800576897	0.167276572901323	0.103257920272885
0.100881874975317	0.0998708416647529	0.0737723741583864	0.116442894609431	0.0881327917362069	0.153041364309881	0.167776238669391	0.173991636156728	0.22162429405389	0.154962795670929	0.188886239737178	0.15874071354495	0.095981756933667	0.194623034650417	0.186884066132578	0.146803733451131	0.102740701843176	0.16597533558495	0.235456376516294	0.176236036491984	0.125379539739957	0.108588078524757	0.169888994042334	0.163554823544555	0.222167841476062	0.24981503882795	0.159335163685883	0.144469229452781	0.203295219678874	0.112142492507208	1	0.0998053117279571	0.10383189230857	0.166691484179932	0.159942485778687	0.100376943408756	0.264436991064233	0.276122383007853	0.243535866669982	0.224952863789883	0.215283102491454	0.213650704958773	0.185514958524523	0.181271310028274	0.150758348119013	0.17615470915971	0.131059581047221	0.212255268358256	0.207415414454909	0.142170415866436
0.108287342921962	0.10205263750682	0.0935594896271083	0.160223328364955	0.137382634859293	0.0972759731853839	0.104968719694233	0.106578298766779	0.197274656735761	0.0987562476505031	0.122922752198837	0.103040852357249	0.100322530157667	0.122729087832056	0.120397509277313	0.0952732144920625	0.0688552885438166	0.109406032557262	0.149916990537653	0.1069153098703	0.076906694438878	0.0675224564364879	0.105086322527232	0.107839750050098	0.142349453015182	0.159307079427257	0.101465793519265	0.098786087175294	0.131914980757895	0.0919177306748852	0.0998053117279571	1	0.162060506950123	0.115409042838733	0.143261021243109	0.129202509445526	0.102998725969309	0.146722406118858	0.096722479254948	0.0844385415493442	0.106007837263423	0.101824452905477	0.0939327762313558	0.0926765907465293	0.0910248852860426	0.106874938748524	0.0974280962529456	0.147264198274866	0.137480344675766	0.0880292310325207
0.155532086996842	0.12373602552157	0.146102797162905	0.188854059857502	0.0672176252126432	0.0809636996330031	0.0892157909595016	0.0891215916753577	0.14087678470344	0.0827294973941611	0.102005830409109	0.0854074484719677	0.0658994203233493	0.10132069151636	0.09867082469718	0.0782951099747388	0.0569463927086244	0.0911536048047486	0.122218890467003	0.0925958485029774	0.0696293609222168	0.0580990174897646	0.0911319565220571	0.0922120303017449	0.115220059181724	0.12998243271114	0.0816710718971648	0.0797742142624152	0.106565426814909	0.0858515308115034	0.10383189230857	0.162060506950123	1	0.100344178440358	0.10455974267798	0.0796759193572215	0.102506081265898	0.135304984809634	0.0918603919801889	0.0818302160293832	0.122368088090958	0.10122415187733	0.0867139515868337	0.0830074145368218	0.0825832252138134	0.0960578184674479	0.0795840604279631	0.12251611553747	0.112329720898053	0.0767604222585302
0.0909324412680628	0.099986104142867	0.0717930190139207	0.112633381944455	0.086266943803691	0.13997223754017	0.156201428494113	0.155946914900308	0.224628724638232	0.144265618577737	0.180986956909678	0.153253166427024	0.107823367565899	0.180737124025644	0.176940483312538	0.138449251598389	0.0986023693167773	0.159883976906548	0.225243652884414	0.166310006333585	0.117883968130217	0.101565258601901	0.165496733010852	0.160998570920798	0.216453279934236	0.2400352808499	0.154864500765735	0.140555570995397	0.198686475820477	0.113243044392144	0.166691484179932	0.115409042838733	0.100344178440358	1	0.345025356282463	0.193314191180665	0.156134143291153	0.230223928080894	0.157633725684078	0.142275731836286	0.231595961132556	0.212077401386953	0.165830818670766	0.150161557623194	0.161980934884013	0.275988982779376	0.145979928531413	0.214408979941696	0.199943246394025	0.137792196964267
0.091347269171529	0.098518116540897	0.0754632805632064	0.107976660810904	0.0793248661243869	0.123433534652611	0.140403447927835	0.137702093301173	0.210800152708156	0.126198663949905	0.160075300918443	0.134271133038936	0.109362735991879	0.159889827793762	0.155811174316945	0.122128201715188	0.0892485559278995	0.142949754043329	0.201901538344521	0.151759434921313	0.107535503914975	0.093072695810911	0.150856057935485	0.145260269404102	0.195135572370355	0.214241644567378	0.139687884421574	0.126661469128525	0.179387324345395	0.107443059896995	0.159942485778687	0.143261021243109	0.10455974267798	0.345025356282463	1	0.230670350775316	0.144566354180532	0.209880978326851	0.143667072815754	0.133339671794482	0.238471338697622	0.197011951899856	0.153321036718705	0.137334657584139	0.14331601958292	0.209635826152588	0.135994219323433	0.190919423044012	0.176719319775853	0.125978670590662
0.0720334904784124	0.0764602717444566	0.0563027951150943	0.0878215245364269	0.0664341914147007	0.0890221265927212	0.100485184822213	0.0988393302489406	0.206942077679304	0.0889835107371094	0.113264692674835	0.0967529038684604	0.133778488335525	0.112233181259023	0.113334903321402	0.0878958308040435	0.0635865646076907	0.103271377313477	0.142614498205972	0.106114323410716	0.0777404458668601	0.0667811490264855	0.103075372591811	0.102771126456688	0.137732517914685	0.151561089844761	0.0968933251615942	0.0927310039976187	0.12702539431323	0.0815985208957123	0.100376943408756	0.129202509445526	0.0796759193572215	0.193314191180665	0.230670350775316	1	0.0990979394637954	0.142921084695981	0.0984315234101311	0.0878700869003023	0.117721898554392	0.114939216595457	0.0993700057192422	0.0926748354803651	0.0959975543291446	0.130518959068656	0.108913972942572	0.138055486888893	0.124552809376632	0.0891719093053973
0.108808656972722	0.11187452187281	0.0804494066469004	0.127323204472418	0.0899407158853051	0.149983690651891	0.165203018472714	0.165094777059256	0.22162429405389	0.149212543717098	0.187075975233194	0.155551980013369	0.0952129503537593	0.191123033919056	0.183464807644769	0.144289022126593	0.101645415756732	0.165032172566067	0.234583424143979	0.175365424474554	0.124162555199464	0.10816447429047	0.168167663024002	0.161250744159718	0.222910904152228	0.249426539916947	0.16025492315591	0.143203097459691	0.205091442053544	0.120743296711655	0.264436991064233	0.102998725969309	0.102506081265898	0.156134143291153	0.144566354180532	0.0990979394637954	1	0.317986651200821	0.286601907096687	0.199135238869784	0.173636487302843	0.182116763230684	0.168824717658124	0.172168499700873	0.142929861026801	0.165349290653061	0.129481011676908	0.21204697677344	0.204738048465824	0.140828222339565
0.152370852635166	0.152544038896698	0.100577628840193	0.178172095071066	0.136485693849401	0.238612930168198	0.264731290691092	0.259239062863395	0.372939939180027	0.234266891145706	0.30666693970807	0.250893357341474	0.148411557257514	0.311569398104605	0.301951124613659	0.230418762625118	0.16391874872926	0.272699028898995	0.409328362029497	0.272958223202571	0.187755848327451	0.164627876259586	0.259067046779306	0.262533112364826	0.385947046545271	0.435584218401918	0.274922951129002	0.229811440532314	0.347410762999574	0.197739802269267	0.276122383007853	0.146722406118858	0.135304984809634	0.230223928080894	0.209880978326851	0.142921084695981	0.317986651200821	1	0.327573329900813	0.237208132148139	0.235712060287542	0.257611931129207	0.244407648864855	0.258965241341784	0.213083168899024	0.249610257775463	0.202653377351508	0.353090804306838	0.341503707268411	0.213382734324376
0.0928807867102948	0.0968172636278134	0.0689295948114332	0.115867752396304	0.0936917196781427	0.163929280326245	0.182670842249842	0.188933046834889	0.231225014883194	0.166599625250674	0.2033314951796	0.167766877249849	0.0988094907241497	0.21188256684273	0.199989468403015	0.15769750035471	0.107622097045741	0.175701265400632	0.253141853297779	0.185021143643669	0.132625863554385	0.115326545329017	0.177723917110481	0.17151495559908	0.23745679485473	0.268987811139212	0.170909973861161	0.152286599859286	0.217335593726094	0.117419407685433	0.243535866669982	0.096722479254948	0.0918603919801889	0.157633725684078	0.143667072815754	0.0984315234101311	0.286601907096687	0.327573329900813	1	0.260960978970449	0.173369101757168	0.197186893427552	0.197133065265184	0.208760533425387	0.149561841683768	0.17304613278296	0.133388819247079	0.222603732573498	0.219697011805628	0.1492973815817
0.0792850800913324	0.0810707708690176	0.0609542504501526	0.0985696043483794	0.0814627803123496	0.144744806240556	0.160634645736093	0.165829648493323	0.198306168151573	0.144815016887123	0.175720573328438	0.148159969107316	0.0864728950336207	0.183908889984305	0.172468650214947	0.138778656548532	0.0948689181855814	0.151478007246324	0.215523573955946	0.157884143656834	0.112809493649593	0.101531908544782	0.153777991010112	0.150015870531568	0.202045470169983	0.228417174109239	0.145214632483833	0.132250236595252	0.185908723234019	0.0988001293046074	0.224952863789883	0.0844385415493442	0.0818302160293832	0.142275731836286	0.133339671794482	0.0878700869003023	0.199135238869784	0.237208132148139	0.260960978970449	1	0.164145178064439	0.184812852058854	0.18301077879697	0.182255429257654	0.134585325682323	0.156017125546875	0.117864660202411	0.192268637635539	0.191328985148986	0.131700838285866
0.0966979055286496	0.0980716938464756	0.0852921859938536	0.114784168084288	0.0806793465144071	0.127825795684093	0.144201258818384	0.148419163410892	0.200485623638755	0.138491963075051	0.163236535280119	0.139344437342117	0.0910535546333907	0.164908133757133	0.157823294429809	0.125264862350565	0.0887834103943937	0.143574043709053	0.203333250445764	0.164925686418774	0.116535923716133	0.096360309336407	0.16823845875929	0.149759016582877	0.195173603137246	0.216580244186778	0.135949752580607	0.127450753813681	0.178862499762308	0.103446318841173	0.215283102491454	0.106007837263423	0.122368088090958	0.231595961132556	0.238471338697622	0.117721898554392	0.173636487302843	0.235712060287542	0.173369101757168	0.164145178064439	1	0.325024098341712	0.189205113090336	0.15231351394047	0.160572041242904	0.19833834803125	0.124109312125817	0.193259192840854	0.182889080342921	0.138971735826591
0.0930200378259858	0.0989633690578755	0.0739098700079133	0.115438297274803	0.0906831934727502	0.157820954074924	0.172965390539408	0.175192823301743	0.231662661246795	0.162541449879106	0.196450851816042	0.165806830033189	0.101375689856171	0.198587010737841	0.191132395338598	0.149524981094321	0.104380705529235	0.170325470228492	0.242937905996721	0.180617765926481	0.128300887725863	0.111117417067331	0.177445414879099	0.171037523202425	0.230659234089609	0.258731205853228	0.163766040572977	0.147353131760517	0.210994402163658	0.113274639183099	0.213650704958773	0.101824452905477	0.10122415187733	0.212077401386953	0.197011951899856	0.114939216595457	0.182116763230684	0.257611931129207	0.197186893427552	0.184812852058854	0.325024098341712	1	0.229922607389378	0.175156547801017	0.181993309510471	0.228654135041402	0.137726667027471	0.220188486331596	0.216565616968743	0.150620852269486
0.0859521660715827	0.091800712930607	0.0645706838370703	0.107971395012411	0.0902900138519755	0.157995310513898	0.172672846178712	0.175587173099961	0.224272990695627	0.16261049034823	0.194754094524008	0.16328743799888	0.0966411519226747	0.199048060650297	0.189774989504971	0.151731935751408	0.103602537529785	0.166921424047439	0.239930549968771	0.17553217476015	0.124892160835039	0.110480840538457	0.171120605800862	0.167846449315958	0.226770734447245	0.254017731113702	0.162662563244434	0.14684527475035	0.208135658670942	0.112092759965889	0.185514958524523	0.0939327762313558	0.0867139515868337	0.165830818670766	0.153321036718705	0.0993700057192422	0.168824717658124	0.244407648864855	0.197133065265184	0.18301077879697	0.189205113090336	0.229922607389378	1	0.187173099960945	0.174411729858686	0.192595117142076	0.130879958809754	0.215280762136568	0.213820380687977	0.146980430244991
0.0853126640991023	0.0890677635129897	0.0655167722995596	0.109786925314887	0.0898599736417531	0.161291115281494	0.177302653231079	0.176908888521583	0.226405639085097	0.158826721586995	0.200577482568013	0.167030250549618	0.097168316860648	0.207524240957088	0.197130139821577	0.156924598153753	0.108343511439216	0.173955945744723	0.249180217565241	0.188463220591612	0.130987030045769	0.114125358184002	0.175416912282036	0.172559338966763	0.235152130381171	0.264256198649323	0.169690063877061	0.151492634464359	0.215802076187328	0.112835237553334	0.181271310028274	0.0926765907465293	0.0830074145368218	0.150161557623194	0.137334657584139	0.0926748354803651	0.172168499700873	0.258965241341784	0.208760533425387	0.182255429257654	0.15231351394047	0.175156547801017	0.187173099960945	1	0.148760855224184	0.167790280798705	0.133164730266786	0.218128388943578	0.216290040180968	0.153456777302068
0.0827763044918724	0.0884446440247083	0.0609735583779585	0.102553473452331	0.0841067962443155	0.138468559526195	0.15680992076436	0.152984025615184	0.208129222695006	0.14097741996352	0.177581740551183	0.149974329232349	0.0941732476958475	0.176834582253967	0.17013122077299	0.134063426542842	0.0994109619297396	0.156069198443079	0.216676783825807	0.166046716408959	0.113566013366352	0.0963930743048049	0.163274566047009	0.161300476701036	0.207487380367641	0.229679210481279	0.149549554820619	0.134859147203934	0.191597540872104	0.105004995194959	0.150758348119013	0.0910248852860426	0.0825832252138134	0.161980934884013	0.14331601958292	0.0959975543291446	0.142929861026801	0.213083168899024	0.149561841683768	0.134585325682323	0.160572041242904	0.181993309510471	0.174411729858686	0.148760855224184	1	0.202690237940956	0.126595939191729	0.202227432762335	0.196150701301969	0.140518710405949
0.0942417030762502	0.101178514957062	0.0690840582338804	0.115386809467321	0.0957067652346133	0.1606293799376	0.178845532189387	0.175508771211295	0.246982624327696	0.161370102258881	0.205016550697206	0.172657048783235	0.112261850606371	0.20476554763573	0.198413239387588	0.15620435393772	0.117163723914185	0.183147104469054	0.256728447159906	0.185314858181808	0.128417905470141	0.111166564519927	0.181833580289531	0.184097873641314	0.244820721502157	0.271844214277042	0.176763201429957	0.15686901472522	0.224797815278714	0.121621514882463	0.17615470915971	0.106874938748524	0.0960578184674479	0.275988982779376	0.209635826152588	0.130518959068656	0.165349290653061	0.249610257775463	0.17304613278296	0.156017125546875	0.19833834803125	0.228654135041402	0.192595117142076	0.167790280798705	0.202690237940956	1	0.158945494597437	0.242774081154731	0.229291296658997	0.155539108061499
0.091918900852328	0.0923904823617691	0.0624444714235355	0.107216630561817	0.0858959975543291	0.137451675328418	0.15869858715701	0.152150859275923	0.237223344454895	0.136815098799544	0.181300564464344	0.15164885315297	0.140596527205894	0.180855311947365	0.176534431739893	0.138758178443284	0.105922999398821	0.164335331898891	0.224032519231135	0.153201678619542	0.106200916541482	0.0915614116435581	0.147426852939413	0.16130632758825	0.214695673415178	0.235767643716074	0.157483357882681	0.14056961312471	0.198540203640129	0.113521546623526	0.131059581047221	0.0974280962529456	0.0795840604279631	0.145979928531413	0.135994219323433	0.108913972942572	0.129481011676908	0.202653377351508	0.133388819247079	0.117864660202411	0.124109312125817	0.137726667027471	0.130879958809754	0.133164730266786	0.126595939191729	0.158945494597437	1	0.287186995818078	0.20243104363738	0.122065012133277
0.136848448856664	0.146309333481556	0.0936361362496105	0.177073298452294	0.137452260417139	0.233418512499689	0.26743908129369	0.257131573288945	0.392774446835182	0.230778592188773	0.313018662867491	0.253762632431175	0.166369100294446	0.30894234974556	0.300464999261325	0.227864265267525	0.17501905195149	0.278817886747302	0.400225551702096	0.252251933352544	0.170798807004097	0.148581232986717	0.246899541729259	0.272756952682412	0.37652477777599	0.421751550850792	0.275649631320969	0.230203449975646	0.340651818090066	0.175240800576897	0.212255268358256	0.147264198274866	0.12251611553747	0.214408979941696	0.190919423044012	0.138055486888893	0.21204697677344	0.353090804306838	0.222603732573498	0.192268637635539	0.193259192840854	0.220188486331596	0.215280762136568	0.218128388943578	0.202227432762335	0.242774081154731	0.287186995818078	1	0.357968103888353	0.201943079643739
0.128191476134962	0.141201508943812	0.0906545241254021	0.174906129828262	0.144535344478298	0.242804505768243	0.284506119296665	0.268159325509722	0.370374910225449	0.240045227358164	0.407220287366325	0.291448196975969	0.145497815424986	0.315980967063893	0.309835780223124	0.234741398098754	0.177288026013045	0.276612102267658	0.402638457589113	0.246078077164426	0.169513952171922	0.148484108258966	0.242768815356239	0.280463741320575	0.374873657404225	0.423402671222558	0.275283365781379	0.231880314251152	0.340000029254436	0.167276572901323	0.207415414454909	0.137480344675766	0.112329720898053	0.199943246394025	0.176719319775853	0.124552809376632	0.204738048465824	0.341503707268411	0.219697011805628	0.191328985148986	0.182889080342921	0.216565616968743	0.213820380687977	0.216290040180968	0.196150701301969	0.229291296658997	0.20243104363738	0.357968103888353	1	0.19584411481196
0.0804137162348956	0.0861862015601391	0.0598045511126193	0.104367248488643	0.085671323485315	0.141997814693626	0.156226002220412	0.154912478040889	0.207277333516661	0.140512859518735	0.178021727269669	0.149757846405434	0.0905199537194821	0.179219403882356	0.172954858942423	0.136801641758952	0.0996028710303559	0.160370770722745	0.220481030692292	0.221631315118546	0.135280996172057	0.105200999916625	0.203292294235267	0.161301646878479	0.210239637713064	0.233987803825603	0.149616254934858	0.136655369578604	0.192706869087861	0.103257920272885	0.142170415866436	0.0880292310325207	0.0767604222585302	0.137792196964267	0.125978670590662	0.0891719093053973	0.140828222339565	0.213382734324376	0.1492973815817	0.131700838285866	0.138971735826591	0.150620852269486	0.146980430244991	0.153456777302068	0.140518710405949	0.155539108061499	0.122065012133277	0.201943079643739	0.19584411481196	1
0.107476995042836	0.113423836807054	0.0768066442675201	0.13933273556769	0.113655531940725	0.193542375782008	0.217567288859764	0.212041125886227	0.298672287418983	0.192059760962003	0.249918014442915	0.206647778052444	0.124724825460721	0.250367947669665	0.240379898106799	0.187524738282501	0.142601626254101	0.22689477325618	0.318176219946552	0.240334846275252	0.157833240938073	0.130662305805397	0.242435314785046	0.227603315697784	0.301398215771944	0.336722947325925	0.220015885158786	0.190731024475724	0.274406902876735	0.140220900246761	0.193056167054532	0.117812002217486	0.101819187106985	0.191606902291646	0.17113640319634	0.117363239168179	0.18817184640836	0.297742581440693	0.201499582392925	0.17456034239392	0.184584667457512	0.204270562577433	0.199451771868057	0.203234370451849	0.191433716030115	0.215912657955671	0.1696473524004	0.287918941808538	0.279266649796609	0.221332919870637
0.0981898817681966	0.10410512874146	0.0706790100883923	0.126955183666663	0.102067849813576	0.178427778842314	0.198718655700154	0.201276078501354	0.264104660670482	0.179113502823784	0.224860419771903	0.188233280724106	0.112356634979237	0.228297816010075	0.216738218141553	0.172046216158103	0.124875193262118	0.198031761541241	0.278128652233503	0.201446924408	0.140301057401592	0.121202006269226	0.20449640682389	0.201038532480469	0.262710394247408	0.294913092384046	0.189100382209207	0.167476673244039	0.241122960782966	0.124812588768929	0.181075305306608	0.108248727066351	0.0936460827578742	0.16932379833747	0.150546546001869	0.104091671700868	0.17092635634536	0.261059273875642	0.200916248937698	0.178073800165873	0.163839176663151	0.189625206792295	0.200843697936246	0.197078652014095	0.161694241410532	0.190515711826252	0.154233190035354	0.259368367470822	0.250524166358276	0.171600963641124
0.0905299002277458	0.0941855345589967	0.0651978989464015	0.113388146395049	0.0952211415958587	0.155877289342463	0.176628045935316	0.170626790920008	0.244458551583616	0.155044123003202	0.202613006229732	0.167503587325223	0.110336908712995	0.200730775813017	0.195006852851649	0.15309168193992	0.117920828719665	0.183508689298874	0.251899124853545	0.177155210873289	0.120306235436776	0.104875690587531	0.173038526629582	0.180363837421397	0.23873579879969	0.265089950077305	0.175230268979912	0.155865002479313	0.219829241856662	0.118896171618224	0.158584494856339	0.104569689186244	0.0890882416182384	0.183749745852087	0.155325550678191	0.109021629267308	0.153302313879621	0.237151378542164	0.161113833398912	0.143746644881863	0.156055156313766	0.173996316866499	0.164819785360203	0.157119432697976	0.190404544969188	0.233666005028838	0.152823126216802	0.239353652489479	0.225068126267997	0.146815435225559
0.11652656229659	0.122248729991794	0.0801656386170258	0.15102222313236	0.126538600497033	0.205802909938756	0.239394023611255	0.22780751166155	0.335225705287886	0.20473219757861	0.275190921763399	0.223122121180651	0.138535844729155	0.269469339156916	0.261952704353206	0.200624289665724	0.159851797026872	0.247362931996601	0.346751368010567	0.225747999362253	0.154147767082031	0.131910300048124	0.225857996041875	0.257270239315914	0.326421875297115	0.366124240664544	0.240015972922094	0.205218406306086	0.297021167047218	0.150696913803267	0.191102555813807	0.127633886583477	0.107268118369299	0.187682712237277	0.168876205465606	0.120158207990264	0.186651200821465	0.305273258373717	0.201713139776233	0.176602887120296	0.173682709311833	0.200019893016527	0.196659143400857	0.198028836097634	0.183093276306686	0.214525412597253	0.198697592506184	0.428057637089944	0.315534544369472	0.182077562286351
0.0993173477343171	0.105149512109142	0.0714062753690813	0.127664896285711	0.107801134194486	0.170845614101808	0.193242810356655	0.189246069300834	0.280325075293605	0.170954440603987	0.222838938239497	0.184887158326471	0.12665093753154	0.222252094251942	0.215011621324729	0.165848371332408	0.127443147660303	0.202529338542573	0.279856419227771	0.193857738602837	0.133322704221561	0.11372515749857	0.191525574959373	0.198813440073019	0.266349061005738	0.296371718566474	0.194240386626627	0.168734028906308	0.243956545460662	0.129562924097903	0.167511193478601	0.113763188265461	0.0944341972655879	0.183517465629694	0.160385983029502	0.114155782797514	0.162739209866936	0.259932978086965	0.171014119653569	0.152326970981062	0.159400108533958	0.175837591072716	0.169842772033344	0.168462547739583	0.161966307665979	0.207776414196008	0.202008609580535	0.336478965329105	0.251588442742486	0.159327557532505
0.0906182486246758	0.0964199883859889	0.0663394070418353	0.117814342572372	0.0974403831160948	0.154247817253389	0.173442237847342	0.169602300568853	0.247044058643443	0.152588505639524	0.199517301804852	0.165923262688746	0.114276311074121	0.197975593023987	0.192608574182668	0.149032921479631	0.117606636076278	0.181098708855464	0.247200277332054	0.172767630551578	0.117764024942332	0.101819772195706	0.170910558949883	0.1795406175904	0.234861926375361	0.261025338729802	0.171964888825829	0.15095903355045	0.215766970864044	0.117592008858243	0.146440978443869	0.101997054078288	0.0865156065102822	0.150009434555632	0.134731012773949	0.0979254216661279	0.143923926764445	0.226126551764993	0.1520736275647	0.136220648658611	0.136215382860118	0.153738790065779	0.149720400727265	0.149286849984715	0.141474160287981	0.169248321892411	0.193948427354653	0.323233726854256	0.227091948155288	0.139526985023191
0.101740200129597	0.109160295294278	0.0741345440769275	0.132658628522783	0.10758406627885	0.175941151776402	0.202417586596788	0.199808675988105	0.270799245820638	0.180342189138706	0.227354067902472	0.19006460842206	0.116971814813569	0.230418177536396	0.222362090931564	0.174053070472474	0.136359314685581	0.215525914310831	0.292269076452081	0.23618247161954	0.160855224184057	0.122726747477171	0.294292313250651	0.214165583033597	0.278902139523182	0.307890360224499	0.202468489315549	0.178376876123553	0.255138176015165	0.131138568024609	0.17892217881189	0.10997707914934	0.097280653895155	0.179418919136351	0.165593857738603	0.108717383132185	0.174908470183147	0.27023229484961	0.186402538114873	0.162465973434047	0.188973417956665	0.191273986809175	0.18294349359401	0.183841604781345	0.17734068399797	0.195129721483141	0.157186717900936	0.263371544502579	0.256895782534224	0.21330023681466
0.152771638409319	0.163319617878556	0.103628866522247	0.20074891356338	0.160911392701311	0.288254782734617	0.344681909203007	0.318268078875811	0.469247297987149	0.283316633926077	0.40285611059347	0.32337005252634	0.180525321908501	0.387382269178843	0.381410268599605	0.285490238526044	0.296200872659828	0.450173405669802	0.539335661011297	0.316150057704375	0.209495989948176	0.182412818123708	0.313498435619031	0.397381435427415	0.503887475737102	0.565668749094941	0.364498279107798	0.292370881889603	0.448602442452867	0.202217486254072	0.259343793744524	0.163820453824067	0.136507342132093	0.252598305875607	0.22538056364522	0.156370519134595	0.25553135563594	0.443288666685194	0.274583599670595	0.237220419011288	0.230821303665435	0.271559861158446	0.26496591126837	0.270399630223928	0.244689076539844	0.289100821025748	0.252684899006373	0.46519321823663	0.458629692960066	0.247566542871645
0.146010353144925	0.155704103080931	0.100747889658118	0.192761282338951	0.154606476639601	0.2745016872496	0.320836033273996	0.300892114027941	0.44408614261245	0.268529101581641	0.376853597637412	0.301889105209191	0.170919335280704	0.363789151577472	0.355439350434502	0.268241823019438	0.23980417080495	0.369403077859219	0.491845179673433	0.298522504706307	0.200161484487104	0.173393090394745	0.296991912611149	0.366059295816469	0.457714614199811	0.516330557574924	0.33403739009474	0.273906652019946	0.410936770924601	0.192050984631182	0.246237806385366	0.157754253960685	0.131545789774697	0.238741064598183	0.213445923906286	0.149151694490073	0.241538373775153	0.413638710639985	0.260702954844315	0.226034692835735	0.219009532557993	0.257781021769689	0.252235550868345	0.256059105662635	0.232972089805268	0.271649964821541	0.235642434729696	0.429643227524914	0.427691371550353	0.234880649214445
0.0903508630790001	0.095971225336682	0.0667916806234705	0.117173670422449	0.0966546089632667	0.163970236536743	0.194748243636794	0.178496234222717	0.242654137966846	0.162926438257781	0.221328824249587	0.180326391743228	0.106955095903355	0.207407808301531	0.205503344513404	0.160766875787127	0.150030497749603	0.209882148504294	0.260690667981166	0.173567446833719	0.122803394099673	0.108209526122017	0.172917998352975	0.230493068892734	0.247935733854842	0.273261299160251	0.181047221047982	0.162806495069896	0.228080163005718	0.116686876606251	0.146669748133933	0.0989809217195172	0.0829003433008073	0.143735528196157	0.128079139100455	0.0925677642443506	0.142915818897488	0.226619781557126	0.154310421746578	0.136654199401162	0.131653446099433	0.154207446131613	0.15270025758531	0.153459117656954	0.142126534212332	0.16280825033606	0.143122355216139	0.240238306636223	0.246831086348856	0.142392164491843
0.106676593671973	0.114837411157934	0.0737279074155607	0.138281916224071	0.113145334575672	0.199411985835002	0.256300162215848	0.218904216588143	0.304615618650873	0.196440905307779	0.27982657970298	0.2300244128269	0.126910716923838	0.261570056329417	0.262036372040365	0.203124373772228	0.216629391639375	0.285512471897457	0.345231892601114	0.210721165730768	0.144062592791414	0.125364912521923	0.209851723890781	0.314744089506873	0.323920621013169	0.358293998306168	0.243738892456305	0.207836678334311	0.294588953232396	0.141946911974865	0.174631723217929	0.114763689979039	0.0950520509553767	0.171385065902931	0.15182964556788	0.108818603480985	0.172793374455319	0.283177382810386	0.183245984462969	0.160412897110686	0.154157713590295	0.181521142912308	0.176945749111031	0.18425175197504	0.16877674038297	0.196663239021907	0.174523481804472	0.302739239121372	0.314029111089333	0.168596533056781
0.0926754205690866	0.0999480733759766	0.0677822358287855	0.119994383148275	0.0991546930697704	0.160404120779865	0.198562437011542	0.176753254921693	0.243575652703037	0.160883893531405	0.216879224523409	0.181375455820682	0.108577546927772	0.206451188242057	0.204738633554546	0.162714636140638	0.16216465274253	0.224108580764916	0.265167181788528	0.177874284911878	0.123728419368192	0.106419739723282	0.180569203562605	0.268292725738199	0.252235550868345	0.277353994766381	0.185212467655564	0.166173680661501	0.231594790955113	0.119835239016056	0.14563823671812	0.0983285477951663	0.0835925032582128	0.146792616765425	0.131332817480111	0.0941223449770865	0.143267457219044	0.229379645055927	0.15360070912753	0.133712958398729	0.135953263112935	0.153837084970972	0.150579310970267	0.152571538066604	0.14523862112141	0.166218732493048	0.145720734227836	0.241866608547854	0.247664837776838	0.147115585739633
0.140124945696453	0.151462794939568	0.0952006634906101	0.180886906738321	0.14664751476252	0.267315042484755	0.301733471609301	0.286546323668155	0.397941950422507	0.255060944303942	0.344626325774475	0.280449699191261	0.157457028890218	0.356198795594867	0.352054612181255	0.273536290859305	0.199974256096259	0.323334947203056	0.654386922096899	0.277587445166216	0.189443244199942	0.174339178857234	0.271762301856048	0.29878872007454	0.570398606318666	0.743248441835599	0.450554883516149	0.315667359509228	0.497041352608106	0.18867677797492	0.229229862343251	0.147825883447401	0.120736275646998	0.221048566752041	0.198575894052134	0.139876282989862	0.229441664460395	0.394068077998177	0.245548571871567	0.209149617425112	0.200721414393475	0.237489559823128	0.233454788000415	0.241557681702959	0.211522152190353	0.248866024921854	0.216627636373211	0.382133438259244	0.382340559666616	0.216046058184148
0.130779323549675	0.142537266494748	0.0897365199215396	0.170351214132233	0.139178857233964	0.252727025394313	0.282419107827463	0.269478700576459	0.368345237450944	0.24059462566755	0.322538641453243	0.262836773411228	0.147281750936508	0.331807031888798	0.329945864666053	0.254664254150839	0.186035687486561	0.299654651382199	0.58981243518314	0.259567297636095	0.17956168078437	0.163426689114571	0.253965658217498	0.279122132882425	0.500594596413114	0.626042884077834	0.401702900723608	0.286861686488985	0.436845669685237	0.176344862994162	0.215328739411723	0.137544119346397	0.113825792758649	0.206751923844852	0.184159893045782	0.132143165359237	0.215250337523056	0.363694367204607	0.231276502690677	0.197704696945983	0.187399529296124	0.223059516687462	0.219503347438847	0.228078992828275	0.198799397943706	0.233171019970541	0.203174691402268	0.353510312920075	0.355448126765322	0.201426446302751
[truncated: 14 more columns]
