# Supplementary material for: Pairwise maximum entropy model explains the role of white matter structure in shaping emergent co-activation states
Source: Commun Biol. 2021 Feb 16;4:210. doi: 10.1038/s42003-021-01700-6 (PMC7887247; doi:10.1038/s42003-021-01700-6)
Supplement: Supplementary file 3 — Supplementary Data 2 [file 42003_2021_1700_MOESM3_ESM.zip › Manu_Fig4_Panel_b_Hgamma_Data.csv]

0	0.104139661830112	0.0387906876460505	0.054274923195902	0.0276792752823954	0.0198053463628302	0.0148166284492398	0.0139092722421467	0.0480665673087503	0.0200492042269517	0.0290490167895002	0.0303179181848441	0.0180324140452089	0.023158477699632	0.0272377033497842	0.0210849959102958	0.0041852283197112	0.0141815179890473	0.028926234470942	0.0124106961610046	0.00683925135129676	0.0162320685324584	0.0078584728753791	0.00329252605335273	0.0136164756770951	0.02156305941132	0.0246137668634486	0.0088676429744568	0.0141377706363777	0.0927414174898735	0.0211244131954616	0.0304434750091988	0.0506014205471489	0.0198258417609401	0.0240611162173869	0.0189683209245656	0.0306835690435774	0.0411237011248645	0.0128478576806859	0.0162619925694917	0.0359722741900167	0.0189772927700041	0.00850686588400051	0.0102123023910716	0.0116886101106183	0.0103307079064733	0.0175101609136967	0.0258230015923437	0.034416370067128	0.0110725022612647
0.104139661830112	-0	0.0530048644700793	0.0573702175167802	0.0220327284760412	0.0202622998548901	0.0151301035692529	0.0191992983296105	0.0227507911102552	0.0218239079692382	0.0209684347008226	0.0234288942754097	0.0173831067316873	0.0187264921559366	0.0204740206380916	0.0208448351484513	0.00703841367501984	0.0124084233690468	0.0094385181047747	0.0132428903963971	0.00974258078620972	0.0164449381230087	0.0131902617691182	0.00680557338897156	0.00149274634630361	0.00903822407473266	0.015943142985326	0.013404383000319	0.0113117477617652	0.0393256268466898	0.0142637436794125	0.0239905492235254	0.0389669682488326	0.0143628721690214	0.0160399150551084	0.0194603464852591	0.0229091972311725	0.0119803107249816	0.013063035361557	0.0157082733087501	0.0156319896836696	0.013942712741725	0.00657576504044494	0.0112976562747002	0.0121503568677341	0.00632482044164573	0.0171029258249654	0.0125376836888956	0.0183957932894823	0.0119321581902646
0.0387906876460505	0.0530048644700793	-0	0.0785321899250612	0.0209319105909297	0.0185211061784569	0.0126392445331385	0.0199908702403864	0.0151770452113518	0.0194933182809993	0.0174070499554164	0.0167911034999342	0.0164194931452685	0.0173800193704826	0.0157894376566831	0.0176510633472954	0.00595361860914072	0.00927095312747486	0.00112463933280542	0.0144632161254415	0.013105978788375	0.0164254226675494	0.0116465828041746	0.00629468700426114	-0.0016671616092129	0.00115746893477141	0.0113479459260508	0.0118173410671365	0.00638675399682058	0.0225472306574222	0.0162065072592736	0.0257153750276085	0.0378109584738154	0.0127691707817806	0.0169091453565345	0.0199250232357879	0.0218888759026645	0.00956380138801235	0.0130626249994076	0.016200618114841	0.0152760788321908	0.0117862154270481	0.00782435954294469	0.0136745073912606	0.00879444674206783	0.00458564703840761	0.0169688782651687	0.0111700400892289	0.0117827911363808	0.0131575163640518
0.054274923195902	0.0573702175167802	0.0785321899250612	0	0.0441382069596217	0.0272803214925409	0.0166832219287407	0.0243148464818957	0.0580238243942048	0.0287389354772217	0.0353684528904605	0.0338729530923264	0.0184447837023521	0.0366728835306182	0.0332214133862403	0.0251314578779423	0.00438195659749758	0.0150258194972426	0.0220134169550031	0.0152397429097233	0.0081169525517753	0.0153046391132201	0.012078988791607	0.00149783926892453	0.0082168337424104	0.019991906301687	0.0223518513127196	0.0103581035349875	0.0145494451193908	0.028834820157077	0.0216760337033191	0.0426753000810027	0.0334108511445573	0.018871787656526	0.0177707609878371	0.0228984220354869	0.0315239445218245	0.0257573062572658	0.0143236842792617	0.0162660172100224	0.0244316329755141	0.0172022734962006	0.0056584733873793	0.0131227603507526	0.01386694717003	0.00832057033498699	0.019096871156922	0.0286479871742891	0.0408571521931107	0.0152721375519676
0.0276792752823954	0.0220327284760412	0.0209319105909297	0.0441382069596217	-0	0.024127862640041	0.0202563547136119	0.0205426491793502	0.046406145240388	0.0249702833671586	0.0320956472226857	0.0252800129177663	0.0231406721103687	0.0234169016668996	0.0270963886042459	0.0238766806871358	0.00896985255645753	0.0113934088718132	0.0118785895874023	0.0130244299412656	0.0113140125462542	0.019603737838168	0.011638443817405	0.00900875565969892	-0.00418566070941483	0.00567102853402963	0.0156816015601837	0.0151424053927261	0.00594380820840874	0.0236178476398777	0.0199995733418606	0.0462482078686039	0.0153753162270624	0.0112989263542362	0.00603640788176136	0.0106713270490089	0.0199303953552745	0.00490797126937719	0.0128364688573263	0.0143344139275579	0.0150622288409146	0.0140475507119826	0.00805338928636656	0.0132692149175747	0.0135085066231268	0.0117419916484545	0.0219171943959254	0.0212859998602434	0.0349633812560736	0.0116015594784492
0.0198053463628302	0.0202622998548901	0.0185211061784569	0.0272803214925409	0.024127862640041	-0	0.0302828874715865	0.0516433741518335	0.02823119638397	0.0421099297451569	0.033895896959687	0.0361013346886357	0.0160488071153116	0.144689437488472	0.0543688801861187	0.0461089732746233	0.00337401677126562	0.0125632951814483	0.00458311177108496	0.017130584872145	0.015319075754792	0.0215411468668802	0.0137307434811039	-6.1171317076237e-05	0.0045099510894641	0.0113426080371874	0.00948992622459275	0.0109998606316043	0.00970497944650063	0.0185164234362431	0.025596824371941	0.0181515514721219	0.0166279710422577	0.0100502095816656	0.00944118097826015	0.0147064531286174	0.0215708786794007	0.00798909894094969	0.0183436782918712	0.0156300595005702	0.0134646945229069	0.0135898771175451	0.00741070341190686	0.0139567648820688	0.008858001266677	0.00225526075547901	0.0160074077149793	0.0130407102482032	0.0331120166338018	0.0157883210539186
0.0148166284492398	0.0151301035692529	0.0126392445331385	0.0166832219287407	0.0202563547136119	0.0302828874715865	-0	0.0278084360310276	0.0252553211429751	0.0250616016664355	0.0388005899819928	0.0562692307660155	0.0125696232233559	0.0445392640217131	0.0670248164827887	0.0469515059421804	0.0293964357672638	0.0068000752284433	0.0228162495996671	0.0058390347537542	0.00598380801635197	0.00472221859940267	0.0098346407352589	0.0626330692842973	0.007905821737863	0.0120224316328152	0.0263512722291994	0.0308385301680564	0.0119942713682314	0.0117255403226442	0.0165132840309465	0.0102147188048526	0.00942992327232085	0.0167643920974315	0.0146088417688957	0.0100882515286976	0.0137312933414721	0.0133327706055067	0.0114098927221614	0.0124115934627988	0.0207154753910857	0.0156444201652989	0.0187795980342633	0.015112429072553	0.0154706982136074	0.0263484137986552	0.0099493806807238	0.0118207843842015	0.0727525233709934	0.00373114127835552
0.0139092722421467	0.0191992983296105	0.0199908702403864	0.0243148464818957	0.0205426491793502	0.0516433741518335	0.0278084360310276	-0	0.0282484707489048	0.0852274736240439	0.0258528550857996	0.0345722893090448	0.0148864067898737	0.0949648615308065	0.0381779182085726	0.0389212402346276	0.00294504368189069	0.0113278453439806	-0.00654043430199175	0.0143336482596276	0.0161610357473597	0.020045881304541	0.0123749965227282	0.0023696598553261	-0.00363894006972268	0.00243440721184284	0.00233448709259003	0.00722008768229373	0.0380997934649179	0.0153932568502006	0.035703434603244	0.0127959572040828	0.0163629304175892	0.0106435480268928	0.0100074254689591	0.0163358919716399	0.0213364870388774	0.0155612624489093	0.0292806937206206	0.0284185187115227	0.0159814889756238	0.0159509393702726	0.0109245125048288	0.0180282412342536	0.0131723083586242	-0.000821426411054059	0.0144479212219998	0.0156346403335209	0.028755317523882	0.0126249471830826
0.0480665673087503	0.0227507911102552	0.0151770452113518	0.0580238243942048	0.046406145240388	0.02823119638397	0.0252553211429751	0.0282484707489048	0	0.0396195214564136	0.0536324910273931	0.050594855091997	0.0467468965059907	0.0528810786838456	0.0568176437544731	0.0226619432012068	-0.0122070101852874	0.00928004649168151	0.0642753304399838	0.0048370950499054	-0.00501925302565739	0.0145778331973167	-0.000780221298762446	-0.0141113972780877	0.046552738800416	0.0656761734768022	0.0362911097983407	-0.0168876604959249	0.0218618657619102	0.0188070248695668	0.0296544617535592	0.0386704463253927	0.0255711922583543	0.0374551892223204	0.0341737715039859	0.0403301066737437	0.0370995901890466	0.102290181275261	0.0147018349236434	0.0144110151355275	0.0461165899506191	0.0293647627957368	0.00831471226082932	0.00579548771587612	0.0111026574254294	0.0151519749202016	0.0277387411448268	0.10244358201889	0.0988109643212914	0.00766614899267844
0.0200492042269517	0.0218239079692382	0.0194933182809993	0.0287389354772217	0.0249702833671586	0.0421099297451569	0.0250616016664355	0.0852274736240439	0.0396195214564136	-0	0.0297485377368763	0.039803282623779	0.0190091315468929	0.0582630862696729	0.0370985389068776	0.0351052107488407	0.00457540064610055	0.0104824362815699	0.00165538714307184	0.0185077152063126	0.0141333598489225	0.0159832702139233	0.0132690221110928	0.00327522508072304	0.00330392559880282	0.00423486554870206	0.0115012998277462	0.00738499698455754	0.00757150131328161	0.0181822155516514	0.025183105898614	0.0153837479650772	0.0183327438079876	0.0123871945648606	0.00887334574387176	0.0159226932459034	0.0213258507297309	0.0130398147037423	0.0209297125970347	0.0223239728899303	0.0216652918435274	0.0176798806486856	0.0117030219926722	0.0151411590078314	0.0126634661321838	-0.000768165270808789	0.0160935584857214	0.0182774111126519	0.035404635330695	0.0158870165782029
0.0290490167895002	0.0209684347008226	0.0174070499554164	0.0353684528904605	0.0320956472226857	0.033895896959687	0.0388005899819928	0.0258528550857996	0.0536324910273931	0.0297485377368763	0	0.0845782673873643	0.0162521970738148	0.0413306412946347	0.0507586480125907	0.0311363406402348	0.00505902851321408	0.0200159784212074	0.0345949069995088	0.0100296003045166	0.00532061548646067	0.0133526095514742	0.0080697074828145	0.0138806711947411	0.00412232524776115	0.0179369433002351	0.0309751671387254	0.016469805166318	0.0138442945584941	0.0230581896523652	0.0233098150043062	0.021491017552057	0.0149418462503462	0.0141936271720771	0.0112987115421355	0.0144279858670024	0.0230925715976661	0.00964752684864053	0.0121561013226695	0.0133934566433122	0.0183687898666475	0.0131158916355278	0.00371365697463362	0.0123885427157209	0.0105806213988403	0.00618990847051618	0.0171475299757891	0.029185911553497	0.129996418083133	0.0130206596633778
0.0303179181848441	0.0234288942754097	0.0167911034999342	0.0338729530923264	0.0252800129177663	0.0361013346886357	0.0562692307660155	0.0345722893090448	0.050594855091997	0.039803282623779	0.0845782673873644	0	0.0150404556683546	0.0508656009704919	0.0631558700974719	0.0374874283801073	0.00570344443716209	0.0215718210137245	0.0394140302916641	0.0102724643076593	0.00687996351170858	0.0133559204719104	0.00592566621745512	0.0145097078575035	0.0190796909567978	0.0199739524701073	0.0350295119969892	0.0197936459420703	0.0179975684929396	0.0198746445120496	0.0213123922585567	0.0180662137091643	0.0160185813179289	0.0151139712666244	0.0161002844722146	0.0158748227447414	0.0219828847955794	0.0225185512128762	0.0137030895131556	0.0135169182264237	0.0226505210622878	0.0153061473018002	0.00894122923308126	0.0131119885575953	0.0107375453426507	0.00650667223968923	0.0172412936248351	0.028097441891011	0.0762680646981711	0.00948999825661426
0.0180324140452089	0.0173831067316873	0.0164194931452685	0.0184447837023521	0.0231406721103687	0.0160488071153116	0.0125696232233559	0.0148864067898737	0.0467468965059907	0.0190091315468929	0.0162521970738148	0.0150404556683546	-0	0.00904020357432266	0.0143297430614611	0.0160255217370255	0.00914091857535728	0.00943535949471839	-0.00247843483871511	0.0145999716604073	0.0131645734106898	0.0174771934545956	0.0120641624780395	0.00902419438801955	-0.00423760872383772	-0.00039737003116448	0.00804218493446737	0.0142926918519952	0.00789133801755579	0.0208568117879006	0.0122454980253905	0.0255320413678921	0.0178366533089046	0.0266862584597939	0.0252661356120341	0.0506532408338629	0.0132686610417888	0.0112314944485611	0.0167852700634201	0.0160151777790646	0.0128816144091377	0.0192197734415147	0.011460804925646	0.0148916507553947	0.0145009076453235	0.012779386588914	0.0457054971745176	0.0299572591366724	0.0107618310559564	0.0131331249019031
0.023158477699632	0.0187264921559366	0.0173800193704826	0.0366728835306182	0.0234169016668996	0.144689437488472	0.0445392640217131	0.0949648615308065	0.0528810786838456	0.0582630862696729	0.0413306412946347	0.0508656009704919	0.00904020357432266	0	0.0993645100278542	0.0662188592692504	-0.011768921905867	0.0193248609789477	0.0108437837188849	0.0178481379018846	0.0161498863399083	0.0219447942279486	0.0132006425827823	-0.00917415752354726	0.0330559799146907	0.0303817328508148	0.00105506625200289	0.00233568378187627	0.0504824167964354	0.0157322166837725	0.0285663115246899	0.015593157540763	0.0148330608200102	0.00902764253286405	0.0124772629081657	0.0160702454323118	0.0265538499140051	0.0389262888863651	0.0250929157209187	0.0138449212780077	0.0206365213859488	0.00925918981283864	0.00824352635594234	0.0121470078727201	0.00539772264409062	-0.00145260811343891	0.0118931786333066	0.0240943155962223	0.0566177988493977	0.0152596518891317
0.0272377033497842	0.0204740206380916	0.0157894376566831	0.0332214133862403	0.0270963886042459	0.0543688801861187	0.0670248164827887	0.0381779182085726	0.0568176437544731	0.0370985389068776	0.0507586480125907	0.0631558700974719	0.0143297430614611	0.0993645100278542	0	0.0618479945523179	0.00112448514729246	0.0203760007522434	0.0523267364596459	0.00988142897403847	0.00458059319311929	0.0157766788074063	0.00676550461590106	0.00646921260763298	0.0337770719679188	0.0414628190112551	0.0344949327469211	0.0210908682737532	0.0247042962801839	0.0180172797682927	0.0227864777862103	0.018631136273975	0.0154812130967503	0.0152082685702027	0.0145144948474912	0.0162541526710735	0.0268806491097222	0.0350432041255333	0.0185867208808658	0.0166779752679896	0.0197182288982401	0.01527056248327	0.00693841213035968	0.014424287914982	0.00704565836205098	0.00541170123424281	0.0153646888909938	0.027481017419608	0.0549529585373446	0.00953648559716425
0.0210849959102958	0.0208448351484513	0.0176510633472954	0.0251314578779423	0.0238766806871358	0.0461089732746233	0.0469515059421804	0.0389212402346276	0.0226619432012068	0.0351052107488407	0.0311363406402348	0.0374874283801073	0.0160255217370255	0.0662188592692504	0.0618479945523179	0	0.00898754606538535	0.0144061000387957	0.0229780752716981	0.0116583843212391	0.0125671571917415	0.0170067890940955	0.0116847361215845	0.0128991626831818	0.0136722435398721	0.0204181337650399	0.02361766184635	0.0299169022872168	0.0079145854224668	0.0194096929679622	0.0223109747058058	0.01678012845737	0.0168538866817831	0.0125889643686503	0.0123610295482996	0.0149690464254541	0.0194661306315624	0.0104110285954503	0.0183288787803194	0.0180016242158415	0.0180400554171479	0.0149877351072823	0.012487800026531	0.0161424491932517	0.010056891365784	0.0108277503807651	0.0148797467879738	0.0106085997577939	0.0354066990186406	0.00990749934468899
0.0041852283197112	0.00703841367501984	0.00595361860914072	0.00438195659749758	0.00896985255645753	0.00337401677126562	0.0293964357672638	0.00294504368189069	-0.0122070101852874	0.00457540064610055	0.00505902851321408	0.00570344443716209	0.00914091857535728	-0.011768921905867	0.00112448514729246	0.00898754606538535	-0	0.459728823685935	-0.00741029802064086	0.00613497793516832	0.00616124198595489	0.00314433654181539	0.00951453835242235	0.057171843392312	-0.00975922109357318	-0.0166088737261041	0.0171900920702541	0.0221236943836654	0.00142111645432197	0.00779412188804563	0.00653025823910004	0.0067432843423775	0.00631220654510649	0.0108208816265147	0.00777153881776318	0.00664547472920236	0.00363435636430744	-0.00776625791513886	0.00666462355982666	0.00929896353271021	0.0053990966396142	0.00866179513574656	0.0242676249018566	0.0181903311748842	0.0158869180139501	0.0289030893188621	0.00948373270199525	-0.00306714403619357	0.0109861207362824	0.00518138220999905
0.0141815179890473	0.0124084233690468	0.00927095312747486	0.0150258194972426	0.0113934088718132	0.0125632951814483	0.0068000752284433	0.0113278453439806	0.00928004649168151	0.0104824362815699	0.0200159784212074	0.0215718210137245	0.00943535949471839	0.0193248609789477	0.0203760007522434	0.0144061000387957	0.459728823685935	0	0.0225441026534091	0.0198739483884677	0.0128022255314977	0.0230386003185842	0.0167545733379908	0.0228164195678921	0.0532795826756159	0.00388194860632877	0.034678142599089	0.0270912985735347	0.0445441439470395	0.0117271827813339	0.0155769250778449	0.0088429207911594	0.00995055191838829	0.0103475623054703	0.0149776065733231	0.0128733848441994	0.0165328937041004	0.0259680548376608	0.0167726745302283	0.012453417539433	0.0145728903536772	0.0127339675807148	0.00614142003557556	0.013194949547577	0.00903789951990899	0.00336204299911663	0.0105446298422952	0.0178695248894873	0.0110394962505875	0.0170109365258732
0.028926234470942	0.0094385181047747	0.00112463933280542	0.0220134169550031	0.0118785895874023	0.00458311177108496	0.0228162495996671	-0.00654043430199175	0.0642753304399838	0.00165538714307184	0.0345949069995088	0.0394140302916641	-0.00247843483871511	0.0108437837188849	0.0523267364596459	0.022978075271698	-0.00741029802064086	0.0225441026534091	0	-0.00945407911839224	-0.00991344367564543	0.00446571157267148	-0.00830595751859603	0.000864861912340013	0.152165033989062	0.394715838251595	0.270854526718307	0.0933176560849658	0.0538312375227267	0.0115300136642367	0.00772795590156531	0.0071666830217509	0.00134854790085513	0.00664838404670999	0.00420336377080764	0.000574898850620032	0.0173755630564181	0.0586926797741427	-0.000952004847765169	0.00583546000409317	0.014984404372544	0.00431503186397354	-0.00975890541576599	-0.00608908701458812	-0.00368359959591569	-0.00267612526231797	0.0023785644765183	0.0331092189697961	0.0472241115133844	-0.00558504912410574
0.0124106961610046	0.0132428903963971	0.0144632161254415	0.0152397429097233	0.0130244299412656	0.017130584872145	0.0058390347537542	0.0143336482596276	0.0048370950499054	0.0185077152063126	0.0100296003045166	0.0102724643076593	0.0145999716604073	0.0178481379018846	0.00988142897403847	0.0116583843212391	0.00613497793516832	0.0198739483884677	-0.00945407911839224	-0	0.0674440222409016	0.0433028736799085	0.0733535051389241	0.00847882386069239	0.0192686680801165	-0.00155721972609954	0.00151883248308337	0.0158385073209988	0.0159990082775349	0.0144463950912202	0.0148864819262228	0.0122958660862819	0.013715947828605	0.0115595816720117	0.0110257040497945	0.014476333837684	0.0195201099723912	0.0197682289982715	0.0198997851710768	0.0159647654223612	0.0116139516597561	0.0173860781069897	0.0141854619685316	0.0211307070468182	0.0288973111783186	0.00665733460219059	0.0169064611342002	0.00883412199728627	-0.000687544775797246	0.0655489184344382
0.00683925135129676	0.00974258078620972	0.013105978788375	0.0081169525517753	0.0113140125462542	0.015319075754792	0.00598380801635197	0.0161610357473597	-0.00501925302565739	0.0141333598489226	0.00532061548646067	0.00687996351170858	0.0131645734106898	0.0161498863399083	0.00458059319311929	0.0125671571917415	0.00616124198595489	0.0128022255314977	-0.00991344367564543	0.0674440222409016	-0	0.0520958165643498	0.056928777247833	0.00543827420684382	0.00545682366185219	-0.00545963877231524	0.00121374037635188	0.0148190997552876	0.00953566422121263	0.0123903728132781	0.0119448216976776	0.01240308342816	0.0109838442616396	0.00906863200923706	0.0100152036639638	0.0113268359526859	0.0119063829007326	0.00717012769094328	0.0136622570847909	0.0135206802800139	0.0128054558689831	0.0111191382560203	0.0118294614369247	0.019562103552663	0.0198414592927315	0.00692272816032952	0.0126691310396569	0.00176284059858987	-0.00267151266453748	0.0397458826072336
0.0162320685324584	0.0164449381230087	0.0164254226675494	0.0153046391132201	0.019603737838168	0.0215411468668802	0.00472221859940267	0.020045881304541	0.0145778331973167	0.0159832702139233	0.0133526095514742	0.0133559204719104	0.0174771934545956	0.0219447942279486	0.0157766788074063	0.0170067890940955	0.00314433654181539	0.0230386003185842	0.00446571157267148	0.0433028736799085	0.0520958165643498	-0	0.0337548251914286	0.00024068553877476	0.0395509506231581	0.00966765974087296	0.0112982583325211	0.0142017748086789	0.0326939681869154	0.0182310172720443	0.0218246949449871	0.0188977092384338	0.0159945429285079	0.0122639504141487	0.00929602795333518	0.0163251802733895	0.0237860672343613	0.0303806962171591	0.0221429896726783	0.0224003725436476	0.00717018462574922	0.0149886901523429	0.00651235507958007	0.0212751529879107	0.0113695448147546	-0.00390974037631194	0.018990479242804	0.0154515614557571	0.00420228674363187	0.0352120105529798
0.0078584728753791	0.0131902617691182	0.0116465828041746	0.012078988791607	0.011638443817405	0.0137307434811039	0.0098346407352589	0.0123749965227282	-0.000780221298762446	0.0132690221110928	0.0080697074828145	0.00592566621745512	0.0120641624780395	0.0132006425827823	0.00676550461590106	0.0116847361215845	0.00951453835242235	0.0167545733379908	-0.00830595751859603	0.0733535051389241	0.056928777247833	0.0337548251914286	-0	0.011518367493312	0.0120489032534591	-0.0062096489657402	0.00220468633948508	0.0168464108904217	0.0152197911384749	0.0108700324271359	0.0113613274336002	0.0106400973464576	0.0123131758835428	0.0211621016726844	0.0170566987237398	0.00974293173599056	0.0170212594274578	0.0123836939744268	0.0141974976995784	0.0121909712666992	0.0239093799829897	0.0185941050971203	0.0212747847525388	0.0202652547053992	0.0385767287470124	0.0229893894235087	0.0104402197950378	0.00436587468742987	0.00565741679243835	0.0543051107807
0.00329252605335273	0.00680557338897156	0.00629468700426114	0.00149783926892453	0.00900875565969892	-6.1171317076237e-05	0.0626330692842973	0.0023696598553261	-0.0141113972780877	0.00327522508072304	0.0138806711947411	0.0145097078575035	0.00902419438801955	-0.00917415752354726	0.00646921260763298	0.0128991626831818	0.057171843392312	0.0228164195678921	0.000864861912340013	0.00847882386069239	0.00543827420684382	0.00024068553877476	0.011518367493312	-0	0.00469108799826496	-0.0175099408252613	0.0157974283197213	0.0373436610943153	0.00935946806343479	0.00933870432565697	0.00185471813789833	0.00452460869144878	0.00496652675786147	0.0066315011185278	0.0063007113693516	0.00986980576983557	0.00390404815286019	-0.00371801041072527	0.00532500397435378	0.00619775522995252	0.00405170677999646	0.00492251884780017	0.0108476947652081	0.0111220099290686	0.0110248471279963	0.0274161999269759	0.0103684336157878	0.000686721145429558	0.0340434624602992	0.00576615991888331
0.0136164756770951	0.00149274634630361	-0.0016671616092129	0.0082168337424104	-0.00418566070941483	0.0045099510894641	0.007905821737863	-0.00363894006972268	0.046552738800416	0.00330392559880282	0.00412232524776115	0.0190796909567978	-0.00423760872383772	0.0330559799146907	0.0337770719679188	0.0136722435398721	-0.00975922109357318	0.0532795826756159	0.152165033989062	0.0192686680801165	0.00545682366185219	0.0395509506231582	0.0120489032534591	0.00469108799826496	0	0.132446217976307	0.191032599831067	0.0426692856686094	0.411076621394945	0.000532184276055422	0.00538299710366472	-0.00814967916172016	-0.00211614625179573	0.0105882551898322	0.0138247200783788	0.00393861662937316	0.0132470227889386	0.109414858856638	0.0180753761492727	0.00567335941808283	0.0124797665452266	0.0132737747650313	0.00410178344156927	0.00155874319854078	-0.00716705921549308	0.00211599853730476	-0.00637049517844692	0.0359157348485556	0.0225376421330866	0.0149272958340534
0.02156305941132	0.00903822407473266	0.00115746893477141	0.019991906301687	0.00567102853402963	0.0113426080371874	0.0120224316328152	0.00243440721184284	0.0656761734768022	0.00423486554870206	0.0179369433002351	0.0199739524701073	-0.00039737003116448	0.0303817328508148	0.0414628190112551	0.0204181337650399	-0.0166088737261041	0.00388194860632877	0.394715838251595	-0.00155721972609954	-0.00545963877231524	0.00966765974087296	-0.0062096489657402	-0.0175099408252613	0.132446217976307	0	0.102694761434786	0.0174976420978412	0.0572026862363894	0.0112375786524934	0.00881366100780783	0.00188313406847774	0.00308780678204252	0.00500044063838676	0.00321850629668212	0.000185009073457177	0.0192724864233053	0.0734607565295292	0.00463421006904002	0.00556750788856338	0.00804440872306832	0.00670343931271368	-0.00333730667780909	-0.0025825172143966	-0.00404512173397576	-0.00573958897271997	0.00280658531160221	0.0265541664276157	0.0283111684700225	-0.00366206329183201
0.0246137668634486	0.015943142985326	0.0113479459260508	0.0223518513127196	0.0156816015601837	0.00948992622459275	0.0263512722291994	0.00233448709259003	0.0362911097983407	0.0115012998277462	0.0309751671387254	0.0350295119969892	0.00804218493446737	0.00105506625200289	0.0344949327469211	0.02361766184635	0.0171900920702541	0.034678142599089	0.270854526718307	0.00151883248308337	0.00121374037635188	0.0112982583325211	0.00220468633948508	0.0157974283197213	0.191032599831067	0.102694761434786	0	0.0785634232606868	0.0723796173924857	0.0171137689124268	0.017494762677979	0.0142512278517362	0.00951263934680436	0.015537597916811	0.0112499488944546	0.00937534436084349	0.0212311361992123	0.0323390343759211	0.0104531641022135	0.0123464628406281	0.0188563915987586	0.0158851265793608	0.00540722116326424	0.0121260477767583	0.00998910147396036	0.0109794190801716	0.0104719511605665	0.0199246826601597	0.0324341722127358	0.00368974480180941
0.0088676429744568	0.013404383000319	0.0118173410671365	0.0103581035349875	0.0151424053927261	0.0109998606316043	0.0308385301680564	0.00722008768229373	-0.0168876604959249	0.00738499698455754	0.016469805166318	0.0197936459420703	0.0142926918519952	0.00233568378187627	0.0210908682737532	0.0299169022872168	0.0221236943836654	0.0270912985735347	0.0933176560849658	0.0158385073209988	0.0148190997552876	0.0142017748086789	0.0168464108904217	0.0373436610943153	0.0426692856686094	0.0174976420978411	0.0785634232606868	-0	0.0350000407652623	0.0150769522330794	0.00771970235810753	0.0111686431525581	0.00970703616670525	0.0144762871232047	0.0160731694132678	0.0127954320506887	0.00671555333679307	-0.00947582235852507	0.00676494244284607	0.00947817871976063	0.0106661623980504	0.0105356780372336	0.017340431370889	0.014275340169233	0.0155114964420729	0.0223693918670124	0.0146733910346779	-0.00077862943517767	0.0104301743348625	0.0098013616887709
0.0141377706363777	0.0113117477617652	0.00638675399682058	0.0145494451193908	0.00594380820840874	0.00970497944650063	0.0119942713682314	0.0380997934649179	0.0218618657619102	0.00757150131328161	0.0138442945584941	0.0179975684929396	0.00789133801755579	0.0504824167964354	0.0247042962801839	0.0079145854224668	0.00142111645432197	0.0445441439470395	0.0538312375227267	0.0159990082775349	0.00953566422121263	0.0326939681869154	0.0152197911384749	0.00935946806343479	0.411076621394945	0.0572026862363894	0.0723796173924857	0.0350000407652623	0	0.00720307870988444	0.0114015268801563	0.00131800579289546	0.00520909611281045	0.0140434299497825	0.0161450214806281	0.0130980089767672	0.0154514729873528	0.0756124452423357	0.0210976714352767	0.0144985294429063	0.0119423017387048	0.0197560355364789	0.013191368664058	0.0128549388417868	0.0177180995567276	0.00593920500862295	0.0100708569151477	0.0283129853422731	0.0167145353421892	0.0163788639437066
0.0927414174898735	0.0393256268466898	0.0225472306574222	0.028834820157077	0.0236178476398777	0.0185164234362431	0.0117255403226442	0.0153932568502006	0.0188070248695668	0.0181822155516514	0.0230581896523652	0.0198746445120496	0.0208568117879006	0.0157322166837725	0.0180172797682927	0.0194096929679622	0.00779412188804563	0.0117271827813339	0.0115300136642367	0.0144463950912202	0.0123903728132782	0.0182310172720443	0.0108700324271359	0.00933870432565697	0.000532184276055422	0.0112375786524934	0.0171137689124268	0.0150769522330794	0.00720307870988444	-0	0.0212674176829426	0.0264655225496126	0.0297076600458607	0.0141078034916135	0.0157172140790767	0.0174808072839814	0.0243812515278444	0.0227264406296854	0.0141565355255034	0.0171752694102391	0.0187056839654067	0.0142699584829529	0.00824755545876011	0.0146075185010714	0.0136935597043471	0.00789064677561215	0.0189989504122283	0.00915079032004159	0.0176977367537331	0.0145486391066256
0.0211244131954616	0.0142637436794125	0.0162065072592736	0.0216760337033191	0.0199995733418606	0.025596824371941	0.0165132840309465	0.035703434603244	0.0296544617535592	0.025183105898614	0.0233098150043062	0.0213123922585567	0.0122454980253905	0.0285663115246899	0.0227864777862103	0.0223109747058058	0.00653025823910004	0.0155769250778449	0.00772795590156531	0.0148864819262228	0.0119448216976776	0.0218246949449871	0.0113613274336002	0.00185471813789833	0.00538299710366483	0.00881366100780788	0.017494762677979	0.00771970235810753	0.0114015268801563	0.0212674176829426	-0	0.0205533708261184	0.0248851970627209	0.015382451024192	0.0158793046342559	0.0167061050677765	0.0813915194721843	0.0425176726928227	0.0750105392846886	0.0738934730746324	0.0391281885371324	0.0391729532887767	0.0189130502125619	0.025748182027889	0.0130649183919866	0.0056002237620355	0.0161308976829092	0.0156427130712912	0.0138163363663009	0.0168545120344544
0.0304434750091988	0.0239905492235254	0.0257153750276085	0.0426753000810027	0.0462482078686039	0.0181515514721219	0.0102147188048526	0.0127959572040828	0.0386704463253927	0.0153837479650772	0.021491017552057	0.0180662137091643	0.0255320413678921	0.015593157540763	0.018631136273975	0.01678012845737	0.0067432843423775	0.0088429207911594	0.0071666830217509	0.0122958660862819	0.01240308342816	0.0188977092384338	0.0106400973464576	0.00452460869144878	-0.00814967916172016	0.00188313406847774	0.0142512278517362	0.0111686431525581	0.00131800579289546	0.0264655225496126	0.0205533708261184	-0	0.0621886675285347	0.0244248004448828	0.0694024205096146	0.0439613464507283	0.0196979114815161	-0.00041663012877	0.0116059698685293	0.0156382377743517	0.0298664638575658	0.0155749919345401	0.0061093992716942	0.0120094612948432	0.0100139061242117	0.00973413816794782	0.0214335405078453	0.0160357661196824	0.0189067028696181	0.0129411664857017
0.0506014205471489	0.0389669682488326	0.0378109584738154	0.0334108511445573	0.0153753162270624	0.0166279710422577	0.00942992327232085	0.0163629304175892	0.0255711922583543	0.0183327438079876	0.0149418462503462	0.0160185813179289	0.0178366533089046	0.0148330608200102	0.0154812130967503	0.0168538866817831	0.00631220654510649	0.00995055191838829	0.00134854790085513	0.013715947828605	0.0109838442616396	0.0159945429285079	0.0123131758835428	0.00496652675786147	-0.00211614625179573	0.00308780678204252	0.00951263934680436	0.00970703616670525	0.00520909611281045	0.0297076600458607	0.0248851970627209	0.0621886675285347	-0	0.025280956092744	0.0441895225297776	0.0291202037915801	0.0313282941007802	0.0209567155062848	0.0158982482608543	0.0178191841800319	0.0439858847737365	0.0222204686097041	0.0104429997877167	0.0135351205514002	0.0119992276440227	0.00793727147210405	0.0188122399048743	0.0173616246353225	0.0087392235495511	0.0113628752241724
0.0198258417609401	0.0143628721690214	0.0127691707817806	0.018871787656526	0.0112989263542362	0.0100502095816656	0.0167643920974315	0.0106435480268928	0.0374551892223204	0.0123871945648606	0.0141936271720771	0.0151139712666244	0.0266862584597939	0.00902764253286405	0.0152082685702027	0.0125889643686503	0.0108208816265147	0.0103475623054703	0.00664838404670999	0.0115595816720117	0.00906863200923706	0.0122639504141487	0.0211621016726844	0.0066315011185278	0.0105882551898322	0.00500044063838676	0.0155375979168111	0.0144762871232047	0.0140434299497825	0.0141078034916135	0.015382451024192	0.0244248004448828	0.025280956092744	0	0.112723092111079	0.0705666951243702	0.0196855651316945	0.0376559666066379	0.0155462503615283	0.0170390155716339	0.0674928083635078	0.0413706685597013	0.0372446019504892	0.0192175398674846	0.0396690701469497	0.0812600520116413	0.0357064939141173	0.0364493388301126	0.0243838741418771	0.0106514551301599
0.0240611162173869	0.0160399150551084	0.0169091453565345	0.0177707609878371	0.00603640788176136	0.00944118097826015	0.0146088417688957	0.0100074254689591	0.0341737715039859	0.00887334574387176	0.0112987115421355	0.0161002844722146	0.0252661356120341	0.0124772629081657	0.0145144948474912	0.0123610295482996	0.00777153881776318	0.0149776065733231	0.00420336377080764	0.0110257040497945	0.0100152036639638	0.00929602795333518	0.0170566987237398	0.0063007113693516	0.0138247200783788	0.00321850629668212	0.0112499488944546	0.0160731694132678	0.0161450214806281	0.0157172140790767	0.0158793046342559	0.0694024205096146	0.0441895225297776	0.112723092111079	0	0.0960862403917334	0.0181341251288014	0.0421305291222246	0.0186077117111289	0.0178834034693421	0.0768617789565619	0.0459189129724581	0.0279735474401123	0.0160704863136929	0.0299054329042808	0.0514090141571429	0.0220982263435348	0.0327501183225481	0.0216505800118129	0.00906023851158912
0.0189683209245656	0.0194603464852591	0.0199250232357879	0.0228984220354869	0.0106713270490089	0.0147064531286174	0.0100882515286976	0.0163358919716399	0.0403301066737437	0.0159226932459034	0.0144279858670024	0.0158748227447414	0.0506532408338629	0.0160702454323118	0.0162541526710735	0.0149690464254541	0.00664547472920236	0.0128733848441994	0.000574898850620032	0.014476333837684	0.0113268359526859	0.0163251802733895	0.00974293173599056	0.00986980576983557	0.00393861662937316	0.000185009073457177	0.00937534436084349	0.0127954320506887	0.0130980089767672	0.0174808072839814	0.0167061050677765	0.0439613464507283	0.0291202037915801	0.0705666951243702	0.0960862403917334	0	0.0191102535996839	0.0238533462003363	0.0167679055616878	0.0192659342618488	0.0254314501538428	0.0243871000043035	0.0123340856055195	0.015105348554144	0.0162489453606778	0.0194857691361636	0.0419880487225913	0.0314958063794888	0.00835890443670105	0.0135652430433709
0.0306835690435774	0.0229091972311725	0.0218888759026645	0.0315239445218245	0.0199303953552745	0.0215708786794007	0.0137312933414721	0.0213364870388774	0.0370995901890466	0.0213258507297309	0.0230925715976661	0.0219828847955794	0.0132686610417888	0.0265538499140051	0.0268806491097222	0.0194661306315624	0.00363435636430744	0.0165328937041004	0.0173755630564181	0.0195201099723912	0.0119063829007326	0.0237860672343613	0.0170212594274578	0.00390404815286019	0.0132470227889386	0.0192724864233053	0.0212311361992123	0.00671555333679307	0.0154514729873528	0.0243812515278444	0.0813915194721843	0.0196979114815161	0.0313282941007802	0.0196855651316945	0.0181341251288014	0.0191102535996839	0	0.0963941517456718	0.0672640651889326	0.0501807834015888	0.0371008855308586	0.0296777608977252	0.0178801594964112	0.0226409512685112	0.0149211221217718	0.00815211701109246	0.0161362632203329	0.0221160206339904	0.0201072492513866	0.0205009672857684
0.0411237011248645	0.0119803107249816	0.00956380138801235	0.0257573062572658	0.00490797126937719	0.00798909894094969	0.0133327706055067	0.0155612624489093	0.102290181275261	0.0130398147037423	0.00964752684864053	0.0225185512128762	0.0112314944485611	0.0389262888863651	0.0350432041255333	0.0104110285954504	-0.00776625791513886	0.0259680548376608	0.0586926797741427	0.0197682289982715	0.00717012769094328	0.0303806962171591	0.0123836939744268	-0.00371801041072527	0.109414858856638	0.0734607565295292	0.0323390343759211	-0.00947582235852507	0.0756124452423357	0.0227264406296854	0.0425176726928227	-0.00041663012877	0.0209567155062848	0.0376559666066379	0.0421305291222246	0.0238533462003363	0.0963941517456718	0	0.0849182432911149	0.0429060542086953	0.0458497875252655	0.0539857208994165	0.0309077036935433	0.0371169276434635	0.0185434653500231	0.0207309537987303	0.0118072556299321	0.0785254998678427	0.0283249997867644	0.0164594347515908
0.0128478576806859	0.013063035361557	0.0130626249994076	0.0143236842792617	0.0128364688573263	0.0183436782918712	0.0114098927221614	0.0292806937206206	0.0147018349236435	0.0209297125970347	0.0121561013226695	0.0137030895131556	0.0167852700634201	0.0250929157209187	0.0185867208808658	0.0183288787803194	0.00666462355982666	0.0167726745302283	-0.000952004847765143	0.0198997851710768	0.0136622570847909	0.0221429896726783	0.0141974976995784	0.00532500397435378	0.0180753761492727	0.00463421006904009	0.0104531641022135	0.00676494244284607	0.0210976714352767	0.0141565355255034	0.0750105392846886	0.0116059698685293	0.0158982482608543	0.0155462503615283	0.0186077117111289	0.0167679055616878	0.0672640651889326	0.0849182432911149	-0	0.0832305515792058	0.0183035251588543	0.0422109772853834	0.0247407045606828	0.0381789386151754	0.0143797013505733	0.00589286982958387	0.0146685157073717	0.0199565843865103	0.000869376276498762	0.0190145811612449
0.0162619925694917	0.0157082733087501	0.016200618114841	0.0162660172100224	0.0143344139275579	0.0156300595005702	0.0124115934627988	0.0284185187115227	0.0144110151355275	0.0223239728899303	0.0133934566433122	0.0135169182264237	0.0160151777790646	0.0138449212780077	0.0166779752679896	0.0180016242158415	0.00929896353271021	0.012453417539433	0.00583546000409317	0.0159647654223612	0.0135206802800139	0.0224003725436476	0.0121909712666992	0.00619775522995252	0.00567335941808283	0.00556750788856338	0.0123464628406281	0.00947817871976063	0.0144985294429063	0.0171752694102391	0.0738934730746324	0.0156382377743517	0.0178191841800319	0.0170390155716339	0.0178834034693421	0.0192659342618488	0.0501807834015888	0.0429060542086953	0.0832305515792058	-0	0.01863148462981	0.0411716368034037	0.0273120108145016	0.0344626712153144	0.0160258190781541	0.00592930282177575	0.017843296779378	0.0182402223601874	0.0004347356910661	0.0156358506412564
0.0359722741900167	0.0156319896836696	0.0152760788321908	0.0244316329755141	0.0150622288409146	0.0134646945229069	0.0207154753910857	0.0159814889756238	0.0461165899506191	0.0216652918435274	0.0183687898666475	0.0226505210622878	0.0128816144091377	0.0206365213859488	0.0197182288982401	0.0180400554171479	0.0053990966396142	0.0145728903536772	0.014984404372544	0.0116139516597561	0.0128054558689831	0.00717018462574922	0.0239093799829897	0.00405170677999646	0.0124797665452266	0.00804440872306832	0.0188563915987586	0.0106661623980504	0.0119423017387048	0.0187056839654067	0.0391281885371324	0.0298664638575658	0.0439858847737365	0.0674928083635078	0.0768617789565619	0.0254314501538428	0.0371008855308586	0.0458497875252655	0.0183035251588543	0.01863148462981	0	0.0777605185256139	0.0425523784714547	0.0186799694303125	0.0403808427580651	0.0558458156311919	0.0144549973333541	0.0218402442855515	0.0388755791783684	0.00945010949403679
0.0189772927700041	0.013942712741725	0.0117862154270481	0.0172022734962006	0.0140475507119826	0.0135898771175451	0.0156444201652989	0.0159509393702726	0.0293647627957368	0.0176798806486856	0.0131158916355278	0.0153061473018002	0.0192197734415147	0.00925918981283864	0.01527056248327	0.0149877351072823	0.00866179513574656	0.0127339675807148	0.00431503186397354	0.0173860781069897	0.0111191382560203	0.0149886901523429	0.0185941050971203	0.00492251884780017	0.0132737747650313	0.00670343931271368	0.0158851265793609	0.0105356780372336	0.0197560355364789	0.0142699584829529	0.0391729532887767	0.0155749919345401	0.0222204686097041	0.0413706685597013	0.0459189129724581	0.0243871000043035	0.0296777608977252	0.0539857208994165	0.0422109772853834	0.0411716368034037	0.0777605185256139	0	0.063817351405908	0.0304701651681461	0.0406853154828598	0.0581920300436273	0.0187784023646225	0.0293189491288154	0.0186061580480096	0.0162809499332529
0.00850686588400051	0.00657576504044494	0.00782435954294469	0.0056584733873793	0.00805338928636656	0.00741070341190686	0.0187795980342633	0.0109245125048288	0.00831471226082932	0.0117030219926722	0.00371365697463362	0.00894122923308126	0.011460804925646	0.00824352635594234	0.00693841213035968	0.012487800026531	0.0242676249018566	0.00614142003557556	-0.00975890541576599	0.0141854619685316	0.0118294614369247	0.00651235507958007	0.0212747847525388	0.0108476947652081	0.00410178344156927	-0.00333730667780909	0.00540722116326424	0.017340431370889	0.013191368664058	0.00824755545876011	0.0189130502125619	0.0061093992716942	0.0104429997877167	0.0372446019504892	0.0279735474401123	0.0123340856055195	0.0178801594964112	0.0309077036935433	0.0247407045606828	0.0273120108145016	0.0425523784714547	0.063817351405908	-0	0.0454468180718234	0.0530010385696793	0.136745926155978	0.00927296602749855	0.00912160759619023	0.0164833302670991	0.00975431864984515
0.0102123023910716	0.0112976562747002	0.0136745073912606	0.0131227603507526	0.0132692149175747	0.0139567648820688	0.015112429072553	0.0180282412342536	0.00579548771587612	0.0151411590078314	0.0123885427157209	0.0131119885575953	0.0148916507553947	0.0121470078727201	0.014424287914982	0.0161424491932517	0.0181903311748842	0.013194949547577	-0.00608908701458812	0.0211307070468182	0.019562103552663	0.0212751529879107	0.0202652547053992	0.0111220099290686	0.00155874319854078	-0.0025825172143966	0.0121260477767583	0.014275340169233	0.0128549388417868	0.0146075185010714	0.025748182027889	0.0120094612948432	0.0135351205514002	0.0192175398674846	0.0160704863136929	0.015105348554144	0.0226409512685112	0.0371169276434635	0.0381789386151754	0.0344626712153144	0.0186799694303125	0.0304701651681461	0.0454468180718234	-0	0.0264669849524711	0.0328420867544493	0.0139224807598303	0.0116747935666498	0.0104401222315016	0.019911314427498
0.0116886101106183	0.0121503568677341	0.00879444674206783	0.01386694717003	0.0135085066231268	0.008858001266677	0.0154706982136074	0.0131723083586242	0.0111026574254294	0.0126634661321838	0.0105806213988403	0.0107375453426507	0.0145009076453235	0.00539772264409062	0.00704565836205098	0.010056891365784	0.0158869180139501	0.00903789951990899	-0.00368359959591569	0.0288973111783186	0.0198414592927315	0.0113695448147546	0.0385767287470124	0.0110248471279963	-0.00716705921549308	-0.00404512173397576	0.00998910147396036	0.0155114964420729	0.0177180995567276	0.0136935597043471	0.0130649183919866	0.0100139061242117	0.0119992276440227	0.0396690701469497	0.0299054329042808	0.0162489453606778	0.0149211221217718	0.0185434653500231	0.0143797013505733	0.0160258190781541	0.0403808427580651	0.0406853154828598	0.0530010385696793	0.0264669849524711	-0	0.0832564161829589	0.0163811461984817	0.014737449597865	0.0164024338244243	0.018374299767964
0.0103307079064733	0.00632482044164573	0.00458564703840761	0.00832057033498699	0.0117419916484545	0.00225526075547901	0.0263484137986552	-0.000821426411054059	0.0151519749202016	-0.000768165270808789	0.00618990847051618	0.00650667223968923	0.012779386588914	-0.00145260811343891	0.00541170123424281	0.0108277503807651	0.0289030893188621	0.00336204299911663	-0.00267612526231797	0.00665733460219059	0.00692272816032952	-0.00390974037631194	0.0229893894235087	0.0274161999269759	0.00211599853730476	-0.00573958897271997	0.0109794190801716	0.0223693918670124	0.00593920500862295	0.00789064677561215	0.0056002237620355	0.00973413816794782	0.00793727147210405	0.0812600520116413	0.0514090141571429	0.0194857691361636	0.00815211701109246	0.0207309537987303	0.00589286982958387	0.00592930282177575	0.0558458156311919	0.0581920300436273	0.136745926155978	0.0328420867544493	0.0832564161829589	-0	0.0149990075916782	0.0149413877175956	0.0325783366476888	0.000647153998756748
0.0175101609136967	0.0171029258249654	0.0169688782651687	0.019096871156922	0.0219171943959254	0.0160074077149793	0.0099493806807238	0.0144479212219998	0.0277387411448268	0.0160935584857214	0.0171475299757891	0.0172412936248351	0.0457054971745176	0.0118931786333066	0.0153646888909938	0.0148797467879738	0.00948373270199525	0.0105446298422952	0.0023785644765183	0.0169064611342002	0.0126691310396569	0.018990479242804	0.0104402197950378	0.0103684336157878	-0.00637049517844692	0.00280658531160221	0.0104719511605665	0.0146733910346779	0.0100708569151477	0.0189989504122283	0.0161308976829092	0.0214335405078453	0.0188122399048743	0.0357064939141173	0.0220982263435348	0.0419880487225913	0.0161362632203329	0.0118072556299321	0.0146685157073717	0.017843296779378	0.0144549973333541	0.0187784023646225	0.00927296602749855	0.0139224807598303	0.0163811461984817	0.0149990075916782	0	0.125829603305103	0.0137787345969809	0.0142005885838482
0.0258230015923437	0.0125376836888956	0.0111700400892289	0.0286479871742891	0.0212859998602434	0.0130407102482032	0.0118207843842015	0.0156346403335209	0.10244358201889	0.0182774111126519	0.029185911553497	0.028097441891011	0.0299572591366724	0.0240943155962223	0.027481017419608	0.0106085997577939	-0.00306714403619357	0.0178695248894873	0.0331092189697961	0.00883412199728627	0.00176284059858987	0.0154515614557571	0.00436587468742987	0.000686721145429558	0.0359157348485556	0.0265541664276157	0.0199246826601597	-0.00077862943517767	0.0283129853422731	0.00915079032004159	0.0156427130712912	0.0160357661196824	0.0173616246353225	0.0364493388301126	0.0327501183225481	0.0314958063794888	0.0221160206339904	0.0785254998678427	0.0199565843865103	0.0182402223601874	0.0218402442855515	0.0293189491288154	0.00912160759619023	0.0116747935666498	0.014737449597865	0.0149413877175956	0.125829603305103	0	0.04823583425235	0.0111471512437405
0.034416370067128	0.0183957932894823	0.0117827911363808	0.0408571521931107	0.0349633812560736	0.0331120166338018	0.0727525233709933	0.028755317523882	0.0988109643212914	0.035404635330695	0.129996418083133	0.0762680646981711	0.0107618310559564	0.0566177988493977	0.0549529585373446	0.0354066990186406	0.0109861207362824	0.0110394962505875	0.0472241115133844	-0.000687544775797246	-0.00267151266453748	0.00420228674363187	0.00565741679243835	0.0340434624602992	0.0225376421330866	0.0283111684700225	0.0324341722127358	0.0104301743348625	0.0167145353421892	0.0176977367537331	0.0138163363663009	0.0189067028696181	0.0087392235495511	0.0243838741418771	0.0216505800118129	0.00835890443670105	0.0201072492513866	0.0283249997867644	0.000869376276498762	0.0004347356910661	0.0388755791783684	0.0186061580480096	0.0164833302670991	0.0104401222315016	0.0164024338244243	0.0325783366476888	0.0137787345969809	0.04823583425235	0	0.00033758282730973
0.0110725022612647	0.0119321581902646	0.0131575163640518	0.0152721375519676	0.0116015594784492	0.0157883210539186	0.00373114127835552	0.0126249471830826	0.00766614899267844	0.0158870165782029	0.0130206596633778	0.00948999825661426	0.0131331249019031	0.0152596518891317	0.00953648559716425	0.00990749934468899	0.00518138220999905	0.0170109365258732	-0.00558504912410574	0.0655489184344382	0.0397458826072336	0.0352120105529798	0.0543051107807	0.00576615991888331	0.0149272958340534	-0.00366206329183201	0.00368974480180941	0.0098013616887709	0.0163788639437066	0.0145486391066256	0.0168545120344544	0.0129411664857017	0.0113628752241724	0.0106514551301599	0.00906023851158912	0.0135652430433709	0.0205009672857684	0.0164594347515908	0.0190145811612449	0.0156358506412564	0.00945010949403679	0.0162809499332529	0.00975431864984515	0.019911314427498	0.018374299767964	0.000647153998756748	0.0142005885838482	0.0111471512437405	0.00033758282730973	-0
0.0171699787593441	0.0139895078151092	0.015583338999043	0.0175966050264477	0.0149090502398554	0.0151909536352711	0.00904968997058057	0.0142793363478684	0.0208657901081414	0.014999737387156	0.0133690203029334	0.0139628556075337	0.0165230906735726	0.0182056285053843	0.0113550552339801	0.013138233509865	0.0073053534589199	0.0203945730594627	-0.00469129152909883	0.0437813743251964	0.0225424462740799	0.0288159876048546	0.0330389620646959	0.0127153305783715	0.0254660080412492	-0.000852188141810658	0.00496847862718904	0.0147252117067154	0.0253002269749908	0.0165748547575497	0.0179540592374769	0.0152089002946201	0.0153450312073565	0.0199107228583285	0.0176782811151945	0.0174755116040348	0.0234967068544139	0.0338895531116812	0.0222148949355321	0.0215651420109343	0.0199459819230859	0.025767230580053	0.0242042111659308	0.0257677286167581	0.0308988290022081	0.0211619935231242	0.0157466405569602	0.0191829478967732	0.0125809188159917	0.0657095593441939
0.017060663639285	0.0125125589983327	0.0142771978073737	0.0207039434118363	0.0166270888320442	0.0185893080422122	0.00893411274978771	0.0194553064732336	0.0295797666206467	0.0200568638121204	0.0175359799174021	0.0156550634559227	0.0141901542630176	0.0193027792181062	0.0120200362793367	0.0154345787516816	0.00989865194009537	0.0216475617146998	-0.00719365344942845	0.0282435766113689	0.0179933544073391	0.0263324079143543	0.0243295030569187	0.00861698032296647	0.0186002247694612	-0.000537658644662458	0.00509910382115737	0.00930879923677057	0.0225494197289947	0.0154626112098258	0.0273474428834849	0.0156632489765859	0.0160093397573573	0.0166265851194249	0.0150203991212872	0.0163156321918018	0.0250167226563058	0.0257056265798717	0.0389845984478343	0.0329461088031732	0.0180012711945107	0.0346724401805854	0.0292639724621773	0.0321817822229335	0.0216905255778948	0.0108181976066175	0.0163886685549082	0.0261018993222333	0.0109711700143828	0.0315888254416134
0.0154220691166205	0.0165673344450714	0.0164961526980758	0.0146522428231623	0.0152662878286182	0.0127819318134255	0.00843737018117112	0.0133463234797406	0.013596429847986	0.013950094660444	0.0117999720753086	0.0130553781294528	0.0206184956365051	0.00600702946665971	0.0105642440787825	0.0124958492490394	0.00925716846117006	0.0102008027907311	-0.00253672072189114	0.0194453542383999	0.0159371679756091	0.0192055578387712	0.0175895065234729	0.00780523050203673	-0.00501103630184516	-0.00166049837514998	0.00994821024990944	0.0113993264709444	0.010578868964536	0.0171870983671202	0.015073279130618	0.0150789643408229	0.0171535656948294	0.0247348878229232	0.0166077728152481	0.0199068874971526	0.0170531736858985	0.0221942023964088	0.0189869246810927	0.0210857186980653	0.0157888483604637	0.0271274840836937	0.0192330768872249	0.0184489138537123	0.0395625970445051	0.0322181356178811	0.0264404286868084	0.0213288219789608	0.00412089026067753	0.019716225071792
0.0117503738622867	0.0118766632817183	0.0100272609992946	0.0150386012325978	0.0156142989065592	0.0106064368716252	0.0300096471322043	0.0120594066885897	0.0555090843821003	0.0144922909336063	0.016112690525014	0.0127350198151477	0.0194481558062225	0.0107549743180749	0.0142320928134407	0.0135654845436131	0.0154786641974003	0.00809173382434836	0.00517294893156123	0.00955885657745944	0.00681914104288614	0.0113423449103814	0.0109260153431858	0.0358611034128004	0.00328333023994288	0.0065482856970644	0.0108669455596531	0.00937859593351783	0.0165547574947731	0.00980324178324559	0.0112091602387545	0.0101808478407867	0.0131456425945509	0.0234822506186674	0.0184159256127051	0.0180427566497187	0.0107547818743106	0.0473145482081917	0.0159044407290993	0.0170882071752563	0.0143570314540337	0.0261469883868048	0.0206630278744171	0.0182429322919022	0.0216995195832289	0.0240590673618327	0.0204642759263598	0.156423410930312	0.0360832997465385	0.0123074503525462
0.0148674597657974	0.0131837584694389	0.0124522921015298	0.0144892886137256	0.0213324478451827	0.0102297273270649	0.015988679933703	0.0089912103700735	0.0214492332629781	0.0122664947470015	0.0164094889258332	0.0127765372026296	0.0172721740416168	0.00434992582524805	0.013310420212546	0.0144918661255937	0.012892226960559	0.0107785007735158	-0.000226720315900006	0.0160982836413437	0.0107871033486028	0.0179795781794087	0.016307819636588	0.0117669915378579	0.000228356840427949	0.00159096203024414	0.0130008539114944	0.0115974197875775	0.0119533669537519	0.0165817984500814	0.0139856372138329	0.0192072112751338	0.0140166010591963	0.0275983814280229	0.0227041174496351	0.0210742912313847	0.0135403464514913	0.0231147827612395	0.0124361272660006	0.0143707206078272	0.0212752845683856	0.0256634008406905	0.0271191510423457	0.0181959704218677	0.0273069480323657	0.0331585373682006	0.0400924666901439	0.062621031659906	0.0197136603954661	0.0166745686180643
0.010457637700375	0.0153546589128621	0.0159347660267345	0.0135354348012738	0.0216599551285383	0.0139661313112853	0.00811812489525371	0.0138821912703492	0.0109762105387358	0.0149702595733076	0.0120994391377507	0.013257500888904	0.0188346361014755	0.00846993090379133	0.00960640921757661	0.0119975953988452	0.00978512960236763	0.00995348478979572	-0.0050590897643035	0.0181535851647301	0.0155495123179286	0.0224695011586375	0.0141206630228448	0.0066235453157796	-0.00747355480805914	-0.00629736698121596	0.0068487705338429	0.010884736611168	0.00596288770777845	0.0155592386776898	0.0140189698529391	0.0211173509428613	0.0156499549191116	0.0164828398102825	0.013291036648624	0.0173771549190775	0.014016951501842	0.0103403117224724	0.0152367073669624	0.0175614507611981	0.00869343956222522	0.0157532308784565	0.0105168387412866	0.0137955014473222	0.0160628977336975	0.00700598113520615	0.0327384973728516	0.0721943882198355	0.00441725946103014	0.0209553133402056
0.0129616651027754	0.0128638760354574	0.0106631134912773	0.0154295378733454	0.0134149066789464	0.012910239738227	0.0118327235554558	0.0119103177655781	0.0110049815248886	0.0131546906945799	0.0102652224958452	0.00927837937945608	0.0138710862202798	0.0158152684740729	0.00904492128318496	0.0121112240612392	0.0141006098818526	0.020528067432099	-0.00682020167049329	0.0470942671151746	0.0377537633546013	0.0261911106707111	0.0780517122182252	0.0129436828973913	0.0203579765198723	-0.00306522805965287	0.00562034781566991	0.0189128640938463	0.0219982788229448	0.0131399153601264	0.0137961277630098	0.0130850073922065	0.0151633063207361	0.0237115187706109	0.0246817028867543	0.0144139962241501	0.0217030380448066	0.0224657822982607	0.0168783299137303	0.0153255654896129	0.0340262685915986	0.0226726902579788	0.0244891094271523	0.0223066805975405	0.0353697019134404	0.0313891195473627	0.0130247873023608	0.0123204705687328	0.0152043767245448	0.0480264232669234
0.0143007422567489	-0.00714579935754571	-0.00669001315729371	0.015836239930772	-0.00321564825216472	-0.00865391040400941	0.00617744864346415	-0.0056989561680021	0.148000687893773	0.000606801992277415	0.0342701656910072	0.0416490965147546	-0.00319216633735841	0.024202780381007	0.0317724901754256	-0.00750771092851398	0.0448100970229315	0.128815890676449	0.0823539575468617	0.00821418074759852	-0.0104773789854333	0.017899041098674	0.00354731545973644	0.0500690564746957	0.198631167192674	0.0557900997512109	0.020690129944166	0.00900121162310237	0.0863125159634215	-0.010832618267662	0.00521652365865288	-0.0125520786511818	-0.00379581291946427	0.0264439340557141	0.0245471287369927	0.00954614411166315	0.0107643927987305	0.143127607278048	0.0123329551850421	0.00436161452723619	0.020979305465796	0.0256428807356234	0.00284380083587293	-0.00768146146535528	0.000226198880793886	0.00640278724373342	0.00477138059446036	0.139331316528025	0.0743555881073186	0.0071575327920414
0.0181037946668473	0.00405180253518955	0.0030107204380674	0.0204134050082299	0.00833512305962563	0.00713752386234601	0.00936191168711937	0.0111310820487953	0.103209869462996	0.0128593936341778	0.0290773468006241	0.0215468830838734	0.00857108485978629	0.0278314024468103	0.0177414812026264	0.00591887543440505	0.00773967629161248	0.0419755854389448	0.0191564638805995	0.0173660176812739	0.00463001597129605	0.0195669188866662	0.0140150838642774	0.0381990496322823	0.0747931550853858	0.0223891121173352	0.00175905826902299	0.00619235480960811	0.0406318432444664	0.00338026894754707	0.0103541538246522	0.0047785651202704	0.00651439157737688	0.0188008730955537	0.019941246957107	0.0133342630806853	0.0151419124514719	0.0663929751259413	0.0149034070552158	0.00970179104164687	0.0190918518636045	0.0172266904986222	0.0102336643611467	0.0055076559301039	0.00864562617945164	0.0103904450693654	0.012007569794659	0.0824731949944163	0.0554528605152077	0.0152305367644399
0.0115041560184748	0.0127981209886015	0.0123353456126794	0.0145984607175751	0.0175645496371237	0.0117667235308928	0.0186167263581106	0.0105266461501938	0.00970019253687908	0.0109229354832963	0.0321684292540237	0.0193197898205274	0.0146788278711801	0.00293554256718431	0.0139695554138709	0.0113325005802828	0.0219323308220611	0.0194110111011922	-1.95039993588187e-05	0.0162837383441762	0.0112951628416771	0.0159230643847914	0.0129158578542546	0.0501563402541763	-0.000564494707796914	-0.010937961934976	0.00760195047229627	0.0209735934722435	0.0139345526939157	0.0126919494943323	0.0110933133836806	0.0137145208594696	0.0100984300536699	0.0112460067318357	0.0108441320788584	0.0142979243161264	0.00914334181929943	-0.000672427244487938	0.0127729541818112	0.0113129514283931	0.0078083482135171	0.0110725870086831	0.00800810242654694	0.0119638197647222	0.00958446877703863	0.00631760959959817	0.0162935758684135	0.0203174895251384	0.0239501445079454	0.0165073836460767
0.00755229936256933	0.00653185100765955	0.00724534365572585	0.00819044489439474	0.00954834297005358	0.000723615529091404	0.0633625523328912	0.00477537042441855	-0.00277053767165288	0.0051951134048152	0.0338155378729127	0.0333942637479765	0.0111180318426378	0.000138306274091634	0.0140885229727874	0.0126034966129651	0.0444035691947362	0.0404267761337064	0.0127735618156957	0.0137956887966162	0.00919970562348506	0.0103290896043963	0.0105921219777458	0.144353035295452	0.0183473200715684	-0.0118816507546167	0.0189757597568091	0.0385362424001637	0.0201145866377198	0.00548532314437299	0.00609022665097554	0.00524298918974734	0.00653388806114402	0.0109875976495818	0.00960534867283331	0.0101680609794576	0.00601163268050346	0.00554859953647656	0.00919356806408751	0.00482634019771047	0.00598042416954531	0.00786882223366764	0.0123126108059362	0.0118471773660687	0.00991408435418784	0.0181733077009983	0.0116717503638272	0.0168349830233703	0.047677560139993	0.0103779501264656
0.00906828652627127	0.0124237553167221	0.0120393429124876	0.00888656476596012	0.0161922904543049	0.0108760282249971	0.017271667672234	0.00973384401143431	-0.00226950830984474	0.0107154024858197	0.0226275238640506	0.0187170634072426	0.0154133741117605	0.00972817121294254	0.0130827778585224	0.0112387996356066	0.0246931191018321	0.0317801556915822	-0.00212187877837873	0.018063368361213	0.0132741663250879	0.0180387793647218	0.0146428200993041	0.0952044682808866	0.0043428609884572	-0.0128290285081697	0.0128927292830261	0.0248313995801917	0.0144765315806116	0.0105309438688166	0.00829721923208856	0.0128687841815232	0.0110526402298071	0.00903882391000667	0.00909998782063279	0.0139299322727498	0.00917066168844652	0.00114788388177126	0.012892851202496	0.0112989831999506	0.00694663447459343	0.0119338246672698	0.00913143744482334	0.0126418604145576	0.00920695219684696	0.0135850472903661	0.0165659008261839	0.0150611286178914	0.0168256691947269	0.0194306978916703
0.0211167427818989	0.00781233790347935	0.00210041895298194	0.0159730240997573	0.00476720259442592	0.00632078795890726	0.021615105207309	0.000539696374506248	0.0594557916980616	0.00197901251769188	0.0184344410388864	0.0236088798932469	-0.00119473385625863	0.0243299340233226	0.034812200830844	0.0223703482211059	-0.00218847229496211	0.012202230409397	0.285497821041294	-0.00514139465317827	-0.00401762652640726	0.00335521722995393	-0.00378446057682909	-0.00182140601743004	0.170173316793654	0.507841260479276	0.118619450852494	0.0366436353270463	0.077899873963626	0.00721038164480091	0.0103847797044766	-0.00016305349774673	0.00155023426995091	0.00997473790039642	0.0107337877187691	0.00257283743664608	0.0147342071060435	0.0727674246771885	0.00579703360965589	0.000374725213033254	0.0229532197201126	0.0143189271684259	0.00607628577142102	0.00272898926156782	0.00183654132273661	0.0137397814689933	-0.00238340590667502	0.0295300906919222	0.0394658051026226	-0.00567871880290058
0.0129684700748568	0.0120698583823315	0.011136982506008	0.0112362715490472	0.00814284075140553	0.0165728755005158	0.0096683158322234	0.0115739890643541	-0.00744272626941449	0.0115798240670893	0.00687919673186794	0.0126775524357949	0.012889226141941	0.0225091538801176	0.0232843106113246	0.0203158747749221	0.0006365460820268	0.027436619520644	0.138965903045832	0.0237370917499435	0.0153092268669626	0.0352902382842146	0.0163352154426144	0.00722855578054112	0.112821685438881	0.273591769657157	0.0343927268718047	0.0609143925459263	0.0752196058538976	0.0113942902586122	0.0111971189673029	0.00772979111249917	0.00764587585789134	0.00933152139341183	0.0121649150913887	0.0114325585706868	0.0133778348494964	0.0283776664419501	0.0188755630674753	0.0105766767108217	0.00648345564196389	0.0110556560920476	0.00856496027247575	0.0131382782431999	0.00577579495959955	0.0029115136389651	0.0126738675800126	0.0125152026939871	-0.00140141896262479	0.0172248046901881
[truncated: 14 more columns]
