# Supplementary material for: Pairwise maximum entropy model explains the role of white matter structure in shaping emergent co-activation states
Source: Commun Biol. 2021 Feb 16;4:210. doi: 10.1038/s42003-021-01700-6 (PMC7887247; doi:10.1038/s42003-021-01700-6)
Supplement: Supplementary file 3 — Supplementary Data 2 [file 42003_2021_1700_MOESM3_ESM.zip › Manu_Fig3_Panel_b_Data.csv]

Correlation_Theta	Correlation_HGamma	SC_Value	Electrode_Distance
0.433730657332551	0.415141803565238	30	11.0453610171873
0.238653301289974	0.348103508045701	40	23.3452350598575
0.28674583892215	0.458276299372346	0	33.6600653594137
0.20126203637204	0.376469779436179	0	56.5420197729087
0.235558181953816	0.398692619252052	0	128.767231856556
0.19353476962863	0.419505980338093	0	116.056020955399
0.246101480713282	0.387103181858739	0	113.718951806636
0.338378748407462	0.545644087605334	0	68.644009206922
0.249009956747316	0.392088722853712	0	98.4327181378224
0.290349400357197	0.461645825318837	0	103.387620148643
0.235110589081952	0.469968712380624	0	109.421204526362
0.260360677942301	0.345357101587492	0	70.6965345685345
0.22184311723569	0.47182636907104	0	133
0.212569461001643	0.481889309990244	0	120.809767817011
0.216600722292027	0.410379181373115	0	124.763776794389
0.1541770215181	0.340118217176157	0	95.6817641977822
0.225436147073752	0.445308392951436	0	96.9381245950219
0.257258537541486	0.54563823671812	0	116.120626935958
0.200351638321556	0.355190102639189	0	89.8331787259028
0.211555502247472	0.273015561897267	0	95.603347221737
0.193167919000317	0.386076351152698	0	104.450945424156
0.195370192947633	0.335944779326475	0	97.041228351665
0.237478443137421	0.325500945649646	0	127.538229562747
0.263992323635975	0.550633724221357	0	113.472463620034
0.273849313325249	0.543445909279068	0	122.515305166334
0.242032773744729	0.513123101204259	0	127.082650271388
0.252886169526532	0.391408849759455	0	130.80137613955
0.267403975970406	0.522173838635456	0	104.024035684067
0.438056218249795	0.397462762759688	70	12.4096736459909
0.24011953362578	0.415226056341118	0	24.9198715887542
0.258340366587338	0.370540490333603	0	46.7011777153425
0.30470689249141	0.383204735708111	0	33.391615714128
0.165423596920678	0.43611489387222	0	59.5818764390649
0.158925016492188	0.43840317586158	0	53.1883445878888
0.183324386351635	0.397438774122111	0	63.4744042902334
0.215140340843435	0.449006153670627	0	26.2868788561898
0.307854669812494	0.544646511335363	0	42.3910367884533
0.144936130252451	0.409589311599238	0	37.6828873628335
0.179533596525743	0.385438604446382	0	38.1313519298752
0.150594523277023	0.456593584209626	0	34.7131099154196
0.170338927269084	0.438848428378558	0	46.6261729074991
0.131167822460678	0.358904245842579	0	55.9821400091136
0.124629455999134	0.347733731973782	0	62.7694193059009
0.149801728059539	0.357890287088408	0	67.6535291023314
0.193980022145608	0.370051941251241	0	64.007812023221
0.280058274836651	0.384594906510136	0	78.8796551716601
0.327469769197127	0.516755331986654	0	86.2902080192185
0.295891360726212	0.505130204181337	0	98.3920728514244
0.18178267757077	0.33884506411841	0	84.6817571853584
0.182194580030629	0.411384363796465	0	80.9073544246751
0.124958275860556	0.416709256249845	0	85.2877482408816
0.198367017378598	0.347010562314143	0	74.0675367485648
0.243250928462665	0.462034909318562	0	93.8616002420585
0.207528921666859	0.400442619617732	0	79.7307970611106
0.178839681302173	0.354455231205122	0	86.0755482120213
0.169913567768633	0.39285343381257	0	92.7900856772964
0.283900552470025	0.558009937731933	0	96.2808392152873
0.31583645014971	0.525723571908135	0	115.745410276175
0.19256761797217	0.381987751167618	0	122.755855257499
0.22262538085619	0.416594578860452	0	125.900754564856
0.202767469652179	0.380314397424439	0	125.908697078478
0.198576479140856	0.542369346031709	0	132.314020421118
0.28922778527829	0.499450162874073	0	136.249770642009
0.247184479936576	0.310251778304033	0	23.8537208837531
0.351018420055671	0.394376419754351	0	35.4541958024717
0.186799228267976	0.320479129153947	0	58.4722156241749
0.21239159403034	0.340583947798384	0	125.399362039845
0.169813517597275	0.356146722698663	0	114.764977236089
0.210596541833112	0.332687590414491	0	111.776562838549
0.295078087403479	0.450658444219835	0	71.8748913042656
0.22014811520982	0.335873398502465	0	97.9948978263665
0.25442085724274	0.388127087121173	0	103.773792452623
0.209141426183013	0.395436600517511	0	108.853112036358
0.226200272943889	0.295725195529337	0	74.0540343262945
0.198087930058494	0.397555206777668	0	129.216871963378
0.187690903479376	0.404576856523081	0	118.612815496472
0.191097290015315	0.349518252574025	0	121.72920767014
0.136045707130915	0.291812122160674	0	98.2089608946149
0.200826730363325	0.376273774714513	0	99.0504921744461
0.232852731706104	0.450234839985548	0	114.533837794776
0.179973583244229	0.304490994753217	0	98.2751240141675
0.180221075773378	0.237013882692637	0	103.778610512957
0.16815011036236	0.329321575000329	0	111.292407647602
0.167664486723606	0.290231797524197	0	105.076162853427
0.208308844932473	0.279412336888235	0	129.321305282618
0.236521823077947	0.455018525371641	0	112.986724883944
0.248598639376178	0.44912492668107	0	120.432553738597
0.21888607883778	0.426971127334321	0	124.787819918452
0.227306675716039	0.333676975442364	0	129.472004695996
0.237850559564226	0.434990938438427	0	103.927859595009
0.345598743229426	0.323865622673358	30	15.0332963783729
0.218070465160161	0.350464926125235	0	35.6791255498225
0.233548402195838	0.315971605644351	0	51.254268114958
0.277844884203628	0.326906328758427	0	38.3275357934736
0.158852465490736	0.367568239628937	0	66.0302960768767
0.151860070181392	0.36894495339037	0	58.8302643203309
0.171251080585732	0.33904691972729	0	67.9632253501848
0.201136242296941	0.378234992108616	0	36.5102725270574
0.27015213769478	0.448193465436615	0	50.7838557023785
0.122813340607936	0.347564056244579	0	47.8957200593122
0.156840930466594	0.328426389256601	0	48.7647413609464
0.137794537319153	0.380092063710311	0	43.0232495285979
0.151461039673403	0.369742429317626	0	55.5337735076593
0.117651687907825	0.304777688226698	0	65.2839949757979
0.10602773027995	0.297563544291948	0	72.6223106214612
0.140241963440731	0.305801008400411	0	75.690157880665
0.183016044595462	0.313177806999709	0	71.0703876449256
0.237349723618715	0.327847151422424	0	83.6301381082203
0.287817721459738	0.429691789888789	0	90.1665126307988
0.263020491269745	0.420414038033692	0	99.4132787911152
0.16334243633869	0.290651306137434	0	93.3434518324665
0.162472994498703	0.3485657281356	0	89.4762538330701
0.106829301828256	0.352192693119503	0	92.7900856772964
0.178004174608027	0.297792899070733	0	81.1788149704096
0.215043216115684	0.389067324696449	0	98.173316130199
0.182146017666754	0.339890617663536	0	86.0290648560125
0.154346112158582	0.305074913297165	0	91.3728624920988
0.151837251721258	0.334557533968057	0	100.965340587748
0.258034365186051	0.459342916111442	0	99.3881280636677
0.278594967944452	0.435529805150829	0	119.920807202086
0.169461879275719	0.3255489229248	0	125.741798937346
0.1967697251692	0.352140035134578	0	127.125921825566
0.18381000999039	0.324805860248633	0	128.534042183384
0.183881975903121	0.448184104017073	0	129.417927660738
0.257260292807651	0.417266260712609	0	133.992537105616
0.324286301464038	0.366348329644837	10	12.328828005938
0.145562760273061	0.289123054397161	0	36.4142829120662
0.147027237342703	0.306280196063231	0	109.854449158876
0.123452842580417	0.318876571146057	0	101.990195607225
0.155078058149043	0.300818977937767	0	92.6768579527813
0.215003430082629	0.399823595750501	0	51.31276644267
0.166652868324321	0.302144203891718	0	77.1621668954417
0.175093943307828	0.34654249133703	0	87.3727646352111
0.150681116407789	0.351826427579912	0	94.339811320566
0.166906796829404	0.266979786647398	0	53.8980519128475
0.138047880735515	0.355798594909436	0	115.169440391104
0.130771717396297	0.360342979008479	0	107.619700798692
0.136942063052086	0.313087118247893	0	112.120470923021
0.0924899474444056	0.263053841326864	0	87.1665073293636
0.134770798807004	0.336373064270533	0	89.2076229926569
0.149164566441944	0.397201228101226	0	114.092068085384
0.126459613519645	0.276088447862013	0	95.7653381970742
0.12429537033922	0.217815951566356	0	103.889364229453
0.113904779736037	0.297249351648561	0	115.840407457847
0.124656370080318	0.262243493447738	0	100.069975517135
0.141714631752472	0.252466660913294	0	116.726175299288
0.15205665999178	0.402806378052152	0	115.243221058768
0.159840095252444	0.396270351945493	0	121.346610995116
0.141107309659669	0.37850588818662	0	123.794184031399
0.154037770402409	0.299091210943499	0	123.263944444432
0.155805323429732	0.385836464776928	0	106.742681247943
0.195463222054334	0.283822150581359	0	34.8855270850248
0.162833994239802	0.316501696025931	0	35.1567916624939
0.198995987754093	0.287234388004511	0	30.2324329156619
0.251220421936731	0.296289806145479	10	18.4932420089069
0.134918241164795	0.329773848581964	0	49.1629942131274
0.138793283766567	0.332210743106558	0	39.89987468652
0.134206188190862	0.306320567185006	0	47.8957200593122
0.147610570797929	0.339685836611049	0	43.0116263352131
0.185686974608612	0.398430499504869	0	60.613529842767
0.0937127828721128	0.313014567246441	0	51.1566222497147
0.117282496924627	0.296757877122592	0	46.184412955022
0.132074124890113	0.341005796766507	0	30.2324329156619
0.128506253867071	0.331368800436476	0	43.4626276242015
0.0936893793232571	0.275560697835318	0	55.937465083788
0.0813469327455142	0.27030777129467	0	71.1407056473296
0.108304895583604	0.274478868789466	0	64.3428317685816
0.135544871185404	0.281410999960507	0	56.0178542966437
0.167515289099651	0.295784289490198	0	65.1996932508122
0.202332163643464	0.383386698300464	0	71.4212853426764
0.185489799709503	0.373390457495498	0	81.4248119432891
0.11866330630711	0.263881156778911	0	87.6470193446417
0.119057656105328	0.31467153850542	0	81.3080561814141
0.0817249000595328	0.317912344933205	0	80.9011742807235
0.130249818256816	0.269439499632125	0	67.5943784644847
0.155362411267639	0.348106433489308	0	80.7774721070176
0.131356221028966	0.30582558212671	0	70.6823881882892
0.116078384336005	0.276389183464808	0	74.4311762637136
0.119345519756252	0.300671535579977	0	93.4398202053065
0.164998822508948	0.408157014409272	0	86.2148479091624
0.186844280099524	0.388038153635522	0	105.242576935383
0.116782246067838	0.293376064312952	0	109.845345827668
0.135183871444306	0.316563130341677	0	112.09817126073
0.127422084466333	0.292634171814228	0	115.021737076085
0.119676094883838	0.395773026532311	0	131.278330275792
0.170069786457244	0.370951807704741	0	134.495353079577
0.254632074271162	0.384515334444027	0	24.2899156029822
0.218165249533026	0.403431252806597	0	101.528321171976
0.161911309326168	0.421336722947326	0	93.6055553906925
0.214308344681617	0.393028375340266	0	82.8552955459094
0.360584620650414	0.548905957227089	0	39.3573373083089
0.231251928964378	0.397094156865212	0	66.2268827591938
0.238958132513819	0.465114816347964	0	77.1880819816116
0.209187063103281	0.472283908451168	0	85.1116913238128
0.227735545748818	0.346089047577952	0	42.0594816896262
0.194238046271742	0.478204421222923	0	107.443008148506
0.173448673823277	0.485015439028636	0	100.209779961838
0.182511698117623	0.413003304288554	0	105.541461047306
0.114812837431636	0.340765910390737	0	78.9556837726075
0.168821207125796	0.446048530183996	0	81.5720540381324
0.19794750876536	0.54321538432284	0	111.090053560164
0.204177533470732	0.357185840267854	0	92.4932429964481
0.166871691506121	0.274334936964004	0	101.730034896288
0.141401024197807	0.386244271615737	0	115.459949766142
0.193354562302441	0.338440182723208	0	95.2575456328789
0.196552072164843	0.325434830624129	0	107.522090753482
0.196183466270367	0.549015953906711	0	113.335784287223
0.211238384160478	0.541619847379607	0	118.983192090312
0.182899611939906	0.511631710053433	0	120.552892955748
0.209068290092839	0.391838889969678	0	117.413798166996
0.200737211788953	0.521856135459741	0	105.214067500501
0.257057267021328	0.368465180638829	0	45.133136385587
0.227159233358248	0.415877260088027	0	38.5227205685164
0.283694016151374	0.37608303579134	50	19.0262975904404
0.323801262914005	0.375634272742033	20	11.0453610171873
0.188865176543208	0.435766766082992	0	39.6106046406767
0.179012867563705	0.436119574581991	0	29.5296461204668
0.181699594972333	0.399338557200467	0	36.3042697213427
0.234625550531919	0.44935662181474	0	48.3114893167247
0.279435155348369	0.540778489798247	0	65.4980915752513
0.157355808541418	0.4105073158031	0	54.0092584655631
0.182075807020187	0.385808965607022	0	46.9148164229596
0.178995314902063	0.452392062101317	0	26.5706605111728
0.21187847122168	0.438180842147451	0	38.379682124791
0.17246982039239	0.357914860814707	0	51.2737749731771
0.151696245339403	0.349404160273353	0	69.9785681476836
0.209472001310599	0.359029454828957	0	57.4456264653803
0.232533273264225	0.369215849468374	0	47.2652091923859
0.238632238096004	0.3859259833513	0	53.9907399467724
0.311031701569647	0.518470227029051	0	59.9416382825828
0.265743494179099	0.508346436882823	0	70.5265907300218
0.209614762958618	0.341439932597779	0	83.0301150185883
0.245864519781118	0.412204073095134	0	75.5976190101249
0.143167992136408	0.418953071496379	0	72.9725975966321
0.232839859754233	0.347033380774277	0	59.1016074231488
0.252461980203523	0.464085645287037	0	69.7495519698872
0.210584840058684	0.400901914264024	0	61.0245852095694
0.185259859841997	0.356560965513408	0	63.7808748764079
0.206474006702191	0.394451311110689	0	87.561407023871
0.211172269134961	0.55892560158091	0	76.9740215917033
0.255722679647835	0.527350703642324	0	95.0999474237499
0.170746734107893	0.384208162865296	0	99.2068546018873
0.18841582840518	0.417733746601	0	102.029407525478
0.182060594713431	0.381139957610322	0	105.347045520983
0.160161308960487	0.540139572914488	0	129.421791055448
0.238572559046422	0.498219721292988	0	131.806676613895
0.183043543765368	0.340718518204304	0	83.6062198643139
0.155147683706888	0.357308708899346	0	75.9473501841901
0.209741142122439	0.331711662427211	0	62.5859409132754
0.314416439822894	0.454780979350756	0	17.2336879396141
0.202583751793663	0.335646384078566	0	44.0454310910905
0.204831077572525	0.391218695925003	0	56.2316636780382
0.18217819754643	0.394340144253624	0	65.924198895398
0.179910393662319	0.297001859119412	0	20.2731349327133
0.174182375079901	0.397396062645449	0	90.5428075553216
0.153851712189007	0.404992269515269	0	84.3445315358382
0.16601336635184	0.348950716514275	0	91.1756546453054
0.101531323456061	0.291682232464525	0	64.2650760522385
0.141750322164477	0.374169795672391	0	67.9117073853986
0.161608818457209	0.446700904108347	0	105.057127316522
0.144052646283151	0.302351910387811	0	92.0489000477464
0.13505105630455	0.236501344972698	0	102.883429180797
0.121694065883915	0.328658084390272	0	118.83181392203
0.142688219384867	0.287715916022216	0	91.2469177561631
0.158025150038689	0.280464326409296	0	89.0561620551885
0.166643506904778	0.450175160935966	0	110.040901486674
0.172208285733928	0.44437634661826	0	113.890298094263
0.152903283371632	0.423395065069179	0	113.432799489389
0.172516627490101	0.332300846769652	0	104.976187776086
0.170438977440442	0.43005395980733	0	103.179455319361
0.204850970589053	0.310855589864508	0	67.1788657242737
0.178752503082686	0.350564391207872	0	55.299186250794
0.247458301458187	0.32443432891055	0	15.7480157480236
0.173962381720658	0.311002447133577	0	25.5734237050888
0.148096194436684	0.363588466146035	0	30.5122926047847
0.13250182474545	0.361770595488673	0	21.4009345590327
0.144703264941338	0.33233361173805	0	18.7616630392937
0.183186890502109	0.373814061729786	0	65.9848467452945
0.214342864916179	0.443083300543986	0	80.9444253793922
0.146163061301208	0.34507040811401	0	68.0367547726962
0.162396932964922	0.325455308729377	0	59.1692487699481
0.129838500885678	0.376721952675099	0	36.8239052790439
0.166818448432474	0.367324842720838	0	42.2729227756965
0.137179609072971	0.304048667679845	0	53.0377224247045
0.121265780939857	0.29681580090601	0	76.0591874792257
0.154112076670026	0.304773592605649	0	52.4022900262956
0.194558674891064	0.314243838650083	0	38.8844441904472
0.197470076368705	0.328632340486531	0	35
0.25093372846325	0.430913455139054	0	38.6910842443062
0.232573644386001	0.424730822620115	0	48.2078831727758
0.143642499089456	0.288715832647073	0	80.6349800024778
0.175401114886559	0.346835035697726	0	71.4772691140337
0.127762606102183	0.352184501877403	0	63.3482438588474
0.197231360170378	0.295327335198791	0	49.2848861214064
0.228508447949776	0.389653583595282	0	49.6890329952194
0.195328066559693	0.342398307923418	0	47.2652091923859
0.171890582558213	0.307341547003834	0	46.108567533594
0.145659885000812	0.332851415256481	0	81.8840643837371
0.173109907453592	0.458657192129972	0	60.1747455333215
0.20963641124131	0.435585973668082	0	76.249590162833
0.142658964948797	0.327046750051561	0	78.2559901860554
0.160015621868861	0.352876076746088	0	81.3265024453898
0.155664902136598	0.325766575929157	0	86.3133825081603
0.129476916055858	0.443526797794801	0	124.827881500889
0.198986626334551	0.412357366340138	0	125.60652849275
0.180626542257302	0.388200223211347	0	42.3556371690947
0.229850056387926	0.374123573663401	0	28.4429253066558
0.301735811964187	0.483230333339672	0	80.8269756949992
0.214571634606243	0.36977811972963	0	47.3497624070069
0.251318131753204	0.42023207544134	0	48.5592421687159
0.202820712725826	0.428367734112281	0	43.1740662898458
0.2303608388417	0.311833858206674	0	80.4300938703916
0.312007629556927	0.477995544549387	150	10.770329614269
0.201762872317551	0.448127350411098	0	43.058100283222
0.205474675166055	0.386399905215627	0	44.5757781760453
0.146380129216844	0.306572740423926	0	81.9634064689847
0.21542878958308	0.399651579666412	0	82.4499848392952
0.242129313383758	0.479867243369116	0	98.8989383158384
0.182527495513101	0.325172710876946	0	149.916643505649
0.185775323005542	0.254399208960049	0	159.289045448832
0.165785766839219	0.352450132156915	0	170.138179136842
0.164444743489791	0.308039557848453	0	143.756738972474
0.211897194060764	0.292324074791891	0	76.7137536560427
0.248949692609013	0.487411377342732	0	116.468879963705
0.259277093630285	0.480401429371746	0	105.038088329901
0.222784524988408	0.452888217337056	0	96.5453261426984
0.226099637683809	0.353014157684336	0	78.4984076271615
0.248979532133804	0.465255237641098	0	116.850331621267
0.261417933261855	0.328356763698755	0	135.974262270475
0.198945670124053	0.378311638731118	0	133.835720194573
0.203820629350683	0.329577258771577	0	98.6407623652616
0.194003425694464	0.331611612255853	0	106.648956863159
0.119427432177247	0.387366471783365	0	102.980580693643
0.111504745800891	0.387433756986325	0	99.8198377077422
0.143826216947972	0.356242677248971	0	90.0999445060872
0.172776406882399	0.40147237576738	0	141.964784365701
0.229036197976471	0.477636300074453	0	152.558185621093
0.135280996172057	0.372692446650879	0	143.906219462537
0.170467061699068	0.348871729536888	0	137.800580550301
0.0954124656077536	0.402277457848014	0	117.481913501611
0.128029991647858	0.392271855623507	0	121.04957662049
0.121966717228084	0.32347946411724	0	127.440182046323
0.128934538811129	0.317091465457093	0	147.651616990807
0.127085073362812	0.321888607883778	0	118.625461010695
0.169762029789792	0.329181153707195	0	107.601115235856
0.251913166982858	0.34654658695808	0	87.8350727215501
0.289059864815251	0.458225396653585	0	79.6806124474455
0.259020239681595	0.455505319187838	0	53.4228415567723
0.161963382222372	0.310372306580639	0	140.605832026982
0.175591268721011	0.370797929371015	0	132.646145816605
0.129705685745922	0.377219278088281	0	118.393411978877
0.177712215336053	0.312600324431696	0	110.059075046086
0.238173528538434	0.413563819283647	0	83.8868285251028
0.188346202847334	0.358674305975072	0	102.332790443728
0.164685214954283	0.322083442428001	0	92.8224110869783
0.136040441332423	0.355213506188045	0	136.275456337522
0.272166013073808	0.491327376155002	0	81
0.290392111833858	0.466167390957746	0	90.9505360072166
0.177623281850402	0.344722280324783	0	77.6273147803014
0.198710464458054	0.372047093791185	0	61.5629758864855
0.192810429791548	0.343851668307353	0	81.6455755078008
0.199057422069839	0.478732756338339	0	109.881754627418
0.275961483609471	0.446683351446705	0	108.871483869744
0.309389357528702	0.378153079687621	0	50.4083326445142
0.247805844158694	0.513634468746755	0	68.0073525436772
0.226858497755453	0.378790241305216	0	54.881690936049
0.291959564518465	0.448407022819923	0	25.5734237050888
0.339043409194962	0.461827202822468	90	12.2474487139159
0.177589346704561	0.327515991206117	0	66.3551053047164
0.263158572207993	0.460661121000736	0	41.3037528561268
0.280720595269265	0.476958767335082	100	12.4096736459909
0.277617284691007	0.406237338314389	0	23.0867927612304
0.14313522716801	0.341923215881648	0	44.5645599103144
0.184492808528253	0.429502221143059	0	43.5889894354067
0.19553284761218	0.519535673590704	0	63.0951662173894
0.141573625370617	0.336916026603984	0	116.159373276546
0.153106309157955	0.261840952407421	0	124.261820363296
0.132819527921165	0.364016751090093	0	133.285408053545
0.141103214038619	0.323009052785242	0	109.004587059444
0.212945673049497	0.348647640556595	0	38.5097390279394
0.203158308918069	0.524004581244689	0	79.1770168672703
0.211951607311854	0.515774138200881	0	70.9013399027127
0.182990300691721	0.491196901370132	0	63.0793151516406
0.205325477542101	0.387252964571415	0	41.6173040933696
0.202449766476464	0.497928347109735	0	79.9124520960282
0.211267638596548	0.342887442094501	0	121.346610995116
0.190561348746521	0.394343654785953	0	116.19810669714
0.159871104954678	0.343374235910698	0	87.086164228309
0.15462695474485	0.345936339421669	0	95.1525091629222
0.114555983482945	0.41500781824804	0	83.8272032218659
0.105718218346334	0.413723548504586	0	84.4630096551147
0.117264359174264	0.374936846986135	0	75.5248303539968
0.158803318038139	0.420806632565746	0	122.711042697876
0.199078485263809	0.510700248808979	0	128.872029548696
0.146330981764247	0.390099421200982	0	121.938509093723
0.16870126393791	0.366288065506533	0	117.477657450257
0.105066429510705	0.429929335909674	0	101.21264743104
0.12956994516256	0.417524869927464	0	101.838106816653
0.113576544963337	0.350067650883411	0	104.312031904282
0.11050307390987	0.335961161810674	0	120.536301585871
0.105757419290668	0.345137108228249	0	92.7685291464729
0.14203350510563	0.363704313712871	0	85.5569985448298
0.193472165135441	0.364040154638949	0	67.9190694871477
0.237013882692637	0.488864737726667	0	60.0416522091123
0.321841215697345	0.498618751800976	0	36.2767142944341
0.124324624775289	0.320861192089015	0	108.876076343704
0.128379289614529	0.389929745471779	0	102.68885041717
0.110953592225341	0.395219532601875	0	89.1795940784662
0.134618090650721	0.328721273972182	0	84.1961994391671
0.197954529830017	0.449440874590621	0	59.6070465633049
0.147820617648909	0.383723709403985	0	77.0843693624071
0.137383805036736	0.338348323793949	0	68.7749954561976
0.119718806360499	0.375840809060684	0	103.484298325881
0.223267808272277	0.532733519879121	0	46.5725240887801
0.240488724608978	0.501861898583646	0	58.3266662856707
0.152339257844211	0.373415616310518	0	47.7074417675063
0.226544305112066	0.429114892409498	0	29.8998327754521
0.161824131106681	0.373359447793265	0	45.4972526643093
0.165114084987062	0.516748896010719	0	78.7781695649245
0.227292633586725	0.475819014505812	0	75.6372923894027
0.315240829831334	0.471537920331394	0	59.7662111899357
0.349220442414837	0.382803364845237	40	21
0.274802422852395	0.407136619679167	0	40.7553677446297
0.28803303410921	0.417544762943991	0	43.8292140016223
0.213021149494556	0.305197781928657	0	59.7494769851586
0.31907550131133	0.44869196102724	0	38.8458491991101
0.22462345883974	0.430864892775178	0	57.0175411605937
0.263018150914859	0.374213677326496	0	62.4659907469657
0.141980262031984	0.300541645883828	0	76.5441049330384
0.199466399086091	0.390540578096911	0	78.9746794865291
0.224580162274357	0.463112642743364	0	108.406641862941
0.174314020042214	0.317618045306345	0	137.426343908291
0.182729351121981	0.25039954246062	0	148.13507349713
0.15758399314276	0.344645048613559	0	162.228234287377
0.172497904651017	0.301596560848496	0	131.685230758806
0.210765632473594	0.287920697074703	0	77.9615289742319
0.232127221691579	0.473749555698252	0	122.930874885034
0.24354756844441	0.463911288848063	0	116.163677627734
0.208515381251124	0.438443546983356	0	109.553639829994
0.22836276085815	0.342866378900531	0	91.5478017212866
0.234411993148611	0.460491445271532	0	121.066097649177
0.261446017520482	0.31981563854389	0	122.743635272873
0.250672193804788	0.375664697355545	0	116.657618696766
0.201975259523416	0.320103502194814	0	78.0064099930256
0.191255849058812	0.32479181811932	0	87.4699948553788
0.148636231326528	0.379625747999362	0	83.3906469575575
0.135179775823256	0.379551441731746	0	79.454389431925
0.145936046877308	0.349768085458059	0	69.1447756522501
0.210428036281352	0.393269431893479	0	126.249752475005
0.258773917329889	0.46842349306743	0	138.928038926633
0.191543127621015	0.370775695999602	0	127.968746184371
0.217345540234357	0.348759392502381	0	120.124934963562
0.138787432879353	0.394784811681881	0	98.6154146165801
0.169854473807772	0.385661523249232	0	101.793909444524
0.14641640471757	0.319278527097653	0	109.242848736199
0.139144336999402	0.31340540651233	0	131.787708076285
0.132671500474653	0.317947450256488	0	101.454423264834
0.176945749111031	0.321516491456973	0	88.8650662521556
0.23558100041395	0.338905328256714	0	68.5711309517351
0.289302091545907	0.448729406705409	0	61.0409698481274
0.312059702453131	0.442806553578768	0	39.4081209904761
0.155447834220962	0.302980295674585	0	126.344766413176
0.164368096867289	0.362950719439719	0	117.175082675456
0.139856975062056	0.370381931290106	0	102.615788258922
0.173222244488099	0.307064214949894	0	92.854725243253
0.236895694770916	0.405534061671277	0	67.6609192961491
0.185911063588905	0.350949964675268	0	84.9529281425896
0.170957366047594	0.315983307418779	0	75.3458691634784
0.150393837845586	0.347717349489583	0	122.547949799252
0.248849057348934	0.480194307964374	0	72.5947656515261
0.27763951806242	0.456685443138884	0	81.8352002502591
0.169464804719326	0.337415692372052	0	70.5761999543756
0.20464794480273	0.365746858439247	0	61.2127437712116
0.176397520979087	0.336495932902025	0	79.3032155716274
0.186779920340171	0.462971636361509	0	123.592070943083
0.260931724534379	0.432862385670007	0	122.605056991953
0.31573991051068	0.477779061722472	0	40.1621712560464
0.374332450336938	0.569968566108443	0	45.4862616621766
0.305506708773552	0.579547053566335	0	56.8946394662977
0.405026789749831	0.421488260926166	70	3.16227766016838
0.286433986633648	0.585508522548588	0	87.8236870098267
0.269390352179529	0.59844775962215	0	77.9935894801618
0.267424454075655	0.49642057347471	0	86.2902080192185
0.163157548302731	0.405971708034877	0	52.182372502599
0.243704372221743	0.544164398228936	0	56.7890834580027
0.295361270344632	0.688448447101397	0	100.419121685066
0.252859255445348	0.424237007739261	0	84.4630096551147
0.235210054164588	0.320416524660758	0	96.0624796681826
0.205106654360301	0.465990694163886	0	113.446022407134
0.232459552085329	0.400406929205727	0	81.3695274657534
0.291316552013656	0.390315318939176	0	75.4055700860354
0.295619294470765	0.699265567382474	0	105.470374987482
0.315240244742612	0.686906738320532	0	109.899954504085
0.270270910705222	0.638619366144134	0	108.820953864594
0.306042064953624	0.469649839027466	0	97.3293378175358
0.303826333965717	0.654720422668092	0	99.1614844584328
0.363902658789422	0.433765762655835	0	78.4219357067906
0.274927046750052	0.50372248071767	0	62.3297681689897
0.353416698724653	0.440866399378636	0	24.1867732448956
0.293933653864438	0.441764510565971	0	36.9188298839495
0.219166921424047	0.535030578199302	0	23.8746727726266
0.197816448891769	0.534437883324533	0	20.712315177208
0.305596812436646	0.485208518306695	80	9.4339811320566
0.275673034869825	0.545737116712035	0	72.8491592264454
0.353067400757982	0.691876481920027	0	85.375640553966
0.208797979103556	0.498379450513927	0	72.0277724214764
0.253793642133409	0.464144154159176	0	62.7534859589489
0.161356060129568	0.555409803454071	0	42.5323406362735
0.227778842314201	0.53693094636638	0	42.731721238443
0.21147885562497	0.43316663180513	0	49.9799959983992
0.195845870078124	0.416792338848282	0	73.7834669827869
0.228742483438332	0.430204327608728	0	44.2831796509691
0.299916771129382	0.448387714892117	0	30.4138126514911
0.397542334825797	0.468214031305172	0	18.4932420089069
0.510682696147337	0.661414422729527	0	21.5870331449229
0.413861044354113	0.638198687353454	0	36.4005494464026
0.241847300620048	0.405523530074292	0	72.1872564930958
0.29014871492576	0.499953339174469	0	62.3698645180507
0.209651623548066	0.510331057825781	0	51.0489960724009
0.323848070011716	0.415604608743858	0	37.973675092095
0.415434933014655	0.583615760534888	0	32.7108544675922
0.340844312279403	0.488461611597629	0	33.3016516106934
0.302907159584412	0.428874420945006	0	29.8161030317511
0.217417506147088	0.474791013622328	0	71.2320152740325
0.306758213548607	0.729883845261586	0	46.2385120867876
0.406225051451239	0.678798578819496	0	59.9082632030006
0.262084934404241	0.465426668636465	0	62.4259561400544
0.292039721673295	0.510195317242418	0	67.9632253501848
0.268970843566291	0.461237433391306	0	71.449282711585
0.222807928537264	0.685344551434418	0	121.601809197067
0.367524943063554	0.617213895272044	0	120.979337078693
0.258655729408168	0.41108772381472	0	36.1386219991853
0.282160498612608	0.421776709665812	0	44.7883913531174
0.214787532344436	0.308979210335007	0	40.3360880601974
0.232752096446025	0.435897825956583	0	56.7978872846517
0.192541288979708	0.432090653646492	0	64.0156230931169
0.214744235779053	0.373678321146423	0	71.2811335487869
0.132631129352877	0.303038219458003	0	67.483331275212
0.18887453796275	0.392713012519436	0	71.0492786733264
0.217285861184775	0.468393068453918	0	107.856385995452
0.186201267594715	0.320907999186727	0	121.033053336682
0.185881224064114	0.250133327092387	0	132.321577983336
0.154856894612357	0.34418692414471	0	148.084435373877
0.19234469916932	0.303396878844216	0	115.853355583686
0.211483536334741	0.290340038937654	0	75.6505122256287
0.224440911158666	0.476969298932067	0	119.536605272193
0.234640762838675	0.46786824387083	0	116.52896635601
0.202581996527498	0.444168640122167	0	111.619890700538
0.228034526085449	0.345072748468896	0	94.8683298050514
0.230394188898819	0.455309314466172	0	116.094788858071
0.264238645987681	0.323007297519078	0	108.245092267502
0.239584177445707	0.37238995578192	0	98.8635423197045
0.203086343005337	0.323263566379047	0	58.9576118919347
0.200579237834177	0.327545830730907	0	69.5557330491168
0.190511616205202	0.382757727924968	0	63.9609255717895
0.164894676716541	0.38153430740854	0	59.916608715781
0.153535764279456	0.351591807002634	0	49.3558507170123
0.199998829822557	0.394886032030682	0	109.114618635635
0.265015058720967	0.47054326950503	0	122.392810246354
0.174844110423794	0.368226464440502	0	110.240645861678
0.191131810249877	0.347048007992312	0	101.552941857929
0.198783015459507	0.399343237910239	0	79.9499843652267
0.222343368092479	0.388452981538988	0	82.4317899842045
0.172091853078371	0.321194692660208	0	90.1165911472466
0.137479759587044	0.313237486049291	0	113.547346952714
0.172399609745823	0.319465755488498	0	82.981925742899
0.205505684868289	0.32372754173511	0	69.7710541700496
0.236336349953266	0.341737742756967	0	50.0499750249688
0.290978370732692	0.452831463731082	0	43.692104549907
0.297878907112777	0.447857624510537	0	29.5296461204668
0.178387407720538	0.305875899756749	0	109.169592836101
0.188524654907359	0.365131345104343	0	99.503768772846
0.144204769350712	0.372430326903696	0	85.3287759199674
0.189439148578893	0.309031868319932	0	74.6793144049944
0.23669969004925	0.409280384754343	0	52.2398315464359
0.189650365607315	0.354665863144823	0	67.096944788865
0.170247653428547	0.318412010701273	0	58.1205643468816
0.19314802598379	0.350047757866884	0	105.985848111906
0.243259704793486	0.484976238084303	0	61.9758017293847
0.272828333506422	0.46056633662787	0	71.8470597867442
0.162965054113393	0.339802269266606	0	64.0624695121879
0.197203861000472	0.368506721938048	0	60.4483250388297
0.176553739667699	0.339031122331813	0	74.6324326281812
0.184108990327021	0.466795191155799	0	125.721915352893
0.253196266548869	0.435500550714759	0	124.759769156567
0.433993947257177	0.50963655751349	20	13.3416640641263
0.265253189830573	0.355334034464651	0	43.5545634807651
0.257519487111227	0.498449076071773	0	53.0094331227943
0.302819396276203	0.510603124081228	0	37.5499667110372
0.259789631350224	0.430634952907672	0	47.6340214552582
0.192452355494056	0.355415946885646	0	36.7967389859482
0.265930137481222	0.465959684461653	0	39.4208066888541
0.300569145053733	0.569210291125521	0	77.9294552784761
0.208944251283904	0.365507557152198	0	103.484298325881
0.217865099018952	0.280461400965689	0	113.44161493914
0.199066783489381	0.397726637773035	0	126.605687076055
0.193393763246774	0.346661264347472	0	96.2288937897553
0.305223525832398	0.346681157364	0	40.4598566482878
0.304191429327865	0.572320622768435	0	89.8943824718764
0.320892786879971	0.564468147038647	0	87.1148666990887
0.27766467687744	0.535334239245704	0	81.6639455328972
0.288315631961642	0.409759572417162	0	62.0161269348546
0.297959649356329	0.543091930602627	0	87.9317917479224
0.320000526579849	0.375703313211157	0	110.539585669569
0.234541297756038	0.429469456174661	0	100.528602894898
0.239714652230578	0.376441695177552	0	67.3349834781297
0.228393770560383	0.37667631575483	0	77.5241897732572
0.163526739285928	0.448003896690884	0	62.9046898092662
0.146319865078541	0.447002809888584	0	63.7651942677194
0.170661896243292	0.407554958114961	0	53.3853912601566
0.20252816836513	0.460379108237025	0	108.69222603296
0.273000934679232	0.557835581292958	0	116.884558432669
0.150714466464909	0.422561898729919	0	107.261363034412
0.197906552554863	0.39618083337112	0	100.81170566953
0.125198162236326	0.464968544167616	0	83.2225930862527
0.161321539895006	0.450908277103869	0	82.7103379270089
0.140585410520188	0.368636611634197	0	85.761296631989
0.137634808098213	0.359841557974247	0	105
0.155066356374615	0.368660600271774	0	74.0675367485648
0.21839811484414	0.380801191240637	0	65.0691939399898
0.300228623417884	0.397375584540201	0	44.6878059430087
0.373295088033912	0.539108061498676	0	35.9304884464434
0.530700336572287	0.558239877599439	30	10.8627804912002
0.187441655684064	0.350428650624509	0	93.8189746266713
0.192686390982613	0.424011748581526	0	85.9592926913664
0.139718894123808	0.431695718759553	0	70.9577338984272
0.217660903055187	0.356047842704748	0	64.5213143077542
0.301638102147714	0.483117996305165	0	37.1348892552543
0.234790545551351	0.415120155282547	0	56.302753041037
0.204120194776035	0.36729207775244	0	46.6690475583121
0.163882473228534	0.405189444414377	0	88.4590300647707
0.331360609194377	0.5887610307508	0	33.2716095192282
0.394169298346978	0.553667409241769	0	44.6094160463909
0.260901299920867	0.407189862752813	0	35.5246393366632
0.321129747812134	0.447248547151569	0	27.6767050061961
0.263775840809061	0.402887120295704	0	41.2795348811006
0.23320437002766	0.563713382588052	0	97.1905345185425
0.332684664970885	0.517143245808936	0	94.3451111610983
0.209887999391508	0.360527867044439	0	55.145262715849
0.224241395904671	0.510820777085585	0	45.1220566907139
0.247752601085047	0.523964795211634	0	24.2899156029822
0.235463397580951	0.440651086729164	0	34.5687720348872
0.151343436840404	0.361496773967062	0	39.3700393700591
0.203161234361676	0.474983507811666	0	40.024992192379
0.225831667049412	0.583305663512551	0	69.6634768009751
0.172257433186525	0.371892630368738	0	109.849897587572
0.174639329371308	0.285692679223646	0	118.848643240047
0.157465220132318	0.404903921118339	0	129.842211934332
0.17006803119108	0.351623401793589	0	102.635276586562
0.251166593774363	0.351701803682256	0	37.7491721763537
0.229604904213663	0.588398275743538	0	83.7914076740569
0.242335849702409	0.57844299114907	0	78.2623792124926
0.212761370102259	0.548066354911893	0	71.6449579523919
0.2352568612623	0.418879350317484	0	51.0489960724009
0.224437985715059	0.556675935447161	0	83.1504660239496
0.250783945750574	0.380536731138568	0	115.607093207986
0.204415664580338	0.436398661902094	0	108.295890965447
0.19019917882798	0.380913528275144	0	77.1880819816116
0.185203106236022	0.383373826348593	0	86.1974477580398
0.176728096106673	0.456312741623358	0	73.5459040327876
0.147703599904631	0.456618743024645	0	74.2159012611179
0.140068192090478	0.415134782500581	0	64.6374504447692
0.170055159239209	0.46847381069747	0	115.594117497388
0.224815953029077	0.572450512464584	0	122.759928315391
0.136576967689938	0.431090737021635	0	114.564392373896
0.171218900706056	0.403387371152493	0	109.183332061263
0.144225832544682	0.474655858127687	0	92.2062904578641
0.172833160488374	0.459925079389226	0	92.3958873543623
0.131051389805122	0.377033219874879	0	95.1892851112981
0.116919741917365	0.366287480417812	0	112.858318257894
0.148260019278673	0.374885359178652	0	83.5703296631047
0.208747076384795	0.387366471783365	0	75.5115885146114
0.231001510991623	0.403794592902581	0	56.6656862660288
0.298672287418983	0.54844783275824	0	48.425200051213
0.444539586371528	0.550952597574515	0	24.0416305603426
0.159052565833452	0.354840804672519	0	101.439637223326
0.165105893744963	0.431572850128061	0	94.4616324229049
0.115918070026344	0.4384201434345	0	80.2309167341368
0.182972748030079	0.362416533437089	0	74.5452882481515
0.246355994307087	0.490124433743822	0	48.6723740945518
0.190518637269859	0.420592490093717	0	66.932802122726
0.168497067974145	0.373431413705996	0	58.0344725141876
0.161529831479821	0.411738342472907	0	96.0572745813663
0.253489395998286	0.601314109268244	0	39.0512483795333
0.288879657489063	0.561825301284123	0	50.9901951359278
0.188689064838069	0.408145312634845	0	40.6693988153255
0.256441753686425	0.453770531128914	0	26.1916017074176
0.206325394166958	0.407480651847344	0	42.0238027789014
0.180599628176118	0.577967899107301	0	87.3269717784832
0.263782861873717	0.530447578244646	0	84.3623138611074
0.210560851421107	0.361395553618262	0	87.3212459828649
0.202821297814547	0.369284304848777	0	76.5571681816928
0.200787529418992	0.319805106946905	0	85.0764362206128
0.141522137563135	0.272316965963926	0	49.6084670192499
0.204873203960466	0.347159759938098	0	54.3599116997075
0.235725517328134	0.407514001904464	0	98.964640149904
0.189732863117031	0.283756620644563	0	83.0301150185883
0.1898879116282	0.22295771124994	0	94.6889645101265
0.175758604095329	0.305644204623079	0	112.169514575039
0.168191066572857	0.269704544822916	0	79.5047168412038
0.217790792751336	0.261638511709819	0	72.6085394426854
0.24621440283651	0.414970372569871	0	104.009614940158
0.250855911663305	0.406888542061297	0	108.535708409721
0.222561606185558	0.387937518375443	0	107.368524251756
0.22796314526144	0.30817295807693	0	95.430603057929
0.253062866320392	0.398047266392358	0	97.821265581672
0.28233778049519	0.288312121429313	0	80.23714850367
0.192063271494331	0.322807782265083	0	63.7573525171803
0.266330923255375	0.293848230911115	0	26.5894716006167
0.23943380964431	0.291616117439008	0	39.255572852781
0.155838088398129	0.347953725333025	0	23.7486841740758
0.148410387080071	0.347613788785897	0	22.0227155455452
0.227262794061935	0.331973197085673	30	10.3440804327886
0.187908556483734	0.344796001503678	0	74.1147758547511
0.244766308251067	0.412214019603398	0	86.0871651293037
0.135000738674511	0.323644459136672	0	72.8422954058972
0.166448087271834	0.304758380298893	0	63.6710295189264
0.129736695448156	0.35041636376136	0	44.034077712608
0.153105138980512	0.345486991283641	0	43.4511219648009
0.134434372792204	0.286673873009418	0	49.8998997994986
0.128938634432179	0.278610180251208	0	73.5255057786072
0.147968645095421	0.286414678705842	0	43.1856457633784
0.192817450856204	0.295708227956417	0	29.5803989154981
0.378675563915823	0.320881085105543	170	15.6843871413581
0.344166446039461	0.404166709329386	140	18.4932420089069
0.268500432234293	0.384188854937491	0	34.4528663539044
0.169591183883146	0.270911582855145	0	70.7177488329486
0.183715225617525	0.324690597770519	0	60.8769250208977
0.133824125255793	0.327558117594057	0	48.9693781867812
0.205681211484706	0.279878652599183	0	36.2491379207837
0.25822744446411	0.3649113517451	0	29.563490998189
0.228932052184063	0.318744341095023	0	31
0.203992060346051	0.286838868028851	0	26.9258240356725
0.149340093058361	0.311337702970934	0	69.3253200497481
0.254692338409466	0.424387375540659	0	43.3820239269677
0.289405067160872	0.404085967085834	0	56.7538544946508
0.186413069711858	0.303782452311612	0	59.4222180669823
0.21085632122541	0.328713082730082	0	65.3681879816169
0.196129638107999	0.303677136341762	0	68.47627326308
0.189793712344056	0.406289411210592	0	120.353645561736
0.267963905876777	0.38192573176315	0	119.490585403202
0.299163176856231	0.542064514807864	0	38.9615194775563
0.264742407376799	0.457392230314324	0	38.1968585095686
0.144528323413642	0.354520761141918	0	83.7018518313663
0.201365011987005	0.474509000858618	0	83.4146270146909
0.227460554049765	0.581923098863904	0	94.1541289588513
0.167208117520921	0.379681916516616	0	152.980390900272
0.175805996281761	0.293491326791066	0	161.743624294746
0.152867592959627	0.413298189004135	0	171.216237547728
0.157450007825562	0.358689518281828	0	146.826428138806
0.212571801356528	0.340332944736908	0	76.8960337078578
0.235089525887982	0.596530423882151	0	112.609946274741
0.24672752564517	0.584302654693801	0	99.5439601382223
0.20912328843265	0.542919329429816	0	90.4930936591296
0.223883906695902	0.414167630844122	0	73.1163456417236
0.237605992478684	0.57003877675501	0	113.815640401484
0.247320220519939	0.382472789717651	0	139.430986513042
0.206435390846579	0.444877182563771	0	138.693907580686
0.186908639858877	0.383429994865846	0	105.195056918089
0.180541119303978	0.386788989215352	0	112.59662517145
0.115053893984849	0.457715199288532	0	109.110036201992
0.10897189672599	0.459072020033438	0	106.244999882347
0.134584740593602	0.418867063454335	0	96.9020123630051
0.172769970906463	0.475924915564384	0	146.184814532837
0.2331452760668	0.582298140734316	0	155.852494365666
0.154897265734133	0.441043681261217	0	148.16544806398
0.184385737292239	0.408714603960758	0	142.790055676157
0.10092107591965	0.478292184531132	0	123.134073269749
0.128269292934907	0.462385377462675	0	126.81088281374
0.125021465442466	0.37960819533772	0	132.759180473518
0.141159967644594	0.369771683753695	0	151.884824785098
0.120904781198759	0.3758138949795	0	123.725502625772
0.15475742952972	0.385928908794907	0	113.393121484506
0.230769815857952	0.404985248450612	0	94.24966843443
0.269485721641115	0.551406626422314	0	86.1452262171271
0.269884752149104	0.548295709690678	0	59.4474557908074
0.147917157287938	0.361542995976052	0	144.450683625935
0.158689810826189	0.437679421113219	0	137.036491490406
0.130400186058213	0.444378101884425	0	123.162494291079
0.158647099349528	0.362752959451889	0	115.347301658946
0.227574646350436	0.492183360954397	0	89.6046873773911
0.171011779298683	0.420376592355523	0	107.870292481294
0.154158883767737	0.374383353055699	0	98.6508996411082
0.13285931395422	0.418373833662202	0	140.067840705852
0.257077160037855	0.601293631162996	0	83.9583229942095
0.276505031031643	0.565661728030284	0	94.424573072903
0.171246399875961	0.402792335922838	0	81.0555365166378
0.202766884563458	0.441457338987241	0	63.2929695937866
0.180091186077229	0.404411861503649	0	83.0782763422545
0.187377295924711	0.582449093624434	0	103.315052146335
0.269911081141567	0.537828472464993	0	102.376755174209
0.275164007682215	0.462161288482382	80	10.816653826392
0.1598553075592	0.367389787568912	0	52.7636238330917
0.210010282934278	0.486465288880243	0	50.5766744656072
0.22604932005377	0.608008109329679	0	58.1979381078058
0.159775150404369	0.381538403029589	0	123.50303639992
0.166603720871724	0.292006956704897	0	130.763144654754
0.149842684270036	0.417279717753201	0	137.829604947558
0.145280162420629	0.360954396722333	0	116.850331621267
0.227853148581818	0.354999363716015	0	45.9673797382448
0.234289124517119	0.612567120646757	0	76.1774244773345
0.239427958757096	0.605242394943663	0	64.7842573469821
0.208101723525101	0.567107482260841	0	55.9016994374947
0.23574482525594	0.431454077117619	0	35.749125863439
0.236407730777276	0.577939229759953	0	78.0896920214186
0.237425200063775	0.389705071402765	0	125.2557383915
0.186646520111693	0.449341994596706	0	122.759928315391
0.179829066330046	0.390706743293786	0	95.5091618641898
0.171310759635314	0.393100341252997	0	102.469507659596
0.107365828185772	0.468539925722987	0	93.4291175169711
0.10244815748248	0.468462108923042	0	93.6055553906925
0.128353545710788	0.426182427737886	0	85.3814968245462
0.155109652939998	0.483837070343754	0	128.530152104477
0.209139085828127	0.594139751366548	0	134.052228627502
0.126373020388879	0.445373922888232	0	128.354976529934
0.157268045233209	0.415776039739226	0	124.775798935531
0.0879625309182821	0.486825703532619	0	108.949529599719
0.114718638147492	0.472617994111082	0	110.40380428228
0.107768369226089	0.385941780746778	0	113.017697729161
0.120115496513603	0.376306539682911	0	128.074197245191
0.109714374313435	0.382785227094874	0	102.068604379603
0.148127204138918	0.396400241641642	0	95.2785390316203
0.22081277599732	0.413346751368011	0	78.9240140895026
0.259081673997341	0.563945662810444	0	71.5332090710322
0.283681144199504	0.559078309737193	0	48.0208288141719
0.137949585830321	0.364016166001372	0	117.200682591869
0.143656541218769	0.442250719293447	0	111.64676439557
0.108238195469365	0.448839403385031	0	99.0605875209712
0.152539943275648	0.3704802261953	0	94.1328847959097
0.216032016054835	0.503400096832183	0	71.2811335487869
0.162302148592057	0.431394398068037	0	87.6241975712189
0.146587835712938	0.381170967312556	0	79.9624912068152
0.120150016748165	0.422494613526959	0	112.21853679317
0.244509454302377	0.617478940462834	0	56.471231613982
0.276694599777374	0.576275822525038	0	68.9782574439221
0.181174185300524	0.414878513640612	0	58.7707410196605
0.233808181588136	0.456992029628893	0	40.0998753115268
0.186033347131676	0.414186938771928	0	54.4609952167604
0.182055328914938	0.603118522885014	0	70.9647799968407
0.266934149727129	0.552962962421214	0	68.2568677863261
0.144722572869143	0.319523094183194	0	61.6198020120156
0.197903627111256	0.413942956775108	0	58.8302643203309
0.229404218782226	0.504405864344254	0	57.1489282489182
0.161439142728005	0.330319151270301	0	131.026714833274
0.170663066420734	0.258192924229548	0	137.702578044131
0.152630046938743	0.359353008891886	0	143.331782937351
0.152001661651969	0.31454106372055	0	124.919974383603
0.211262372798055	0.308928892704968	0	55.2630075185924
0.23261109006417	0.508292023631733	0	76.3806258157132
0.244932473447942	0.503155529746642	0	62.3377895020348
0.21210139002453	0.475428175239923	0	52.7825728815866
0.250462146953809	0.374161604430292	0	35.7910603363466
0.238774999744024	0.481665806098672	0	79.1012010022604
0.239086852032525	0.337292238651839	0	128.600155520901
0.190107904987443	0.386344906875816	0	128.448433232952
0.182789615260284	0.33714128576172	0	102.474387043788
0.174813100721561	0.34005210215064	0	108.521887193322
0.114542526442353	0.400050025085679	0	101.715288919611
0.11017483913717	0.400049439996958	0	101.326205889691
0.132307575289948	0.365961000911276	0	93.6429388688757
0.160828310102873	0.411498456097136	0	133.689939786059
0.217494152769591	0.493942722739619	0	138.956827827926
0.133491209773322	0.382321836827532	0	134.171532002881
0.157376871735388	0.358932915189927	0	131.217376898031
0.103310578257811	0.415738008972336	0	115.555181623327
0.125191726260391	0.404384362333743	0	117.838873042812
0.115067936114163	0.335387189774989	0	120.805629007923
0.116528902651476	0.32649969209706	0	135.166563912826
0.112360145511565	0.331581187642341	0	110.539585669569
0.152861742072414	0.343642206545095	0	103.831594420966
0.213513209109246	0.355232814115851	0	88.3628881374981
0.255167430451235	0.471702330262105	0	81.3265024453898
0.268211398405926	0.469569681872635	0	57.8013840664737
0.141174594862628	0.314762812345957	0	125.351505774761
0.144501409332458	0.37982233780975	0	120.166551086398
0.110817266553257	0.385789657679216	0	108.286656611052
0.150796378885903	0.320796247240941	0	103.121287811974
0.209583168167663	0.427264256783738	0	81.5230028887553
0.161243138006339	0.370798514459736	0	97.0515327029924
0.144132803437981	0.329523430609209	0	89.8164795569276
0.127118423419931	0.364371314855256	0	120.830459735946
0.236039709971521	0.509094180268761	0	66.1664567586931
0.263703289807608	0.481046197142719	0	79.3662396740579
0.162354221488261	0.354949631174697	0	69.4046107978425
0.210294636052874	0.389854854115441	0	50.4876222454574
0.172545881926171	0.354716765863584	0	64.319514923544
0.18839066959016	0.502445232038873	0	66.6108099335236
0.264872297072947	0.465430764257515	0	64.6993044784872
0.532294118249356	0.569628044472594	60	6.16441400296898
0.181054242112638	0.411902167314896	0	59.2874354311266
0.128272218378514	0.285447527049383	0	72.145685941711
0.141929944401944	0.225175197504012	0	80.4673846971554
0.122060916512228	0.30491284372134	0	91.6787870774914
0.120776061680053	0.275217250755862	0	64.482555780614
0.207617855152511	0.307789139875698	0	33.1209903233584
0.198180374076474	0.424424236130106	0	64.0858798800485
0.188543377746443	0.406779715559118	0	69.3757882838098
0.188410562606687	0.398774531673047	0	67.8601503092942
0.167769802693456	0.324122476622049	0	54.1664102558034
0.187123952508348	0.406288826121871	0	60.613529842767
0.172249241944425	0.283400886701957	0	100.004999875006
0.136146927479716	0.322641617068208	0	87.8066056740608
0.125106303307068	0.283550669414633	0	67.7200118133481
0.120229588814274	0.286373722495345	0	75.3923072998831
0.0777410309555815	0.342060711731175	0	55.145262715849
0.0739186463387342	0.340678147082528	0	60.613529842767
0.0952053442003812	0.31051565331738	0	54.7174560812178
0.111185287359012	0.342556281878193	0	93.2523458149981
0.142161054446894	0.411054373757601	0	95.8018788959799
0.0900290642822351	0.322512897549502	0	88.8763185556197
0.112363070955172	0.304323074290178	0	85.0940655980192
0.0661112224404928	0.349339800514	0	74.5519952784632
0.0800644182682251	0.343693109263856	0	70.8025423272357
0.0782102721101371	0.298862441253436	0	68.5638388656878
0.0876694014688652	0.285516567518507	0	81.0123447383175
0.0797198010113258	0.29147803650076	0	54.8634668973808
0.110497223022656	0.309391112794866	0	52.8961246217528
0.154975667622799	0.302924712246053	0	42.9534631898291
0.17001771356104	0.396259820348508	0	39.6610640301039
0.179968902534458	0.388252881196272	0	39.522145690739
0.107340669370752	0.27267621043886	0	65.4217089351845
0.0995624999085799	0.326211828446136	0	60.4069532421558
0.0784448926874149	0.331855009163952	0	48.4664832642105
0.110146169789822	0.276921614201273	0	47.2122865364515
0.141838670561407	0.36849092454257	0	34.1906419945575
0.121615663995249	0.319906327295705	0	42.3083916026124
0.10527881671657	0.285597309762059	0	38.4967531098403
0.0936273599187897	0.318483976614004	0	59.6070465633049
0.259217999669425	0.450772536520507	10	10.4403065089106
0.212790624538328	0.417379182835837	0	30.8220700148449
0.145299470348435	0.320029195927197	0	36.0832371053374
0.188055998841524	0.364329773556038	20	38.8844441904472
0.170226005145855	0.324592887954047	0	31.9687347262916
0.147515786425064	0.409468783322631	0	82.2435407798084
0.181579651784447	0.38491202459713	0	78.5047769247197
0.275168103303265	0.556198503050506	0	53.1883445878888
0.1900985435679	0.368130509890193	0	73.6817480791546
0.209212807007023	0.283725610942329	0	81.1972905951917
0.183216730026899	0.398155507805815	0	90.8019823572151
0.172980017757443	0.349992174438351	0	66.3777071011044
0.262493326331772	0.360523771423389	160	33.0302891298275
0.295568391752004	0.576904792900533	0	58.2151183113115
0.288068139432493	0.550519046831964	0	63.2692658405327
0.275807605275745	0.529562339009181	0	61.8627513128862
0.247403888207098	0.413717697617372	0	49.0713765855412
0.276074990821421	0.547505254828079	0	55.1180551180827
0.25764294083144	0.36388510612778	0	100.623058987491
0.192304913136266	0.418946635520444	0	89.9444272870754
0.182084583351008	0.363328101665016	0	71.4142842854285
0.174778580486999	0.367702810034857	0	78.3453891432036
0.110682696147337	0.440725978085502	0	59.6238207430554
0.104460277595344	0.441614727853295	0	64.7610994347687
0.132701339999444	0.400753301728791	0	59.3632883186233
0.158790446086268	0.44936481305684	0	94.7734139935879
0.211614596208333	0.552583239841031	0	96.5608616365865
0.123836660781649	0.419181841186443	0	90.6256034462668
0.154888489403312	0.391173059004735	0	87.5956619930462
0.0905772924141785	0.454899752361199	0	77.614431647729
0.113993713221689	0.444973722202801	0	74.3706931526122
0.109614324142077	0.369345154075801	0	72.0624728967859
0.119879705758882	0.358546756633809	0	83.240615086627
0.115468721888315	0.365993180790952	0	58.8727441181401
0.164450594377005	0.379597663740736	0	57.4456264653803
0.224295809155761	0.38877770577936	0	48.5489443757534
0.253279349147306	0.526540940851918	0	45.3982378512647
0.248282691466627	0.508410796642176	0	43.3589667773576
0.157781168041869	0.350594230732663	0	68.0147042925278
0.149256425371202	0.423493945063095	0	63.7573525171803
0.111591338931657	0.429990185136699	0	52.924474489597
0.162449590949848	0.352248861636756	0	51.9326486903951
0.206469911081142	0.476136132592806	0	40.3112887414927
0.172707951501996	0.408945714005708	0	47.6864760702655
0.143447664545232	0.363233317292151	0	44.4297197830461
0.131988116848069	0.408063985302571	0	62.5219961293623
0.40045841701321	0.604714644916969	0	16.5227116418583
0.322996765922093	0.555052314245301	0	35.4118624192515
0.189521646088609	0.403502048541886	0	39.89987468652
0.223780345992215	0.455172403705367	0	40.4227658628155
0.228102981465852	0.409949726251614	0	33.6154726279432
0.219409148154703	0.551823794680666	0	76.1708605701682
0.276372215891887	0.515972483277433	0	72.3947511909531
0.205385156591683	0.422514506543486	0	104.048065815757
0.220138168701556	0.320438758032171	0	105.640901169954
0.196400534186003	0.470113229294807	0	102.381638978872
0.184093778020265	0.399324515071154	0	100.603180864225
0.2494827084342	0.396848419602227	0	66.7382948538543
0.55587611916502	0.762132180318493	250	20.3960780543711
0.714359686216919	0.808824015551658	110	10.0995049383621
0.558775818868234	0.726780534683328	90	13.9283882771841
0.277472182688102	0.518518789392927	0	32.4499614791759
0.435699480880032	0.696622136539229	0	26.6270539113887
0.296570648731747	0.43535369344569	0	114.917361612595
0.215720748855055	0.500522045411661	0	117.085438889727
0.213452944970943	0.431314240913206	0	108.908218239029
0.203488298956933	0.435013756898562	0	110.756489651848
0.123965965389077	0.526846357164485	0	103.315052146335
0.119304563545755	0.526294618500213	0	105.778069560755
0.153855222721335	0.473704503866705	0	103.213371226794
0.1768655919562	0.544995224213312	0	117.486169398785
0.248589277956636	0.696560702223483	0	114.634200830293
0.132394753509435	0.496986939357017	0	116.068945028375
0.170274567509731	0.463130780493727	0	118.059307129934
0.0998480232046187	0.54897382751877	0	111.557160236356
0.129221817373332	0.531851206087263	0	112.25862995779
0.120689468549287	0.428315076127356	0	110.679718105893
0.130503161673178	0.415141218476517	0	114.297856497836
0.128306153524355	0.425369154415153	0	101.906820183931
0.17722717678602	0.44316053225521	0	102.220350224405
0.255001850343081	0.459660034198436	0	97.9897953870708
0.296135342723032	0.646504021753599	0	95.5091618641898
0.291537715550342	0.631172941986991	0	85.842879728024
0.177157551228174	0.402871907988948	0	104.742541500577
0.175210375963385	0.494978914865203	0	104.489233895172
0.126977417038076	0.500881874975317	0	99.7496867163
0.181421092740951	0.410555293078254	0	98.7623410010111
0.241330082190338	0.569725754289066	0	92.7254010506291
0.192190820835594	0.481913298627821	0	97.3498844375277
0.160133809790582	0.421881440546941	0	96.0885008728932
0.145808497536045	0.471684192511742	0	102.24480426897
0.348416530511645	0.728772176690943	0	69.5269731830748
0.337640951529788	0.664556349163396	0	85.5394645762995
0.193622532936838	0.462108045408736	0	86.2844134244419
0.228726100954133	0.517363824256901	0	76.7528501099471
0.21283743163604	0.462069429553124	0	74.3303437365925
0.562292787172515	0.793301611773155	0	23.388031127053
0.347177897688461	0.698628990853601	0	21.7255609824004
0.32917062211021	0.270592124413266	220	13.0384048104053
0.161756260814999	0.335563301480128	0	36.8781778291715
0.419836555465679	0.321611275829839	30	13.7477270848675
0.201297141695324	0.273506451334514	0	98.173316130199
0.212881898378865	0.439788665953834	0	93.0483745156249
0.216492480878569	0.423225389339976	0	111.740771431022
0.194769891919486	0.402196130515741	0	117.345643293648
0.202948262067089	0.323095060827286	0	116.142154276559
0.212660149753458	0.420519354003543	0	84.717176534632
0.219420849929131	0.295816469369874	0	90.2108640907513
0.193427698392615	0.337880837905558	0	69.1303117308175
0.175732275102866	0.296127736569654	0	81.6149496109628
0.174604809136745	0.299876400007606	0	82.6619622317303
0.144266203666458	0.353227715067644	0	63.8905313798532
0.133997311517325	0.352734485275511	0	72.7942305406136
0.139092264103198	0.323978544796587	0	77.775317421403
0.183372948715511	0.362415363259646	0	68.7095335452075
0.237085263516646	0.432129269502104	0	60.2411819273161
0.139377202310515	0.340080771497988	0	57.0788927713213
0.153030832712895	0.318248185859283	0	58.1205643468816
0.138427603315698	0.363633517977582	0	69
0.159744725790857	0.359139451508578	0	58.8387627334226
0.142357644257281	0.301229710220184	0	45.8039299623951
0.14977715433324	0.295423289749099	0	32.3419232575925
0.228590360370771	0.307720099406574	0	41.988093550434
0.206156303526476	0.304956140286723	0	56.1159513863928
0.209074726068774	0.316017827653341	0	72.9931503635786
0.244180634440955	0.41112575458161	0	79.9374755668454
0.213058595172726	0.393646229030055	0	100.463923873199
0.434792008273155	0.317117209360834	40	14.456832294801
0.323758551437344	0.355536475162252	0	25.1396101799531
0.137090090498598	0.35047955334327	0	40.1746188532013
0.226451861094087	0.291352242425661	0	48.6004115208915
0.207914495134256	0.374852009121533	0	75.6174583016383
0.184631474555223	0.330842805675946	0	56.5950527873241
0.155147683706888	0.298070231124672	0	66.8954408012983
0.320772258603364	0.346692274049706	0	21.3541565040626
0.240543722948789	0.445319509637143	0	72.5120679611332
0.254565374156924	0.424378014121116	0	77.9935894801618
0.155616339772722	0.318230633197641	0	94.1541289588513
0.174750496228372	0.344889615699101	0	107.205410311234
0.180221075773378	0.319338791235956	0	92.5256721132033
0.164256930010224	0.422250631530139	0	124.983998975869
0.225562526237572	0.403086050460977	0	122.971541423209
0.201119274724021	0.273421028381191	70	24.6981780704569
0.309652062364607	0.256097721518247	0	23.0867927612304
0.198127716091549	0.214888752693237	0	105.839501132611
0.230194088556103	0.331919368923305	0	92.4770241735751
0.2341463628691	0.320786885821399	0	112.507777508935
0.209715983307419	0.307231550324212	0	119.121786420453
0.211066368076389	0.253009623246745	0	120.370262108213
0.226035863013178	0.31963484612898	0	84.1961994391671
0.233870786081324	0.231818294846685	0	94.3716058992322
0.184561848997377	0.262809274241323	0	75.9275970909129
0.172908051844712	0.233148786599128	0	92.3092628071528
0.170370522060039	0.234682304137894	0	92.1900211519663
0.119789017007066	0.273498845181136	0	75.6703376495705
0.120345436381109	0.273714742919329	0	84.0773453434396
0.13084894910752	0.252105076083475	0	89.4930164873215
0.161078142986907	0.278647040840656	0	73.559499726412
0.225540877954881	0.326774683796114	0	61.9112267686564
0.128256420983037	0.263345215510117	0	62.1610810716802
0.144615501633129	0.248795814275287	0	65.4675492133316
0.114100199368982	0.282746172422721	0	78.4410606761535
0.125049549701093	0.276937996685472	0	69.2675970421957
0.111679687328587	0.236580917038807	0	56.6215506675683
0.118632296604876	0.233850893064797	0	39.0896405713841
0.128991292417104	0.240155224037785	0	54.2678542048605
0.155398101679643	0.239372375328564	0	68.2129020054124
0.209441576697086	0.245752182746611	0	85.146931829632
0.235241063866822	0.31211002008317	0	91.8585869693193
0.213062690793775	0.300419362341057	0	111.162043881893
0.211598798812855	0.245083426338061	0	27.4772633280682
0.176134231054462	0.271144448166259	0	38.1313519298752
0.111029653759122	0.270424203950226	0	52.85830114561
0.160682623011247	0.228736047462397	0	61.1064644698088
0.189186390251252	0.287669108924505	0	87.3727646352111
0.161249573982275	0.256181974294127	0	69.0289794216893
0.13932863994664	0.234197265587861	0	79.1012010022604
0.203035440286576	0.272153141121937	0	33.436506994601
0.259994997491432	0.33384372572796	0	82.0609529557146
0.260336104216003	0.32033753768337	0	87.8919791562347
0.153311675299163	0.247010123497602	0	104.004807581188
0.176019553665069	0.266469004193623	0	116.219619686179
0.168085750603007	0.248059772663777	0	100.881118153994
0.176876708641907	0.320665187367349	0	125.29565036345
0.235054420564698	0.307469681433818	0	123.482792323465
0.148204435850141	0.316075751436758	0	44.7772263544762
0.169598204947803	0.289338367046633	0	115.991378989992
0.203745152905624	0.487956094942347	0	85.7554662980734
0.207303077420402	0.470443804422393	0	107.396461766671
0.18424765635399	0.444947978299059	0	115.801554393713
0.183253005527626	0.348884016400037	0	122.184287042156
0.202192912527773	0.464993702982636	0	77.8781098897501
0.217781431331794	0.319982388829486	0	100.448992030781
0.155015453655854	0.367237664501351	0	88.5607136375944
0.163826889800002	0.321300008630059	0	108.908218239029
0.153350876243496	0.3232185145475	0	107.037376649468
0.0967289152308833	0.380099084774968	0	94.5409963983879
0.0950456149794414	0.379064062826827	0	101.877377272876
0.116100617707418	0.349087627275081	0	107.559285977548
0.130279657781607	0.392890879490739	0	83.4326075344646
0.180909725198455	0.474077205382231	0	67.8601503092942
0.0896329592178534	0.366954481560198	0	73.769912566032
0.11384276033157	0.344954560547175	0	80.3118920210451
0.0827142850874049	0.389981818367983	0	94.2814934120159
0.0959525024975975	0.38498340542114	0	87.4414089547967
0.08699420908438	0.317396296680938	0	76.223356000638
0.0874722265697565	0.315201043798279	0	56.6921511322335
0.0947185503841839	0.31781346493929	0	74.90660852021
0.127341342222781	0.320671038254563	0	87.8919791562347
0.187025072514433	0.340576926733728	0	104
0.209450938116629	0.449221466320099	0	110.009090533465
0.193515461700824	0.430269857545524	0	125.972219159623
0.133893750813639	0.317701712993504	0	50.9215082258961
0.124781579066696	0.371685508961365	0	60.9918027279076
0.0833964985365468	0.374443032105281	0	74.3908596535892
0.129309580681541	0.310680648336812	0	81.5475321515004
0.157258683813667	0.406115054771618	0	105.555672514555
0.140309833732413	0.355912102121385	0	89.0561620551885
0.117285422368234	0.321164268046696	0	98.4022357469585
0.116625442290505	0.35722211576858	0	56.0713830755047
0.225226100222773	0.489137389070835	0	95.7183368012629
0.228299571276239	0.462154267417726	0	103.590540108641
0.130886979874411	0.341502537090968	0	118.798148133715
0.157902281407197	0.370203479230082	0	128.331601719919
0.14551595317535	0.342314640236259	0	112.893755363173
0.152623025874086	0.468639390805623	0	118.882294728862
0.206715648344126	0.444805801739761	0	117.753980824429
0.194504261639974	0.263987642926204	0	87.8009111570034
0.192104227704829	0.414563735908504	0	91.0439454329611
0.194874622800615	0.399000961008225	0	108.761206319165
0.178928029699103	0.381224795474924	0	113.300485435853
0.197100885385508	0.309011390214684	0	109.370928495647
0.192837343872731	0.397923812672144	0	83.6660026534076
0.210829407144226	0.280453794812311	0	98.5241087247177
0.20514000441742	0.320324080642778	0	76.7202711152665
0.16738890993583	0.282053427376594	0	82.474238402061
0.170567696959148	0.285838366315272	0	85.6387762640266
0.167136151608189	0.342060126642454	0	62.777384462878
0.166482607506396	0.33979992891172	0	72.6498451478047
0.137047964110658	0.307235060856541	0	75.5645419492502
0.177416745531751	0.343855763928403	0	77.9358710735949
0.235095961863917	0.407681337278782	0	71.5122367151245
0.142493384840644	0.321449791342735	0	66.7008245826092
0.155817025204159	0.301746928649893	0	65.9317829275077
0.198051654557768	0.352644966701138	0	73.1163456417236
0.18536225036824	0.343827094581055	0	62.2334315300064
0.145116922667361	0.29372009648113	0	49.4267134250296
0.13775124075377	0.282777767213676	0	42.3438307194803
0.21447802041082	0.301426300030571	0	41.0121933088198
0.202975761236995	0.301942348282838	0	54.4609952167604
0.181981607736043	0.298331180694413	0	67.6830850360709
0.218666085478537	0.388464683313416	0	73.5051018637482
0.202230943294664	0.37581799060055	0	93.5200513259055
0.366159931076549	0.299239823478733	0	15.1657508881031
0.282251187364424	0.335234481618706	0	23.0867927612304
0.134841009453571	0.332922796080491	0	33.2716095192282
0.203721164268047	0.278099397797434	0	44.5757781760453
0.193871195643429	0.357012068917601	0	67.5499814951862
0.167749324588207	0.316099154985614	0	50.81338406365
0.146352630046939	0.282856169102342	0	59.916608715781
0.455767438935022	0.348196537152402	230	12.369316876853
0.222775748657587	0.420389464307394	0	64.1482657598785
0.233429629185396	0.401389293168943	0	66.6483308118065
0.142408546976042	0.302141278448111	0	83.2466215530696
0.15920351872357	0.327762313557822	0	97.3344748791506
0.166580317322868	0.303321987487878	0	81.5107354892593
0.151498485351573	0.399169466559985	0	122.253834295698
0.202493648130568	0.379746276275969	0	119.21828718783
0.261309106759676	0.407989679034955	0	76.4591394144611
0.264690334480595	0.390569832532981	0	75.4983443527075
0.243827825941956	0.381559466223559	0	69.6850055607374
0.260032443169601	0.318832689491953	0	45.6398948289761
0.260723432949564	0.389944372689814	0	77.3886296557834
0.262810444418766	0.272230957921882	0	132.280006047777
0.198841524331646	0.306105254535535	0	120.270528393285
0.199249916259177	0.270801001086802	0	95.6399498117811
0.188711883298204	0.273602990973544	0	105.038088329901
0.131714295326458	0.326458150797842	0	83.4026378479722
0.122990037401797	0.325480467544397	0	88.7073841345804
0.143097196401119	0.299005202901455	0	80.1685723959208
0.167206362254756	0.327322326839336	0	126.210142223199
0.228653549952681	0.394293337155913	0	128.728396245739
0.118962871732462	0.307317558366257	0	121.647030378879
0.151134560166867	0.28938751449923	0	117.277448812634
0.108720893664513	0.333755962419751	0	105.617233442275
0.134324376112583	0.327442270027221	0	101.390334845093
0.11441907272214	0.280905483305225	0	98.9848473252346
0.11416689948322	0.269888262681432	0	111.79445424528
0.145014532141118	0.277246923530367	0	83.86298349093
0.183190986123158	0.297957894090165	0	81.3080561814141
0.243664586188688	0.291626063947272	0	65.4675492133316
0.293868123927642	0.382778791118938	0	58.258046654518
0.320496681815589	0.384142632928501	0	47.4447046571058
0.189160646347511	0.260879066549454	0	91.9401979549751
0.18841173278413	0.314594891882918	0	87.2353139502575
0.116717886308485	0.316878493162507	0	73.1710325197069
0.188543377746443	0.2648354364835	0	74.4983221287567
0.25053411286654	0.365499365910098	0	50.5766744656072
0.187534099702044	0.30730644168055	0	67.297845433565
0.160985113880206	0.273557939141997	0	59.8414572015087
0.172808586762075	0.304334776064606	0	83.4146270146909
0.284903394538489	0.432477397291332	0	33.7934904974316
0.350591890377777	0.411102936121476	0	31.4483703870328
0.255486888893115	0.326795746990084	0	24.2280828791714
0.400882021247497	0.400258316670494	0	18.4661853126194
0.320604338140325	0.350237911701336	110	10.816653826392
0.193943746644882	0.393289324910006	0	85.9825563704639
0.282856169102342	0.370400069040469	0	79.3095202355934
0.540822956541072	0.759808793005849	370	22.0454076850486
0.566008100553348	0.713494339997981	0	32.0312347560939
0.298348733356054	0.512756835664668	0	50.0899191454728
0.640236551370058	0.770683837070344	120	10.4403065089106
0.306260303046703	0.43902571026114	0	110.697786789077
0.223697263393778	0.509611983787192	0	112.449988883948
0.217433303542566	0.434987427906099	0	111.018016555873
0.205101388561808	0.441835891389981	0	111.548195861699
0.129015866143402	0.539089923748312	0	103.701494685467
0.123026312902523	0.539523474490863	0	107.168092266308
0.15878693555394	0.484394074806518	0	106.494131293701
0.181494228831124	0.554718228585387	0	111.11705539655
0.252059439163206	0.720367962296883	0	105.09519494249
0.141162307999479	0.512336156873988	0	108.664621657649
0.17422801200017	0.47322707147005	0	112.329871361094
0.106441388005974	0.559326387355063	0	109.74971526159
0.132357307831266	0.545673342041404	0	109.517121949036
0.126572535642874	0.441264259709182	0	106.141415102683
0.138160217770022	0.426058974017673	0	105.33755265811
0.129863074611976	0.435113221981198	0	98.4327181378224
0.18068914675049	0.453830210178496	0	101.434708063858
0.263349311131167	0.46742650188618	0	101.557865278865
0.298652979491178	0.66302692724568	0	100.84641788383
0.292205301781449	0.637481368581028	0	96.3794583923359
0.184108990327021	0.41818367982775	0	96.3068014212911
0.174940650062824	0.514405030592826	0	98.0510071340422
0.132683787337802	0.519791942450673	0	96.5297881485296
0.18082371715641	0.419452152175726	0	97.1699542039616
0.238610004724591	0.584616262248467	0	97.3960984844876
0.192755431451737	0.493081472141732	0	97.6370831190691
0.162429112844599	0.431486256997295	0	98.6762382744701
0.150387986958372	0.490036085346892	0	94.8999473129464
0.371358444366108	0.766159345987827	0	74.4714710476435
0.348175473958432	0.694712992041331	0	89.9611027055582
0.197557254588193	0.475221053832551	0	94.3451111610983
0.236617192539534	0.532806655969295	0	88.7411967464942
0.218764965472452	0.477003234077908	0	82.1522975941635
0.465220132317814	0.761408425570132	0	33.2716095192282
0.3482374933629	0.689316718763942	0	32.6190128606002
0.500629701736397	0.702503448366652	220	11.8321595661992
0.289247678294817	0.504899679225108	0	37.6696164036747
0.433071262343544	0.696394537026608	0	30.1496268633627
0.316873227364014	0.434318671497549	0	120.590215191781
0.231770902660252	0.499860310067768	0	124.503012011758
0.228243987847707	0.429219038201905	0	117.724254085554
0.216770983109951	0.434250216117146	0	118.983192090312
0.13543370432834	0.525264862350565	0	112.747505515643
0.129787013078196	0.524945988997407	0	114.965212129583
0.166080066466079	0.472546613287072	0	112.689839825958
0.190798894767405	0.544526568147477	0	124.277914369368
0.268227195801403	0.697779442030141	0	120.743529847359
0.143670583348082	0.497321025016931	0	123.215258795329
0.184262868660747	0.462284157113874	0	125.84911600802
0.110256751558164	0.546863412500713	0	119.912468075676
0.139120348361825	0.531230426953867	0	121.012396059247
0.131600203025786	0.428411615766386	0	119.473846510439
0.139123858894153	0.414900747012025	0	122.09013064126
0.134291611144185	0.424244028803918	0	111.198021565134
0.186781675606335	0.441449147745141	0	111.727346697216
0.272608340147179	0.458414380310594	0	107.91663449163
0.316048252266853	0.644050744744806	0	105.479855896754
0.312418361839343	0.6262388887995	0	95.2627944162882
0.184151701803682	0.402475802924566	0	113.212190156361
0.181729434497124	0.494650680092503	0	113.428391507594
0.134986111456476	0.500724486109262	0	109.316055545377
0.189897858136463	0.409693457391645	0	108.415865997556
0.254769570120689	0.56804479439251	0	102.810505299799
0.203128469393278	0.480879446857123	0	107.242715370322
0.168626957670294	0.420498875898294	0	106.136704301575
0.154459619370532	0.471298619044345	0	111.022520238013
0.369250369702936	0.72370238292009	0	79.6115569499806
0.360416115098653	0.662083179138077	0	95.2942810456115
0.203057673657989	0.457903012768099	0	95.7653381970742
0.241736133762983	0.51035153593103	0	85.5628424025289
0.227543051559481	0.457711103667482	0	83.4565755348253
0.658866361347869	0.825006984496612	90	13.7477270848675
0.372381179451099	0.721630583757645	0	13.9283882771841
0.299218175196041	0.489834814826733	310	27.9105714739057
0.447945972907467	0.653945180112249	0	39.7617907041421
0.275922282665138	0.413038994700559	0	126.150703525585
0.203552658716286	0.474509585947339	0	129.232348891444
0.198684720554313	0.410399074389643	0	118.705517984633
0.189763872819265	0.41345148224914	0	121.016527796826
0.117398344491463	0.499272880991491	0	113.929802949009
0.113002572927652	0.498141904493043	0	115.969823661158
0.14319432112887	0.449618156473202	0	112.512221558371
0.167412313484686	0.513898343760102	0	130.003846096952
0.228687485098522	0.645788458247337	0	127.855387058974
0.129666484801589	0.471075115152774	0	129.034879005639
0.160834160990087	0.439651755193028	0	130.667517004036
0.095930854214906	0.518492460400464	0	122.943076258893
0.121858475814626	0.50410103312041	0	124.032253869709
0.114972566652576	0.40932953220694	0	123.020323524205
0.125328051932475	0.397530633051369	0	127.71061036578
0.119918906703215	0.406713600533601	0	113.828818846547
0.166317027398242	0.423558304822447	0	113.256346400544
0.24167996524573	0.436171647478194	0	106.967284718273
0.275407404590314	0.603611752677147	0	103.469802357983
0.266717666900215	0.589838179086881	0	90.6145683651365
0.167837672985137	0.38395306418277	0	117.647779409558
0.161402867227279	0.469204001421766	0	116.987178784686
0.119787261740902	0.475054303546954	0	111.148549248292
0.170434881819392	0.392020267473309	0	109.936345218495
0.221064364147518	0.536507342132093	0	100.747208398049
0.18047441918974	0.458216620322764	0	107.689368091748
0.151519548545543	0.402171556789443	0	105.304320899002
0.13857153514116	0.448655685526514	0	114.58621208505
0.327225202111585	0.673183482360306	0	77.6530746332687
0.314104587534392	0.61876438038373	0	92.3958873543623
0.183064606959338	0.438932096065717	0	90.8790404878925
0.219701107426677	0.490886804347794	0	78.7464284904401
0.204482949783298	0.440777465892984	0	78.5684415016615
0.415161111493044	0.701201040872835	0	16.6433169770932
0.31380502210904	0.624914247934271	120	13.1909059582729
0.298160919876488	0.484275886884798	0	55.659680200303
0.284578085209396	0.324020671184527	0	132.427338567231
0.215329324500444	0.365889620087266	0	130.437724604502
0.213658311112151	0.322208066325657	0	112.231902772786
0.200268555723118	0.324498688669903	0	117.549989366227
0.13940002077065	0.388632018687734	0	105.692951515226
0.135000738674511	0.388854937490584	0	108.397416943394
0.155597031844916	0.352897725028779	0	102.352332655392
0.175137824961933	0.391947716471856	0	133.588921696374
0.251022661948901	0.47620926868298	0	133.940285202026
0.127880794023904	0.364316901604167	0	131.654851790582
0.163118347358398	0.342804944584784	0	130.740200397582
0.11864633873419	0.399203986794548	0	120.13325934145
0.141354802188817	0.389881768196625	0	119.812353286295
0.115936792865428	0.328686168648898	0	118.915936694793
0.115746639030976	0.315871555472993	0	127.722355130181
0.140315099530905	0.324749106642659	0	107.172757732551
0.181282426713981	0.340693944478006	0	105.014284742601
0.247670103575331	0.343284717336325	0	93.7283308290508
0.297774176231648	0.453728989829695	0	88.1419309976812
0.290874810029006	0.445530141576843	0	72.0555341386073
0.182743393251294	0.306057277260381	0	113.745329574449
0.179251583762033	0.36952536140199	0	111.269942032878
0.117236274915638	0.371250788041372	0	101.69070754007
0.182653874676921	0.310489909413639	0	100.781942827076
0.238206293506832	0.413332709238697	0	84.3148859929254
0.186730187798852	0.358447876639894	0	96.2392851178769
0.16292994879011	0.318739660385252	0	91.3126497260922
0.169554323293698	0.357602423437484	0	108.411254028353
0.295580093526432	0.502541771677903	0	62.1369455316239
0.323338457735385	0.469905522798713	0	72.9520390393579
0.191458289756413	0.351725207231112	0	68
0.235305423626175	0.394986667290761	0	53.6097006147208
0.216965232565453	0.354358106477371	0	55.7673739743947
0.215900956181243	0.505847522953762	0	44.1134900002256
0.332231806300528	0.475629445760081	0	37.7491721763537
0.307230965235491	0.419103439297776	0	101.049492824061
0.221790459250765	0.485846850101732	0	102.576800496019
0.221476851696099	0.415976725170663	0	103.121287811974
0.211515716214417	0.422403924775143	0	103.043680058507
0.125790272022374	0.513305063796611	0	95.9009906101079
0.122145754376829	0.513762018088018	0	99.3277403347121
0.157575216811939	0.463247798238005	0	99.508793581271
0.179679868706091	0.526811836929923	0	100.945529866359
0.256863602654548	0.675289216668593	0	94.6678403683109
0.141475330465423	0.488872928968766	0	98.4530344885316
0.170756680616157	0.452829708464917	0	102.425582741813
0.106704092841878	0.531018624836724	0	100.647901120689
0.131527066935612	0.520232514257881	0	100.483829544858
0.125643999842026	0.423570006596875	0	97.0515327029924
0.136714463539465	0.409221290793483	0	95.608577021102
0.129004749457696	0.420409942412643	0	90.1886910870759
0.171839679839452	0.433826026794138	0	93.5841866983947
0.266134918533709	0.447957089593173	0	95.5039266208463
0.299078338991629	0.625295725780618	0	95.6817641977822
0.28832323811502	0.600889919945236	0	93.4344690143846
0.185489214620782	0.400776120188925	0	88.0567998510053
0.179377377837132	0.491059990609326	0	89.9388681271896
0.131817270941422	0.496299460109382	0	89.4594880378823
0.175645096883379	0.403383275531443	0	89.7273648337005
0.237132655703079	0.555753835622249	0	92.7092228421747
0.190271729829432	0.47149403867729	0	90.9615303301346
0.161486534914438	0.413985083163048	0	92.9193198425387
0.153844106035629	0.468535245013216	0	87.5271386485357
0.344952805281011	0.709753282713407	0	70.7884171316184
0.339489831889383	0.651140264781901	0	87.4871419123976
0.193085421490601	0.45469848184104	0	93.1343116150004
0.236185982151869	0.506238947308372	0	89.0730037665734
0.211703529693984	0.455734088877902	0	82.0487659870641
0.375715014985585	0.697804600845161	0	41.7372735094184
0.343489498388812	0.641060941378498	0	42.154477816716
0.266915426888045	0.342598993354855	0	30.2820078594534
0.268092625395483	0.306954218270273	0	57.5239080730786
0.266761548554319	0.31189529252242	0	44.5982062419555
0.169192738463879	0.355634770067446	0	68.2788400604463
0.16603852516686	0.356852339696661	0	63
0.195567952935463	0.327255041636376	0	73.2734604068895
0.227767725628495	0.366782465476109	0	26.3248931621764
0.344998442201279	0.435664375556748	0	37.589892258425
0.156555992259276	0.337357768588634	0	38.1313519298752
0.198756101378323	0.31912581894137	0	42.3792402008342
0.150658883036376	0.368958995519683	0	43.9203825119955
0.174404123705308	0.358196288489696	0	54.4609952167604
0.139742882761385	0.296557191691155	0	61.773780845922
0.138422337517205	0.290355251244411	0	63.9843730921856
0.157716808282516	0.297359348328182	0	73.4914961066925
0.210471332846735	0.30453838693965	0	71.7286553617172
0.306375565524817	0.318290312247223	0	87.5099994286367
0.354454061027679	0.41386396979772	0	94.8683298050514
0.321026772197169	0.405521189719406	0	106.400187969759
0.197825810311311	0.283276847893022	0	87
0.196305749813137	0.338725706019247	0	84.6758525200662
0.134921166608402	0.342257886630284	0	90.7083237635885
0.215302995507981	0.289090289428763	0	80.6473806146238
0.268052839362429	0.375259230871621	0	101.6267681273
0.225821135452427	0.330731638818881	0	86.9310071263413
0.192137577761948	0.295786044756362	0	93.834961501564
0.176994311474906	0.32428688655276	0	95.7810002035894
0.330944026024746	0.44246661703164	0	101.705457080729
0.35895514856134	0.420057719002365	0	121.725100123187
0.208538199711259	0.315053601440488	0	129.309705745547
0.24844768648606	0.340231139299386	0	132.01893803542
0.226086765731939	0.313567476088155	0	131.129706779204
0.228520149724204	0.432949563889494	0	129.926902525997
0.331217262457636	0.403199557672927	0	134.409821069742
0.231435646822895	0.343821828782562	0	40.9633982965281
0.232673109468637	0.349792659184357	0	30.8220700148449
0.200159144132218	0.408495195690236	0	45.6179789118282
0.215230444506529	0.409042253644737	0	42.7551166528639
0.195755181326308	0.372979725213082	0	54.644304369257
0.370835960137905	0.445574023230948	10	12.0830459735946
0.332238827365185	0.511178266294355	0	30.0333148353624
0.235984126542989	0.417222379058505	0	16.8819430161341
0.28903412091151	0.394042919183158	0	13.3041346956501
0.23021807719368	0.431541255337106	20	20.3469899493758
0.226334258261087	0.423166880467837	0	27
0.157052147495016	0.345813470790177	0	33.7786915081091
0.146019129475746	0.338117213749	0	39.7114593033296
0.165180200012579	0.33947988538112	0	48.0832611206852
0.19959219316119	0.348008138584115	0	47.6445169982864
0.210698347270634	0.361267419188277	0	67.5499814951862
0.259909574538109	0.480035163832156	0	76.5832879941832
0.249461060151509	0.464563662772414	0	94.5409963983879
0.181608321131796	0.324201463599437	0	63.1347764706584
0.178272145242424	0.388876000684554	0	59.4894948709434
0.137005252633996	0.398543421628097	0	66.2495283002075
0.185690485140941	0.328187087969552	0	56.6127194188726
0.215859414882024	0.432816748749739	0	82.4681756800767
0.182180537901316	0.376755887820939	0	64.1248781675256
0.163422593493521	0.336222696469136	0	72.7186358507914
0.198163991592275	0.371711837953828	0	72.0208303201234
0.252947018753556	0.517369675144115	0	87.1148666990887
0.270983548767876	0.488631287326832	0	103.498792263485
0.161309838120578	0.359078017192832	0	113.128245809789
0.185990635655014	0.390125165104724	0	120.124934963562
0.170402701939715	0.357371898481256	0	116.816094781498
0.180152035304253	0.499373516251571	0	135.919093581439
0.240151713505457	0.46371645430384	0	138.235306633291
0.298874728116585	0.331535550722073	80	13.490737563232
0.181298224109458	0.36528990414784	0	21.9772609758359
0.234843788624998	0.385502964205735	100	11.2249721603218
0.267659074652933	0.345067482670403	0	18.5472369909914
0.211043549616255	0.365946958781962	0	52.2494019104525
0.252932391535521	0.430144648559146	0	67.6461381011511
0.128895337866796	0.337375321250276	0	53.6376733276155
0.168753921922836	0.319892285166392	0	44.0113621693308
0.151392584293001	0.377207576313853	0	21.6333076527839
0.154869181475506	0.361609696090291	20	27.4772633280682
0.123241040463273	0.29795555373528	0	39.5094925302768
0.118703677428886	0.290626732411136	0	62.2976725086901
0.14443529430694	0.298108261891563	0	42.4970587217516
0.19443522117085	0.308814215315575	0	30.3315017762062
0.256582174979558	0.322637521447158	0	36.5102725270574
0.303327838375092	0.418430002179455	0	43.6004587131833
0.248168014077235	0.407374750788773	0	59.3632883186233
0.166603135783002	0.28379757685506	0	70.3562363973514
0.17426194714601	0.339788227137293	0	61.5873363606513
0.120793614341695	0.344181658346218	0	56.6480361530742
0.203319208316451	0.290113024513755	0	42.4381903478459
0.238796062937994	0.377851173907383	0	53.1507290636732
0.217705954886734	0.334702050882241	0	43.5201102939779
0.180652286161043	0.301191094364572	0	46.2385120867876
0.156201428494113	0.32628086891526	0	73.3552997403732
0.234279178008855	0.442585975130804	0	63.8827050147378
0.269493912883215	0.421783730730469	0	79.4606821012757
0.167851130025729	0.317264066629904	0	84.5931439302264
0.190942826592867	0.341135686462656	0	90.2773504263389
0.178279166307081	0.316137185752505	0	91.989129792601
0.168383560762195	0.428355447249132	0	129.267165204471
0.243677458140559	0.399999122366918	0	130.172961862285
0.157610907223944	0.36829316455474	0	31.1287648325468
0.168005008359455	0.377574426942165	0	21.9544984001001
0.18517268162251	0.339994178367222	0	31.4642654451045
0.211974425771988	0.375271517734771	0	41.7133072292284
0.252400545887777	0.441250217579868	0	58.5662018573853
0.126475996003844	0.343645717077423	0	45.5521678957215
0.164124114870469	0.324731553981017	0	37.2692903071684
0.164996482154063	0.386695960108651	20	15.8113883008419
0.162830483707473	0.368447627977187	20	27.367864366808
0.120364159220194	0.303363528787096	0	40.4103947023535
0.11301837032313	0.294521668029436	0	59.6908703236936
0.143654200863884	0.301992665912877	0	47.5184174820669
0.17535957358734	0.310955054947145	0	38.1837661840736
0.235920936961078	0.323672543395299	0	48.6723740945518
0.272684986769681	0.422931089713116	0	56.0089278597618
0.233899455428673	0.40746192900826	0	70.4698517097915
0.168432708214792	0.285903311163347	0	72.9109045342327
0.170278078042059	0.343417532476081	0	65.4599113962126
0.110788012117187	0.348004042963065	0	63.8200595424354
0.18187512158875	0.293828922983309	0	50.2095608425328
0.210497076750476	0.382672890060367	0	64.9692234831231
0.183993727848907	0.335079433107538	0	53.2728824074688
0.155290445354907	0.300817222671603	0	57.567351858497
0.159904455011797	0.330622812316703	0	77.8010282708397
0.221585678198278	0.44960879505366	0	73
0.251840030892684	0.42712617584549	0	90.0999445060872
0.158311258423449	0.318400894015566	0	95.885348202945
0.181095198323136	0.344961581611832	0	100.737282075704
0.166748822874629	0.318221856866821	0	102.009803450453
0.160801396021689	0.433548109651477	0	130.13838787998
0.230205790330531	0.40454701699829	0	131.981059247151
0.523898680186117	0.475730666108882	180	10.816653826392
0.281780776032426	0.420311062418728	40	15.0665191733194
0.192050399542461	0.439252724685039	0	55.7225268630201
0.220042214151248	0.537419495448741	0	66.475559418481
0.120726329138735	0.407418632442877	0	52.0960651105244
0.137634223009492	0.383021017849594	0	42.3083916026124
0.4187430246454	0.468721303226618	0	26.8886593194975
0.345619806423397	0.448483669442425	50	21.2602916254693
0.170283343840552	0.376714346521721	0	26.2678510731274
0.0965171131137398	0.351460747129043	0	50.5766744656072
0.228922105675799	0.373615131564513	0	22.4722050542442
0.371686679138808	0.406656261838905	40	8.66025403784439
0.15084962195955	0.391016840316123	0	22.494443758404
0.201449849851607	0.516101202796139	0	32.218007387174
0.187376125747268	0.494197236333424	0	55.0908340833573
0.152810254264931	0.336811295722855	0	51.3517283058711
0.169638576069579	0.410716192476637	0	41.641325627314
0.0991558632472131	0.414310392492142	0	34.8425027803687
0.218385242892269	0.351095651766895	0	20.6397674405503
0.168001497827127	0.464034742568276	0	38.2883794381533
0.173896851783862	0.405474382621695	0	22.6495033058122
0.133365415698223	0.356070076076161	0	28.5131548587665
0.230715987695584	0.397149155205022	0	52.7067358124178
0.145516538264071	0.553628793386157	0	50.1398045468867
0.164896431982705	0.521281578335335	0	62.7136348811006
0.10841664752939	0.379391127422084	0	71.0703876449256
0.121374607442036	0.415349510061332	0	80.6783738061198
0.118046622794764	0.378195206075561	0	78.108898340714
0.107560077641273	0.525983351300433	0	125.415310070182
0.153165403118815	0.487458184440443	0	124.827881500889
0.321553352046421	0.431441205165748	170	12.0830459735946
0.187381976634482	0.439085974399443	0	53.7215040742532
0.219289204966818	0.538274310070693	0	66.9776081985614
0.109905113236608	0.408650244201405	0	52.5071423713003
0.135365834036659	0.38345690894703	0	42.485291572496
0.407898405194418	0.472117743254293	0	22.5831795812724
0.273322148387276	0.449599433634118	60	22.561028345357
0.134038852816544	0.371025528883636	0	32.1403173599764
0.0843490229749714	0.349589048309313	0	56.2227711874824
0.167586669923661	0.368148647640557	0	32.310988842807
0.252804257105537	0.392897900555395	0	19.3390796058137
0.136818609331873	0.385398233324606	0	27.6224546338663
0.179268551334953	0.514375776156757	0	36.0693775937429
0.164427190828149	0.492942221026041	0	55.659680200303
0.136244637296188	0.335971693407659	0	60.844062980705
0.137657041469626	0.409477559653452	0	51.565492337415
0.0860329083151346	0.413440365563433	0	45.6179789118282
0.165109989366012	0.34702635970962	0	31.3847096529504
0.145934876699866	0.461573274317384	0	44.4184646290256
0.143997062854619	0.402740263026635	0	32.5576411921994
0.112762686551882	0.354293161629297	0	36.2767142944341
0.210863342290067	0.396968362790113	0	63.0158710167526
0.138195323093306	0.55278451036119	0	56.0802995712398
0.155836333131965	0.520931110191222	0	70.2851335632223
0.0965282297994462	0.378860451951783	0	76.8244752666753
0.111113906535002	0.414145982561431	0	84.4393273303382
0.106538512733725	0.37779090976908	0	84.2258867569823
0.0992804871448694	0.525869258999762	0	127.114121953464
0.144643585891756	0.488101196945252	0	127.23600119463
0.178483947359568	0.39958780499578	0	65.3758365147246
0.218131899475907	0.482064836606661	0	77.9230389551126
0.103311163346532	0.371774442447017	0	63.9140047250992
0.13489542270466	0.350803107406199	0	54.157178656204
0.18416749919916	0.411009907014775	0	34.5832329315812
0.161055324526773	0.400571339136438	0	33.6303434416005
0.105369505468385	0.330182825598217	0	41.0487515035476
0.0881205048730577	0.318750191982237	0	65.3069674690228
0.126057072479328	0.329482474398712	0	36.6878726556883
0.190069874220552	0.344164690773297	0	22.4499443206436
0.190685387555455	0.362104681148588	0	18.3575597506858
0.218016636997793	0.466769447252058	0	25.3179778023443
0.175825889298288	0.442898412508027	0	44.5869936192159
0.134623941537935	0.309419197053493	0	65.2839949757979
0.135506255329793	0.373014830536365	0	55.3985559378582
0.0909394623327195	0.377087633125968	0	45.6618002273235
0.165677525425762	0.318889443097928	0	31.8276609256791
0.170948589716773	0.419375505553223	0	35.0570962859162
0.167055409364638	0.367029958005257	0	29.1547594742265
0.133776733069361	0.326359855892648	0	28.9482296522603
0.140116754454354	0.357615295389355	0	65.3069674690228
0.170620940032794	0.495965374449468	0	48.9591666595746
0.193934970314061	0.469576702937292	0	62.2093240599832
0.122674674580967	0.347396720870261	0	67.0223843204642
0.136975998197927	0.377125078804137	0	74.3370701601832
0.13048268356793	0.346780037357915	0	75.591004755857
0.122792862502688	0.472533741335202	0	124.763776794389
0.179375622570968	0.441295269411415	0	124.261820363296
0.389393219114263	0.564583409516761	0	19.4422220952236
0.342421711472273	0.438968371566443	0	12.4498995979887
0.327918532246434	0.406318665646662	0	18.4661853126194
0.196664994288071	0.460665216621786	0	31.8433666561813
0.226002512956058	0.448274792768888	0	37.0540146272978
0.188845283526681	0.367602759863499	0	40.8044115262063
0.165637739392707	0.357864543184667	0	39.3319208785943
0.166962965346658	0.362826680630784	0	54.972720507539
0.201723671373218	0.372761487120003	0	56.7626637852735
0.198833333089546	0.386017257191837	0	77.2593036468748
0.249353988915494	0.519457856790759	0	86.1684396980704
0.212137665525256	0.501918652189621	0	103.469802357983
0.170424350222407	0.346917533207442	0	65.1766829472013
0.173044377516796	0.418262081716416	0	63.4744042902334
0.162925268080339	0.424588646060817	0	72.4499827467198
0.19592427196679	0.350641037830374	0	64.319514923544
0.213256355160556	0.465258163084705	0	91.2852671574116
0.183413319837287	0.402901747513739	0	72.4568837309472
0.174608904757795	0.358468354745143	0	81.5720540381324
0.173952435212395	0.400605274282279	0	75.0799573787839
0.194892760550978	0.562165822919973	0	93.6429388688757
0.223616521150226	0.529184371695163	0	110.49886877249
0.143486280400844	0.383158513699121	0	120.755952234248
0.15929596274155	0.418407768808043	0	127.404866469064
0.147945241546565	0.382734909464834	0	123.166553901617
0.147124362070453	0.543107142909383	0	135.366170072142
0.202464393694499	0.502172580694705	0	138.141232077899
0.284709730171709	0.521462955838966	0	16.8819430161341
0.266388261950071	0.47618820548901	0	29.2745623366089
0.233651962899524	0.558141582694246	0	47.2016948848238
0.246467746252872	0.547144840175702	0	48.6929152957594
0.192913990495234	0.442967452977151	0	47.169905660283
0.191187393678409	0.428671395158683	0	34.7706773014274
0.196639835473052	0.435165294877402	0	59.514704065466
0.227073225316204	0.453028053541469	0	65.299310869258
0.258390684217378	0.464268778056833	0	86.7006343690748
0.323467177254091	0.657422362383476	0	95.4410813015025
0.283856670815921	0.621346376911229	0	112.800709217629
0.217903129785843	0.411405426990435	0	60.844062980705
0.224685478244207	0.50712945234233	0	62.4259561400544
0.166701430688196	0.512796036609001	0	74.6257328272225
0.221128723906871	0.420029634743738	0	69.7495519698872
0.258792640168974	0.582537442021364	0	98.5545534209353
0.214204198889209	0.490419903548124	0	78.7781695649245
0.189337928230092	0.429589984451267	0	88.8256719648098
0.229472674162628	0.481645327993424	0	71.756532803641
0.271918520544659	0.733721442185189	0	97.5346092420532
0.309458397997826	0.674767902617833	0	113.780490419052
0.185386824094539	0.463578373365591	0	125.554768925756
0.216339772722286	0.513787176903038	0	132.627297341083
0.195868688538258	0.463711773594068	0	125.880896088326
0.196228518101914	0.696847980785686	0	131.780119896743
0.288636260580964	0.632953366966183	0	134.46560898609
0.385079945060169	0.397654086771583	280	12.4096736459909
0.141394588221871	0.422089732131756	0	32.3264597504892
0.207087179682209	0.423643142687049	0	32.7719392163479
0.260159992510864	0.348118720352457	0	32.5269119345812
0.265135001908852	0.343600665245876	20	26.9814751264641
0.145277822065743	0.339498608220204	0	46.8294778958724
0.153799639292803	0.3475646413333	0	51.31276644267
0.148600540914523	0.359578853138343	0	73.4438561079142
0.178582242264761	0.480764184379009	0	82.7163828996409
0.155639743321578	0.457826951234318	0	101.985293057382
0.131894502652646	0.325069735261981	0	53.7680202350803
0.156747901359892	0.390570417621702	0	52.820450584977
0.237460305387058	0.403116475074489	0	63.545259461269
0.153090511762477	0.32942279534913	0	57.1489282489182
0.174921927223739	0.434336809247912	0	86.5216735852931
0.141644421105905	0.375530712038347	0	66.1286624694618
0.157438306051134	0.336144294580469	0	76.2167960491649
0.138545791237419	0.372830527589127	0	64.1716448285378
0.157684043314118	0.519530992880933	0	88.9606654651369
0.158956611283143	0.490273046279055	0	104.177732745534
0.105718218346334	0.359355349246771	0	115.710846509737
0.114412051657483	0.391048435107079	0	123.947569560682
0.102972396976847	0.3591318453552	0	117.902502093891
0.127587664574487	0.496861145281918	0	134.94813818649
0.153948251828037	0.464940459908989	0	136.908728720999
0.144442900460319	0.396035146279494	30	22.561028345357
0.196531008970873	0.398099924377283	0	21.6794833886788
0.220827988304076	0.3295450788919	50	23.7486841740758
0.217768559379923	0.323021339648391	70	27.6043474836845
0.145592599797852	0.320592636365897	0	39.4588393138977
0.170187974378965	0.327073079044024	0	42.1070065428546
0.182091019326943	0.339707484893741	0	64.389440128021
0.223423441872167	0.448264261171903	0	74
0.205003678745336	0.427174738209365	0	94.5991543302582
0.143726166776615	0.304569981730605	0	51.7783738639985
0.15532496558947	0.366395136742548	0	48.5180378828328
0.179131640574148	0.376714346521721	0	57.2013985843004
0.16955490838242	0.311650725436878	0	49.3558507170123
0.209938317021547	0.40676801378469	0	78.4601809837321
0.171208954197792	0.353698126399642	0	57.974132162543
0.177082074783115	0.317810539495683	0	67.8306715284465
0.142798216064488	0.349517667485303	0	61.1718889687085
0.192719155951011	0.480671155272308	0	83.8331676605387
0.208951272348561	0.454955335789731	0	98.0866963456309
0.136610902835779	0.336765658802587	0	109.201648339208
0.14918387436975	0.364557373068659	0	118.207444774007
0.13359125994468	0.336383010778797	0	112.902612901562
0.151219398031469	0.46097004784563	0	137.931142241337
0.191962636234252	0.431092492287799	0	139.391534893623
0.470632788079402	0.474706760846448	490	13.3790881602597
0.193834920142703	0.387912359560423	0	26.0192236625154
0.0965680158325008	0.361265078833392	0	44.2831796509691
0.213194335756088	0.382768844610675	0	36.5239647354993
0.248395028501134	0.404788073551503	0	31.04834939252
0.111669155731602	0.391703149386315	0	48.5901224530254
0.146415819628849	0.527162305074036	0	57.5586657246326
0.149454770447754	0.515394415620699	0	76.2627038597505
0.15144290192304	0.346263404016927	0	59.5482997238376
0.152758181368727	0.422783647355326	0	52.8109837060436
0.101215960635231	0.42743334742422	0	54.3783044972901
0.150288521875736	0.356208742103131	0	42.2018956920184
0.128659547112075	0.473988856985301	0	64.4748012792595
0.119793112628116	0.413205159897434	0	47.8957200593122
0.10372657633872	0.361758893714246	0	55.0817574156816
0.2786154460497	0.412392471663422	0	65.7343137181792
0.120872016230361	0.571166827809852	0	72.2011080247388
0.129728504206057	0.537684540639531	0	87.8293800501859
0.0789580154960748	0.388541329935918	0	96.2496753241277
0.0953223619446594	0.425390217609123	0	103.585713300628
0.0889987230438656	0.38775965140414	0	101.656283622804
0.0951076343839089	0.548652613810727	0	131.795295818933
0.123727834279471	0.504508254870498	0	133.150291024842
0.327097067681601	0.390541163185633	30	13.6381816969859
0.156101963411477	0.360079103995132	0	35.8608421540822
0.312006459379484	0.376088886678554	0	25
0.355813807216192	0.398511826837142	0	22.1585198061603
0.156766624198977	0.385162442569885	0	43.611924974713
0.204189820333881	0.517187127463041	0	53.4228415567723
0.188683799039577	0.495799209252593	0	75.4917214004291
0.184422012792965	0.342656332049551	0	48.1767578817836
0.222483204296892	0.416852602986585	0	40.8166632639171
0.18129471357713	0.42568334705854	0	43.058100283222
0.238954036892769	0.354463422447221	0	32.0312347560939
0.187080655942966	0.46799462303465	0	58.6003412959344
0.182533346400315	0.406976890458227	0	39.1024295920343
0.162785431875926	0.357929488032742	0	47.9687398208458
0.266877396121154	0.39992013538953	0	54.0925133451941
0.147585997071631	0.558386734868509	0	67.6017751246223
0.162729848447394	0.525220395607739	0	80.6783738061198
0.111649262715075	0.381844989519598	0	90.746900773525
0.121106051718918	0.4169514829805	0	100.444014256699
0.121557740211831	0.381909349278951	0	96.3379468330107
0.119382965434421	0.532204014586262	0	133.555232020314
0.154811257692088	0.493058653681598	0	133.977610069743
0.269173284263893	0.314804938733897	80	25.1793566240283
0.279373135943902	0.330435583925858	30	16.5227116418583
0.249471006659772	0.385366053444929	0	22.2036033111745
0.148698835819717	0.317706393703275	0	45.8039299623951
0.183005512998477	0.41888637138214	0	55.6417109729742
0.148109651477276	0.407525703678892	0	79.1770168672703
0.166229849178755	0.285768155668705	0	34.9428104193123
0.235975935300889	0.34914613614722	0	28.1780056072107
0.261329584864925	0.355143880630199	0	34.117444218464
0.231131985776493	0.297244085850068	0	26.8328157299975
0.185827980990467	0.386429744740418	0	58.1721582889959
0.183532092847729	0.342936589547097	0	36.0693775937429
0.167052483921031	0.298305436790671	0	46.8721665810319
0.190622197973545	0.338196785815109	0	41.641325627314
0.142925765405752	0.450379356899732	0	65.6048778674269
0.143897597771982	0.427901418401333	0	76.6876782801514
0.107041689034121	0.317920536175304	0	88.7975224879613
0.109624855739062	0.349735320489661	0	100.204790304656
0.106528566225461	0.318613281221431	0	93.3113069247238
0.11644640514176	0.430273368077852	0	132.472638684371
0.143856641561485	0.402188524362363	0	132.234639939768
0.17726520755291	0.301500606298188	0	34.3656805548792
0.152585580195917	0.315677306017491	0	45.4862616621766
0.142230680004739	0.30866092207057	0	68.3373982530796
0.170349458866069	0.404049691585108	0	77.5757694128779
0.139806657432016	0.390629511582563	0	99.9049548320803
0.165672259627269	0.282403895520707	0	29.1719042916296
0.228611423564741	0.337738076257538	0	30.886890422961
0.232375299309449	0.344619304709818	0	46.108567533594
0.175798390128383	0.285296574159264	0	45.5411901469428
0.183872029394857	0.370952977882184	0	77.9615289742319
0.151389073760672	0.325609772151825	0	55.578772926361
0.145130964796674	0.289591125374274	0	67.089492470878
0.145035010246366	0.324517411508988	0	40.6201920231798
0.159156711625859	0.431849597093279	0	80.3118920210451
0.154160639033902	0.410816827736716	0	90.8240056372763
0.111299379659683	0.308780280169734	0	104.92378186093
0.112336741962709	0.336678480583099	0	116.494635069603
0.108406115932405	0.309052931513902	0	106.531685427388
0.121936292614571	0.41556306744464	0	134.918493913918
0.14553292074827	0.390727806487756	0	134.966662550424
0.38921944776401	0.353764826513881	150	14.3527000944073
0.160916658499803	0.319167360240589	0	34.7994252826106
0.208268473810697	0.417277962487037	0	43.8748219369606
0.170958536225037	0.404039159988123	0	67.955868032128
0.285035624589524	0.28921491332642	0	28.9482296522603
0.39551207696257	0.34994946296169	0	19.2613602842582
0.167710708732595	0.348901569061679	0	18.3575597506858
0.384681499640902	0.305551760605099	130	11.3578166916005
0.211457207342278	0.383626584676234	0	44.0567815438214
0.21367469359635	0.340600330282583	0	21.3541565040626
0.170401531762273	0.299312374480185	0	32.86335345031
0.322085782782887	0.341259725271591	0	31.1608729017658
0.150666489189755	0.445564661811405	0	51.0783711564885
0.163977842690121	0.423768936762148	0	60.4648658313239
0.130460450196517	0.316115537469813	0	73.2529862872498
0.12500215751466	0.345304443602567	0	85.7554662980734
0.144218811480026	0.316017242564619	0	77.6273147803014
0.108870676377189	0.425320592051277	0	124.571264744322
0.156810505853081	0.397844240606035	0	123.227432010896
0.226380480270077	0.329968098037466	70	23.6008474424119
0.294201039410114	0.433785655672362	0	33.4813380855664
0.2479263724353	0.42546042825569	0	57.7927331071996
0.238852816543969	0.288290473146622	0	43.1972221329104
0.312473360179154	0.35684765898689	0	33.2415402771893
0.166836001094116	0.35628421854819	0	26.4764045897475
0.433184769555493	0.311608599048938	30	12.5299640861417
0.262375723498772	0.399542168075512	0	36.9459064038223
0.285236310020961	0.355559878711108	90	17.1464281994822
0.215207040957673	0.305190175775279	0	25.9615099714943
0.275045234671773	0.350199880934445	0	44.1474801092882
0.20885414762081	0.465392148401903	0	47.8852795752515
0.230900875731544	0.441332130000863	0	58.9406481131655
0.168931788894138	0.32690340331482	0	69.0796641566822
0.167351464257661	0.363623571469319	0	80.2122185206219
0.19289994836592	0.330354256593584	0	75.4320886625844
0.142036430549237	0.444849683393866	0	124.74774547061
0.211834004478854	0.412302953089049	0	123.697210962899
0.503266111514985	0.484332640490772	60	10.0995049383621
0.305874729579307	0.431905765610533	0	36.1801050302511
0.188000415412992	0.301222104066805	0	60.1414998150196
0.20772258603364	0.361496773967062	0	50.0399840127872
0.158327640907648	0.366573588802572	0	35.749125863439
0.259762132180319	0.313724279865488	0	25.1793566240283
0.327889277810364	0.412061896535836	0	17.1464281994822
0.359966181871904	0.36727920580057	10	17.2916164657906
0.329608268473811	0.327723112613489	100	11.4455231422596
0.156670084559947	0.346181491595932	0	56.9209978830308
0.280307522631963	0.481840162537647	0	35.0142828000232
0.324957398227474	0.456833470585396	0	44.4859528390704
0.218993150073794	0.339579935552477	0	50.2891638427206
0.237287119125526	0.367919292861771	0	60.5722708836312
0.227268059860427	0.339130587414449	0	59.5399025864168
0.198211968867429	0.457177502753574	0	120.486513768139
0.292501356674473	0.428349596361918	0	118.498945142984
0.401406260741863	0.598980775447337	0	27.1477439209965
0.2255824192541	0.393238422191245	0	67.5055553269507
0.261208471499597	0.482319350200466	0	57.7408001330082
0.190072799664159	0.492225487342337	0	42.190046219458
0.320281954254838	0.405562731018625	0	33.5857112474933
0.495858303213454	0.593417751884351	150	11.6619037896906
0.455196977431665	0.487091918900852	0	24.5153013442625
0.426208171641627	0.437055716536216	0	14.456832294801
0.197672517066307	0.458831548568946	0	63.0713881248859
0.319814468366447	0.69961311008298	0	30.854497241083
0.407286987480564	0.651056597094742	0	39.255572852781
0.270932060960394	0.454078872885087	0	42.2492603485552
0.296352410638668	0.498042439410406	0	51.6236379965612
0.282403895520707	0.451441292929057	0	52.5642464038057
0.221963645512296	0.643698521334529	0	117.732748205416
0.354000617268601	0.58993881434696	0	115.29960971313
0.19464526802183	0.375929742546335	0	89.7440805847383
0.206292044109839	0.462704250815833	0	81.0987052917616
0.143318359937805	0.469422824603566	0	65.7647321898295
0.232146529619385	0.384804368272394	0	58.2151183113115
0.33095806815406	0.536911638438574	0	30.5450486986025
0.248492153228885	0.454263175832325	0	49.6588360717405
0.217810100679142	0.397345159926688	0	39.5727178748188
0.182896686496299	0.443687697193183	0	84.7407812095215
0.309781366972034	0.660122546832695	0	33.7786915081091
0.382578690776223	0.617812441034027	0	44.3395985547907
0.257094712699497	0.440431678458642	0	37.2021504754766
0.335205812271358	0.492765524232181	0	34.8425027803687
0.271727196532764	0.437551871771956	0	46.0217339960154
0.226784776576558	0.626951526862155	0	105.820602908885
0.331427894397337	0.568626957670294	0	103.290851482597
0.428891388517926	0.35140925932156	80	10.816653826392
0.147878541432326	0.337359523854799	0	26.9258240356725
0.264988729728504	0.279356753459703	0	35.2845575287547
0.205966734780745	0.359302691261846	0	63.6317530797321
0.190848042220002	0.316994925818064	0	43.4741302385683
0.153287686661586	0.28738534089463	0	54.1664102558034
0.401866140476877	0.332729716802432	0	11.8743420870379
0.207184889498681	0.424422480863942	0	64.0390505863415
0.223490727075127	0.40454701699829	0	69.065186599328
0.150167408510408	0.304950289399509	0	85.0058821494136
0.158432956877499	0.328349157545377	0	98.9949493661167
0.178042790463639	0.306331098781992	0	85.4985379991962
0.140487700703715	0.4017245490063	0	126.759615019927
0.200439401629765	0.382331783335796	0	124.623432788541
0.211319711492751	0.407659103907369	200	17.606816861659
0.383328774517046	0.337127243632406	40	25.0199920063936
0.267406901414013	0.439764092227535	0	54.4609952167604
0.248966075093212	0.38423917256753	0	33.391615714128
0.201480274465119	0.341683914594599	0	44.3959457608462
0.394039993739551	0.391822507485479	70	13.5646599662505
0.200623704577003	0.525846440539627	0	57.706152185014
0.225063445558226	0.498774385400866	0	62.8887907341205
0.16448218916796	0.366901823575272	0	78.2623792124926
0.163684713240704	0.398321087913969	0	92.568893263342
0.189890837071806	0.366557791407094	0	80.4052237109008
0.139007426238596	0.494085484387639	0	127.06297651165
0.210478353911391	0.466768277074615	0	124.923976881942
0.203593614926783	0.33849576615174	50	14.2828568570857
0.201738298591253	0.448756320786593	0	37.5765884561119
0.184905296076834	0.390805623287701	0	18.4661853126194
0.202807840773955	0.347260395198177	0	28.0891438103763
0.147401109035671	0.390370902367708	0	21.5870331449229
0.154089843298613	0.538115165938475	0	43.5889894354067
0.157879462947063	0.511618838101563	0	46.9148164229596
0.110254411203279	0.372974459414589	0	61.7494939250517
0.113395752548427	0.402866642190455	0	76.8960337078578
0.108544196870653	0.369410098923876	0	65.6277380381192
0.116232847758452	0.499547287601824	0	122.983738762488
0.144815601975845	0.471162878460983	0	120.141583142557
0.306314716297793	0.371729975704191	0	32.86335345031
0.335504792607989	0.339774770096701	30	10.0498756211209
0.27011878763766	0.299273173535852	0	21.6564078277077
0.256999928326632	0.319731385768009	0	33.6749164809655
0.205485206763041	0.431401419132694	0	41.9523539268061
0.243335181238545	0.409265172447587	0	50.2095608425328
0.183934633888046	0.308047749090553	0	62.4579858785088
0.177422011330243	0.331477041849934	0	75.4784737524547
0.203712387937226	0.308312209192621	0	67.8454125199339
0.138165483568515	0.409677074907446	0	121.807224744676
0.215619528506254	0.38455863100941	0	119.858249611781
0.376085961234947	0.441501220641345	0	23
0.36962658175079	0.39957083742286	170	11.7046999107196
0.190301569354223	0.419907351200968	0	57.4282160614449
0.260688912715002	0.621114681777558	0	24.1660919471891
0.332678814083671	0.590857403639544	0	28.0891438103763
0.266296988109534	0.424488010800738	0	33.5410196624968
0.267009041083467	0.464539674134837	0	46.2709412050371
0.270375641586351	0.418160861367616	0	43.5775171390018
0.183394596998202	0.568647435775542	0	115.381974328749
0.282515647466493	0.526244300870173	0	112.044633963434
0.414525120052892	0.372291660876726	210	11.6619037896906
0.174611830201402	0.368552943947038	0	39.7366329726111
0.2075546655706	0.511539266035453	0	35.3977400408557
0.253683645453788	0.484356044039628	0	42.4264068711929
0.191148192734076	0.357069407612297	0	53.5723809439155
0.187370274860054	0.387828691873264	0	66.9178600972864
0.201095286086444	0.356424639841324	0	60.3158354000009
0.148325549215469	0.481396665286832	0	120.507261192013
0.223383070750391	0.448483669442425	0	118.105884696742
0.146108648050119	0.327435834051286	0	49.1019347887637
0.174330987615134	0.449473639559019	0	29.748949561287
0.21203820044262	0.428377680620545	0	35.4400902933387
0.17413966360324	0.321913181610076	0	44.1134900002256
0.168612330452259	0.345211414495866	0	57.28874234961
0.173042622250632	0.321184161063223	0	52.7446679769624
0.123954263614649	0.420673232337269	0	119.088202606304
0.189456116151813	0.395947968060007	0	116.279834881204
0.179135736195197	0.500262851108085	0	57.5325994545701
0.191685304180313	0.475918479588449	0	59.4894948709434
0.127128955016916	0.351457821685436	0	75.953933407033
0.135334824334425	0.383232819966738	0	91
0.158347533924175	0.353812218700313	0	76.3478879865056
0.124274892233971	0.47179711463497	0	124.711667457379
0.171800478895118	0.444406186143051	0	121.679907955258
0.456530394627715	0.761713256793977	70	23.5159520326097
0.231822390467735	0.505544446996081	0	29.4788059459674
0.256526591551026	0.569093273381242	0	36.3455636907725
0.292792730857725	0.509200081327332	0	29.8496231131986
[truncated: 17 more rows]
