# Supplementary material for: Pairwise maximum entropy model explains the role of white matter structure in shaping emergent co-activation states
Source: Commun Biol. 2021 Feb 16;4:210. doi: 10.1038/s42003-021-01700-6 (PMC7887247; doi:10.1038/s42003-021-01700-6)
Supplement: Supplementary file 3 — Supplementary Data 2 [file 42003_2021_1700_MOESM3_ESM.zip › Manu_Fig8_Panel_c_Data.csv]

Zscored_Divergence	Montage	Frequency_Band
0.935846973936777	Referential	theta
1.23223081947641	Referential	theta
0.00991279298877891	Referential	theta
0.859379544057104	Referential	theta
-0.396946974581545	Referential	theta
NaN	Local	theta
1.11062727578582	Local	theta
1.2707905942063	Local	theta
NaN	Local	theta
NaN	Local	theta
NaN	Global	theta
1.62381005710823	Global	theta
1.07729347621164	Global	theta
1.14909221358533	Global	theta
1.03916211787074	Global	theta
0.528131443131903	Referential	alpha
-0.107529610179734	Referential	alpha
-0.763695728441576	Referential	alpha
0.206592042432912	Referential	alpha
0.576077502793761	Referential	alpha
NaN	Local	alpha
0.928033638998759	Local	alpha
0.610346451751457	Local	alpha
NaN	Local	alpha
NaN	Local	alpha
0.670238343342439	Global	alpha
-0.364872121342201	Global	alpha
0.754835328755056	Global	alpha
NaN	Global	alpha
0.947749806684342	Global	alpha
0.253061223026749	Referential	beta
0.417098514749731	Referential	beta
1.02897687484178	Referential	beta
NaN	Referential	beta
0.805295252167947	Referential	beta
NaN	Local	beta
-0.106905621138327	Local	beta
-0.019643157376562	Local	beta
NaN	Local	beta
NaN	Local	beta
0.479181400805055	Global	beta
0.259753338613714	Global	beta
0.141609322209352	Global	beta
NaN	Global	beta
0.0236390427071501	Global	beta
-0.0500907648055481	Referential	gamma
-0.0267559831510207	Referential	gamma
0.939438616950135	Referential	gamma
0.375485124191981	Referential	gamma
0.598089890793874	Referential	gamma
NaN	Local	gamma
-0.847571793055949	Local	gamma
-0.556846641892412	Local	gamma
NaN	Local	gamma
NaN	Local	gamma
NaN	Global	gamma
-0.690694915628279	Global	gamma
-0.598418233299131	Global	gamma
-0.476106716769256	Global	gamma
-1.01517488746473	Global	gamma
-1.66694887528988	Referential	Hgamma
-1.51504374089538	Referential	Hgamma
-1.21463255633912	Referential	Hgamma
-1.44145671068199	Referential	Hgamma
-1.58251567117403	Referential	Hgamma
NaN	Local	Hgamma
-1.0841835005903	Local	Hgamma
-1.30464724668879	Local	Hgamma
NaN	Local	Hgamma
NaN	Local	Hgamma
-1.14941974414749	Global	Hgamma
-0.827996358751463	Global	Hgamma
-1.37531989387692	Global	Hgamma
-0.672985496816071	Global	Hgamma
-0.995376079797504	Global	Hgamma
