# Supplementary material for: Pairwise maximum entropy model explains the role of white matter structure in shaping emergent co-activation states
Source: Commun Biol. 2021 Feb 16;4:210. doi: 10.1038/s42003-021-01700-6 (PMC7887247; doi:10.1038/s42003-021-01700-6)
Supplement: Supplementary file 3 — Supplementary Data 2 [file 42003_2021_1700_MOESM3_ESM.zip › Manu_Fig8_Panel_b_Data.csv]

Divergence	Montage	Frequency	Binarization_Threshold	Patient_Number
31.8527487423371	Referential	theta	0	1
29.6576435993167	Referential	alpha	0	1
28.1766893328638	Referential	beta	0	1
26.5445452585532	Referential	gamma	0	1
17.8395210794349	Referential	Hgamma	0	1
8.4929235421105	Referential	theta	0	2
7.21039801695427	Referential	alpha	0	2
7.71261389566147	Referential	beta	0	2
7.28772097420146	Referential	gamma	0	2
5.86301324598877	Referential	Hgamma	0	2
26.3330361099027	Referential	theta	0	3
24.5738723974766	Referential	alpha	0	3
28.6503587657054	Referential	beta	0	3
28.4467513211214	Referential	gamma	0	3
23.5484549127167	Referential	Hgamma	0	3
35.6910066697739	Referential	theta	0	4
34.5054519317808	Referential	alpha	0	4
NaN	Referential	beta	0	4
34.8121857353471	Referential	gamma	0	4
31.5123615266528	Referential	Hgamma	0	4
24.2341189219134	Referential	theta	0	5
27.3600912160606	Referential	alpha	0	5
28.0964841337427	Referential	beta	0	5
27.4308089797103	Referential	gamma	0	5
20.4253196732519	Referential	Hgamma	0	5
31.8527487423371	Referential	theta	1	1
29.6576435993167	Referential	alpha	1	1
28.1766893328638	Referential	beta	1	1
26.5445452585532	Referential	gamma	1	1
17.8395210794349	Referential	Hgamma	1	1
8.4929235421105	Referential	theta	1	2
7.21039801695427	Referential	alpha	1	2
7.71261389566147	Referential	beta	1	2
7.28772097420146	Referential	gamma	1	2
5.86301324598877	Referential	Hgamma	1	2
26.3330361099027	Referential	theta	1	3
24.5738723974766	Referential	alpha	1	3
28.6503587657054	Referential	beta	1	3
28.4467513211214	Referential	gamma	1	3
23.5484549127167	Referential	Hgamma	1	3
35.6910066697739	Referential	theta	1	4
34.5054519317808	Referential	alpha	1	4
NaN	Referential	beta	1	4
34.8121857353471	Referential	gamma	1	4
31.5123615266528	Referential	Hgamma	1	4
24.2341189219134	Referential	theta	1	5
27.3600912160606	Referential	alpha	1	5
28.0964841337427	Referential	beta	1	5
27.4308089797103	Referential	gamma	1	5
20.4253196732519	Referential	Hgamma	1	5
NaN	Local	theta	0	1
NaN	Local	alpha	0	1
NaN	Local	beta	0	1
NaN	Local	gamma	0	1
NaN	Local	Hgamma	0	1
11.8043138564022	Local	theta	0	2
11.2553059877597	Local	alpha	0	2
8.14353381770914	Local	beta	0	2
5.91655831311203	Local	gamma	0	2
5.20513325178426	Local	Hgamma	0	2
32.4421822874822	Local	theta	0	3
29.3603114592798	Local	alpha	0	3
26.4205524794732	Local	beta	0	3
23.9137670584013	Local	gamma	0	3
20.4242594360491	Local	Hgamma	0	3
NaN	Local	theta	0	4
NaN	Local	alpha	0	4
NaN	Local	beta	0	4
NaN	Local	gamma	0	4
NaN	Local	Hgamma	0	4
NaN	Local	theta	0	5
NaN	Local	alpha	0	5
NaN	Local	beta	0	5
NaN	Local	gamma	0	5
NaN	Local	Hgamma	0	5
NaN	Local	theta	1	1
NaN	Local	alpha	1	1
NaN	Local	beta	1	1
NaN	Local	gamma	1	1
NaN	Local	Hgamma	1	1
11.8043138564022	Local	theta	1	2
11.2553059877597	Local	alpha	1	2
8.14353381770914	Local	beta	1	2
5.91655831311203	Local	gamma	1	2
5.20513325178426	Local	Hgamma	1	2
32.4421822874822	Local	theta	1	3
29.3603114592798	Local	alpha	1	3
26.4205524794732	Local	beta	1	3
23.9137670584013	Local	gamma	1	3
20.4242594360491	Local	Hgamma	1	3
NaN	Local	theta	1	4
NaN	Local	alpha	1	4
NaN	Local	beta	1	4
NaN	Local	gamma	1	4
NaN	Local	Hgamma	1	4
NaN	Local	theta	1	5
NaN	Local	alpha	1	5
NaN	Local	beta	1	5
NaN	Local	gamma	1	5
NaN	Local	Hgamma	1	5
NaN	Global	theta	0	1
31.2880604761302	Global	alpha	0	1
30.4682220726873	Global	beta	0	1
NaN	Global	gamma	0	1
23.4797832083838	Global	Hgamma	0	1
9.49954956140247	Global	theta	0	2
9.10870263833586	Global	alpha	0	2
9.23146380235608	Global	beta	0	2
9.0446668472016	Global	gamma	0	2
9.01768222031712	Global	Hgamma	0	2
33.2548765864108	Global	theta	0	3
31.9232787685396	Global	alpha	0	3
29.3909488565219	Global	beta	0	3
26.3349892355533	Global	gamma	0	3
23.1267572088988	Global	Hgamma	0	3
36.622943160622	Global	theta	0	4
NaN	Global	alpha	0	4
NaN	Global	beta	0	4
26.1481158499339	Global	gamma	0	4
24.8791812083886	Global	Hgamma	0	4
30.398111484677	Global	theta	0	5
29.9868802423677	Global	alpha	0	5
25.8296369501943	Global	beta	0	5
21.1563852022794	Global	gamma	0	5
21.2454529456454	Global	Hgamma	0	5
NaN	Global	theta	1	1
31.2880604761302	Global	alpha	1	1
30.4682220726873	Global	beta	1	1
NaN	Global	gamma	1	1
23.4797832083838	Global	Hgamma	1	1
9.49954956140247	Global	theta	1	2
9.10870263833586	Global	alpha	1	2
9.23146380235608	Global	beta	1	2
9.0446668472016	Global	gamma	1	2
9.01768222031712	Global	Hgamma	1	2
33.2548765864108	Global	theta	1	3
31.9232787685396	Global	alpha	1	3
29.3909488565219	Global	beta	1	3
26.3349892355533	Global	gamma	1	3
23.1267572088988	Global	Hgamma	1	3
36.622943160622	Global	theta	1	4
NaN	Global	alpha	1	4
NaN	Global	beta	1	4
26.1481158499339	Global	gamma	1	4
24.8791812083886	Global	Hgamma	1	4
30.398111484677	Global	theta	1	5
29.9868802423677	Global	alpha	1	5
25.8296369501943	Global	beta	1	5
21.1563852022794	Global	gamma	1	5
21.2454529456454	Global	Hgamma	1	5
